# Supplementary material for: trans-Di­aqua­tetra­kis­(tetra­hydro­furan-κO)iron(II) μ-carbonyl-tetra­deca­carbonyl­tetra­chlorido-μ-di­methyl­silanediolato-tetra­galliumtetra­iron(7 Ga–Fe)(Fe–Fe) tetra­hydro­furan tetrasolvate
Source: IUCrdata. 2024 Jun 28;9(Pt 6):x240620. doi: 10.1107/S2414314624006205 (PMC11223679; doi:10.1107/S2414314624006205)
Supplement: Supplementary file 1 [file x-09-x240620-sup1.cif]

##############################################################################
#                                                                            #
# This CIF contains the data for a data article accepted for                 #
# publication in IUCrData. It conforms to the requirements of                #
# Notes for Authors for IUCrData, and has been                               #
# peer reviewed under the auspices of IUCrData.                              #
#                                                                            #
# Full details of the Crystallographic Information File format               #
# are given in the paper "The Crystallographic Information File (CIF):       #
# a New Standard Archive File for Crystallography" by S. R. Hall, F. H.      #
# Allen and I. D. Brown [Acta Cryst. (1991), A47, 655-685].                  #
#                                                                            #
# The current version of the core CIF dictionary is obtainable from          #
# ftp://ftp.iucr.org/pub/cif_core.dic.                                       #
#                                                                            #
# Software is freely available for graphical display of the structure(s)     #
# in this CIF. For information consult the CIF software page                 #
# http://www.iucr.org/resources/cif/software.                                #
#                                                                            #
# This file may be used for bona fide research purposes within the           #
# scientific community so long as proper attribution is given to the data    # 
# article from which it was obtained.                                        #
#                                                                            #
##############################################################################
data_global
_audit_creation_method     'APEX4 v2021.4-1'
_journal_date_recd_electronic     2024-06-19
_journal_date_accepted     2024-06-24
_journal_name_full     'IUCrData'
_journal_year     2024
_journal_volume     9
_journal_issue      1
_journal_page_first     0
_journal_page_last     0
_journal_paper_category     HM
_journal_paper_doi     10.1107/S2414314624006205
_journal_coeditor_code     BT4151
_publ_contact_author_name     'George N. Harakas'
_publ_contact_author_address     'PO Box 6949 Radford University'
_publ_contact_author_email     'gharakas@radford.edu'
_publ_contact_author_fax     '540 831-6615'
_publ_contact_author_phone     '540 831-7760'
_publ_section_title
;\
<i>trans</i>-Diaquatetrakis(tetrahydrofuran-\k<i>O</i>)iron(II)
\m-carbonyl-tetradecacarbonyltetrachlorido-\m-dimethylsilanediolato-\
tetragalliumtetrairon(7 <i>Ga</i>--<i>Fe</i>)(<i>Fe</i>--<i>Fe</i>)
tetrahydrofuran tetrasolvate
;
_publ_section_title_footnote     .
loop_
    _publ_author_name
    _publ_author_footnote
    _publ_author_address
    'Demmin, Mary Elizabeth' .
;
PO Box 6949
Radford University
Radford, Virginia 24142,
USA
;
    'Bauer, Cary' .
;
Bruker AXS
5465 E Cheryl Pkwy
Madison, Wisconsin 53711
USA
;
    'Ruf, Michael' .
;
Bruker AXS
5465 E Cheryl Pkwy
Madison, Wisconson 53711
USA
;
    'Harakas, George N.' .
;
PO Box 6949
Radford University
Radford, Virginia 24142,
USA
;
_publ_section_synopsis
;
The title compound consists of an octahedral iron(II) cation coordinated to two
water molecules (<i>trans</i>) with four tetrahydrofuran (THF) ligands. Two
additional THF molecules are hydrogen bonded to each of the water molecules.
The dianion of the title compound is an organometallic butterfly complex with
a dimethylsiloxane core and two iron-gallium fragments.
;
data_I
_chemical_name_systematic
;\
<i>trans</i>-Diaquatetrakis(tetrahydrofuran-\k<i>O</i>)iron(II)
\m-carbonyl-tetradecacarbonyltetrachlorido-\m-dimethylsilanediolato-\
tetragalliumtetrairon(7 <i>Ga</i>--<i>Fe</i>)(<i>Fe</i>--<i>Fe</i>)
tetrahydrofuran tetrasolvate
;
_chemical_name_common     ?
_chemical_formula_moiety     'C17 H6 Cl4 Fe4 Ga4 O17 Si 2-, C32 H68 Fe O10 2+'
_chemical_formula_sum     'C49 H74 Cl4 Fe5 Ga4 O27 Si'
_chemical_formula_iupac
;
[Fe (C4 H8 O1)4 (H2 O1)2] [Fe4 Ga4 (C2 H6 O2 Si) Cl4 (C O)15] , 4C4 H8 O1
;
_chemical_formula_weight     1823.10
_chemical_melting_point     ?
_space_group_crystal_system     monoclinic
_space_group_name_H-M_alt     'P 1 21/c 1'
_space_group_name_Hall     '-P 2ybc'
loop_
    _space_group_symop_operation_xyz
    'x, y, z'
    '-x, y+1/2, -z+1/2'
    '-x, -y, -z'
    'x, -y-1/2, z-1/2'
_cell_length_a     12.1954(6)
_cell_length_b     15.2657(7)
_cell_length_c     39.0300(16)
_cell_angle_alpha     90
_cell_angle_beta     95.5629(16)
_cell_angle_gamma     90
_cell_volume     7232.0(6)
_cell_formula_units_Z     4
_cell_measurement_reflns_used     9631
_cell_measurement_theta_min     2.4570
_cell_measurement_theta_max     27.7657
_cell_measurement_temperature     203.(2)
_exptl_crystal_description     block
_exptl_crystal_colour     orange
_exptl_crystal_size_max     0.150
_exptl_crystal_size_mid     0.130
_exptl_crystal_size_min     0.055
_exptl_crystal_density_diffrn     1.674
_exptl_crystal_density_meas     ?
_exptl_crystal_density_method     'not measured'
_exptl_crystal_F_000     3680
_exptl_absorpt_coefficient_mu     2.675
_exptl_absorpt_correction_type     multi-scan
_exptl_absorpt_process_details
;
(SADABS; Krause <i>et al.</i>,  2015)
;
_exptl_absorpt_correction_T_min     0.65
_exptl_absorpt_correction_T_max     0.75
_exptl_special_details
;
;
_diffrn_ambient_temperature     203.(2)
_diffrn_source     ?
_diffrn_source_power     1.00
_diffrn_source_voltage     50
_diffrn_source_current     20.0
_diffrn_radiation_type     'Mo Ka'
_diffrn_radiation_wavelength     0.71073
_diffrn_radiation_monochromator     ?
_diffrn_measurement_device_type     'Bruker D8 Quest Eco, Photon II 7'
_diffrn_measurement_device     ?
_diffrn_measurement_method     'phi and omega scans'
_diffrn_detector_area_resol_mean     7.3910
_diffrn_reflns_number     157023
_diffrn_reflns_av_R_equivalents     0.0377
_diffrn_reflns_av_unetI/netI     0.0223
_diffrn_reflns_theta_min     2.87
_diffrn_reflns_theta_max     28.33
_diffrn_reflns_theta_full     25.24
_diffrn_measured_fraction_theta_max     0.997
_diffrn_measured_fraction_theta_full     0.997
_diffrn_reflns_limit_h_min     -16
_diffrn_reflns_limit_h_max     16
_diffrn_reflns_limit_k_min     -20
_diffrn_reflns_limit_k_max     20
_diffrn_reflns_limit_l_min     -52
_diffrn_reflns_limit_l_max     52
_diffrn_radiation_probe     ?
_refine_special_details
;
;
_reflns_number_total     17970
_reflns_number_gt     14164
_reflns_threshold_expression     'I > 2\s(I)'
_refine_ls_structure_factor_coef     Fsqd
_refine_ls_matrix_type     full
_refine_ls_R_factor_all     0.0568
_refine_ls_R_factor_gt     0.0406
_refine_ls_wR_factor_gt     0.0930
_refine_ls_wR_factor_ref     0.1004
_refine_ls_goodness_of_fit_ref     1.039
_refine_ls_restrained_S_all     1.049
_refine_ls_number_reflns     17970
_refine_ls_number_parameters     919
_refine_ls_number_restraints     471
_refine_ls_number_constraints     ?
_refine_ls_hydrogen_treatment     mixed
_refine_ls_weighting_scheme     calc
_refine_ls_weighting_details
              'w=1/[\s^2^(Fo^2^)+(0.0390P)^2^+9.8448P] where P=(Fo^2^+2Fc^2^)/3'
_atom_sites_solution_hydrogens     mixed
_atom_sites_solution_primary     ?
_atom_sites_solution_secondary     ?
_refine_ls_shift/su_max     0.003
_refine_ls_shift/su_mean     0.000
_refine_diff_density_max     0.863
_refine_diff_density_min     -0.522
_refine_ls_extinction_method     none
_refine_ls_extinction_coef     ?
loop_
    _atom_type_symbol
    _atom_type_description
    _atom_type_scat_dispersion_real
    _atom_type_scat_dispersion_imag
    _atom_type_scat_source
    C C 0.0033 0.0016 'International Tables Vol C Tables 4.2.6.8 and 6.1.1.4'
    Cl Cl 0.1484 0.1585 'International Tables Vol C Tables 4.2.6.8 and 6.1.1.4'
    Fe Fe 0.3463 0.8444 'International Tables Vol C Tables 4.2.6.8 and 6.1.1.4'
    Ga Ga 0.2307 1.6083 'International Tables Vol C Tables 4.2.6.8 and 6.1.1.4'
    O O 0.0106 0.0060 'International Tables Vol C Tables 4.2.6.8 and 6.1.1.4'
    Si Si 0.0817 0.0704 'International Tables Vol C Tables 4.2.6.8 and 6.1.1.4'
    H H 0.0000 0.0000 'International Tables Vol C Tables 4.2.6.8 and 6.1.1.4'
_computing_data_collection
;
APEX3 (Bruker, 2019)
;
_computing_cell_refinement
;
SAINT V8.40B (Bruker, 2019)
;
_computing_data_reduction
;
SAINT V8.40B (Bruker, 2019)
;
_computing_structure_solution
;
<i>SHELXT2018/2</i> (Sheldrick, 2015a)
;
_computing_structure_refinement
;
<i>SHELXL2018/3</i> (Sheldrick, 2015b)
;
_computing_molecular_graphics
;
<i>ShelXle</i> (H\"ubschle <i>et al.</i>,  2011)
;
_computing_publication_material     ?
loop_
    _atom_site_type_symbol
    _atom_site_label
    _atom_site_fract_x
    _atom_site_fract_y
    _atom_site_fract_z
    _atom_site_U_iso_or_equiv
    _atom_site_adp_type
    _atom_site_calc_flag
    _atom_site_occupancy
    _atom_site_disorder_assembly
    _atom_site_disorder_group
    Ga Ga1 0.77957(3) 0.40052(2) 0.58089(2) 0.04592(9) Uani d 1.000000 . .
    Ga Ga2 0.68040(3) 0.22925(2) 0.59417(2) 0.03728(8) Uani d 1.000000 . .
    Ga Ga3 0.79472(3) 0.09718(2) 0.64778(2) 0.04118(8) Uani d 1.000000 . .
    Ga Ga4 1.00953(3) 0.12783(2) 0.68890(2) 0.04801(9) Uani d 1.000000 . .
    Fe Fe1 0.60664(4) 0.34838(3) 0.55484(2) 0.04806(12) Uani d 1.000000 . .
    Fe Fe2 0.60697(4) 0.15225(3) 0.64124(2) 0.04336(11) Uani d 1.000000 . .
    Fe Fe3 0.89249(5) 0.00230(3) 0.69235(2) 0.05294(13) Uani d 1.000000 . .
    Fe Fe4 0.70437(4) 0.07230(3) 0.59034(2) 0.04596(12) Uani d 1.000000 . .
    Cl Cl2 0.91426(9) 0.42695(9) 0.54905(3) 0.0883(4) Uani d 1.000000 . .
    Cl Cl3 1.03304(11) 0.22061(7) 0.73190(3) 0.0757(3) Uani d 1.000000 . .
    Cl Cl4 1.17461(9) 0.11436(7) 0.67154(3) 0.0738(3) Uani d 1.000000 . .
    Si Si1 0.93847(7) 0.27812(5) 0.63190(2) 0.03962(18) Uani d 1.000000 . .
    Fe Fe5 0.26811(3) 0.68605(3) 0.62708(2) 0.03695(10) Uani d 1.000000 . .
    Cl Cl1 0.77826(10) 0.51465(6) 0.61509(3) 0.0793(3) Uani d 1.000000 . .
    O O51 0.34485(19) 0.59098(14) 0.65940(6) 0.0482(5) Uani d 1.000000 . .
    H H51A 0.318(2) 0.5355(11) 0.6666(8) 0.058(11) Uiso d 1.000000 . .
    H H51B 0.4193(9) 0.594(2) 0.6697(6) 0.082(14) Uiso d 1.000000 . .
    O O52 0.19090(19) 0.77799(15) 0.59388(7) 0.0532(6) Uani d 1.000000 . .
    C C1 1.0537(3) 0.2641(3) 0.60489(11) 0.0657(11) Uani d 1.000000 . .
    H H1A 1.069947 0.320358 0.594369 0.099000 Uiso calc 1.000000 . .
    H H1B 1.033151 0.221062 0.586778 0.099000 Uiso calc 1.000000 . .
    H H1C 1.119094 0.243551 0.619206 0.099000 Uiso calc 1.000000 . .
    C C2 0.9661(4) 0.3679(2) 0.66305(10) 0.0647(11) Uani d 1.000000 . .
    H H2A 0.970605 0.423386 0.650663 0.097000 Uiso calc 1.000000 . .
    H H2B 1.035988 0.356934 0.676979 0.097000 Uiso calc 1.000000 . .
    H H2C 0.906348 0.371037 0.678088 0.097000 Uiso calc 1.000000 . .
    H H52A 0.213(3) 0.8359(10) 0.5881(8) 0.078000 Uiso d 1.000000 . .
    H H52B 0.1181(12) 0.771(2) 0.5826(7) 0.078000 Uiso d 1.000000 . .
    O O1_1 0.2295(2) 0.58691(14) 0.58859(6) 0.0506(6) Uani d 1.000000 . .
    C C1_1 0.2257(5) 0.6008(3) 0.55217(10) 0.0894(16) Uani d 1.000000 . .
    H H1A_1 0.294257 0.629295 0.546226 0.107000 Uiso calc 1.000000 . .
    H H1B_1 0.162362 0.638508 0.544116 0.107000 Uiso calc 1.000000 . .
    C C2_1 0.2140(9) 0.5155(4) 0.53664(14) 0.173(4) Uani d 1.000000 . .
    H H2A_1 0.137893 0.507920 0.525741 0.208000 Uiso calc 1.000000 . .
    H H2B_1 0.265172 0.509773 0.518553 0.208000 Uiso calc 1.000000 . .
    C C3_1 0.2379(5) 0.4500(3) 0.56229(12) 0.0845(14) Uani d 1.000000 . .
    H H3A_1 0.315218 0.429823 0.562805 0.101000 Uiso calc 1.000000 . .
    H H3B_1 0.188116 0.398980 0.558313 0.101000 Uiso calc 1.000000 . .
    C C4_1 0.2186(6) 0.4957(3) 0.59413(11) 0.101(2) Uani d 1.000000 . .
    H H4A_1 0.143804 0.482409 0.600503 0.121000 Uiso calc 1.000000 . .
    H H4B_1 0.272865 0.476340 0.613139 0.121000 Uiso calc 1.000000 . .
    O O1_2 0.11247(19) 0.67109(14) 0.64724(7) 0.0509(6) Uani d 1.000000 . .
    C C1_2 0.0384(4) 0.7421(3) 0.65381(14) 0.0774(13) Uani d 1.000000 . .
    H H1A_2 0.011183 0.771229 0.631971 0.093000 Uiso calc 1.000000 . .
    H H1B_2 0.077119 0.786094 0.669206 0.093000 Uiso calc 1.000000 . .
    C C2_2 -0.0537(4) 0.7037(3) 0.67018(12) 0.0699(11) Uani d 1.000000 . .
    H H2A_2 -0.119648 0.698092 0.653398 0.084000 Uiso calc 1.000000 . .
    H H2B_2 -0.072662 0.740411 0.689661 0.084000 Uiso calc 1.000000 . .
    C C3_2 -0.0142(3) 0.6158(2) 0.68256(10) 0.0613(10) Uani d 1.000000 . .
    H H3A_2 0.022860 0.619034 0.706235 0.074000 Uiso calc 1.000000 . .
    H H3B_2 -0.075841 0.573405 0.682095 0.074000 Uiso calc 1.000000 . .
    C C4_2 0.0645(3) 0.5911(2) 0.65752(12) 0.0644(11) Uani d 1.000000 . .
    H H4A_2 0.122039 0.551495 0.668367 0.077000 Uiso calc 1.000000 . .
    H H4B_2 0.025728 0.561079 0.637383 0.077000 Uiso calc 1.000000 . .
    O O1_3 0.3085(2) 0.77824(15) 0.66755(6) 0.0536(6) Uani d 1.000000 . .
    C C1_3 0.3265(5) 0.8703(3) 0.66421(13) 0.0911(16) Uani d 1.000000 . .
    H H1A_3 0.263766 0.897553 0.650108 0.109000 Uiso calc 1.000000 . .
    H H1B_3 0.394474 0.881069 0.652876 0.109000 Uiso calc 1.000000 . .
    C C2_3 0.3370(7) 0.9069(4) 0.69824(15) 0.128(3) Uani d 1.000000 . .
    H H2A_3 0.410279 0.934671 0.702991 0.154000 Uiso calc 1.000000 . .
    H H2B_3 0.280088 0.952499 0.699999 0.154000 Uiso calc 1.000000 . .
    C C3_3 0.3244(7) 0.8401(4) 0.72266(14) 0.116(2) Uani d 1.000000 . .
    H H3A_3 0.261318 0.853389 0.735954 0.139000 Uiso calc 1.000000 . .
    H H3B_3 0.391728 0.835410 0.738900 0.139000 Uiso calc 1.000000 . .
    C C4_3 0.3051(5) 0.7581(3) 0.70368(10) 0.0829(14) Uani d 1.000000 . .
    H H4A_3 0.362617 0.714627 0.711275 0.099000 Uiso calc 1.000000 . .
    H H4B_3 0.232325 0.733475 0.707726 0.099000 Uiso calc 1.000000 . .
    O O1_4 0.42211(19) 0.70737(15) 0.60597(7) 0.0531(6) Uani d 1.000000 . .
    C C1_4 0.5081(4) 0.6456(3) 0.60289(19) 0.110(2) Uani d 1.000000 . .
    H H1A_4 0.480296 0.593961 0.589349 0.133000 Uiso calc 1.000000 . .
    H H1B_4 0.540106 0.625686 0.625851 0.133000 Uiso calc 1.000000 . .
    C C2_4 0.5903(6) 0.6936(5) 0.5849(3) 0.217(6) Uani d 1.000000 . .
    H H2A_4 0.648189 0.718019 0.601808 0.260000 Uiso calc 1.000000 . .
    H H2B_4 0.625642 0.653791 0.569263 0.260000 Uiso calc 1.000000 . .
    C C3_4 0.5347(5) 0.7614(4) 0.56616(15) 0.1048(19) Uani d 1.000000 . .
    H H3A_4 0.502622 0.740899 0.543286 0.126000 Uiso calc 1.000000 . .
    H H3B_4 0.583984 0.811799 0.563172 0.126000 Uiso calc 1.000000 . .
    C C4_4 0.4508(6) 0.7831(4) 0.5880(2) 0.168(4) Uani d 1.000000 . .
    H H4A_4 0.478028 0.829088 0.604591 0.201000 Uiso calc 1.000000 . .
    H H4B_4 0.385076 0.806115 0.573964 0.201000 Uiso calc 1.000000 . .
    O O1_5 0.2774(2) 0.43712(15) 0.68269(6) 0.0570(6) Uani d 1.000000 . .
    C C1_5 0.2724(4) 0.4325(3) 0.71875(10) 0.0734(12) Uani d 1.000000 . .
    H H1A_5 0.194733 0.433082 0.724138 0.088000 Uiso calc 1.000000 . .
    H H1B_5 0.310705 0.483414 0.730177 0.088000 Uiso calc 1.000000 . .
    C C2_5 0.3261(6) 0.3509(4) 0.73089(12) 0.106(2) Uani d 1.000000 . .
    H H2A_5 0.384336 0.362976 0.749772 0.127000 Uiso calc 1.000000 . .
    H H2B_5 0.271653 0.310418 0.739563 0.127000 Uiso calc 1.000000 . .
    C C3_5 0.3738(4) 0.3122(3) 0.70159(11) 0.0790(13) Uani d 1.000000 . .
    H H3A_5 0.362096 0.248056 0.700858 0.095000 Uiso calc 1.000000 . .
    H H3B_5 0.453791 0.324320 0.702726 0.095000 Uiso calc 1.000000 . .
    C C4_5 0.3150(4) 0.3547(2) 0.67147(10) 0.0643(10) Uani d 1.000000 . .
    H H4A_5 0.364952 0.362976 0.653191 0.077000 Uiso calc 1.000000 . .
    H H4B_5 0.251896 0.318213 0.662173 0.077000 Uiso calc 1.000000 . .
    O O1_6 0.5518(10) 0.5996(9) 0.6887(6) 0.116(7) Uani d 0.49(2) A 1
    C C1_6 0.6063(18) 0.5196(10) 0.6939(7) 0.153(12) Uani d 0.49(2) A 1
    H H1A_6 0.618835 0.492660 0.671514 0.184000 Uiso calc 0.49(2) A 1
    H H1B_6 0.561776 0.478748 0.706559 0.184000 Uiso calc 0.49(2) A 1
    C C2_6 0.7088(11) 0.5374(11) 0.7134(5) 0.090(6) Uani d 0.49(2) A 1
    H H2A_6 0.767292 0.548791 0.698065 0.108000 Uiso calc 0.49(2) A 1
    H H2B_6 0.731537 0.487634 0.728732 0.108000 Uiso calc 0.49(2) A 1
    C C3_6 0.688(2) 0.6143(15) 0.7331(5) 0.153(12) Uani d 0.49(2) A 1
    H H3A_6 0.756149 0.647302 0.740068 0.184000 Uiso calc 0.49(2) A 1
    H H3B_6 0.650236 0.599680 0.753772 0.184000 Uiso calc 0.49(2) A 1
    C C4_6 0.614(2) 0.6623(8) 0.7072(7) 0.24(2) Uani d 0.49(2) A 1
    H H4A_6 0.566391 0.703173 0.718599 0.292000 Uiso calc 0.49(2) A 1
    H H4B_6 0.658263 0.696424 0.691798 0.292000 Uiso calc 0.49(2) A 1
    O O1_7 0.5265(8) 0.5944(8) 0.7013(3) 0.071(3) Uani d 0.51(2) A 2
    C C1_7 0.5886(11) 0.5193(6) 0.7071(5) 0.085(5) Uani d 0.51(2) A 2
    H H1A_7 0.591833 0.486304 0.685422 0.102000 Uiso calc 0.51(2) A 2
    H H1B_7 0.555783 0.481053 0.723912 0.102000 Uiso calc 0.51(2) A 2
    C C2_7 0.6970(13) 0.5465(11) 0.7205(7) 0.135(11) Uani d 0.51(2) A 2
    H H2A_7 0.753719 0.513401 0.709404 0.162000 Uiso calc 0.51(2) A 2
    H H2B_7 0.708271 0.536484 0.745683 0.162000 Uiso calc 0.51(2) A 2
    C C3_7 0.7038(10) 0.6385(9) 0.7129(6) 0.113(7) Uani d 0.51(2) A 2
    H H3A_7 0.725255 0.648959 0.689421 0.136000 Uiso calc 0.51(2) A 2
    H H3B_7 0.755151 0.669629 0.729928 0.136000 Uiso calc 0.51(2) A 2
    C C4_7 0.5875(11) 0.6627(11) 0.7159(6) 0.193(14) Uani d 0.51(2) A 2
    H H4A_7 0.574103 0.670133 0.740374 0.232000 Uiso calc 0.51(2) A 2
    H H4B_7 0.568537 0.718069 0.703500 0.232000 Uiso calc 0.51(2) A 2
    O O1_8 0.2402(3) 0.93500(16) 0.57058(8) 0.0738(8) Uani d 1.000000 . .
    C C1_8 0.2805(6) 0.9465(3) 0.53812(13) 0.106(2) Uani d 1.000000 . .
    H H1A_8 0.250871 0.900473 0.521930 0.128000 Uiso calc 1.000000 . .
    H H1B_8 0.361969 0.942784 0.540390 0.128000 Uiso calc 1.000000 . .
    C C2_8 0.2450(7) 1.0325(4) 0.52549(15) 0.125(3) Uani d 1.000000 . .
    H H2A_8 0.305105 1.062485 0.514811 0.150000 Uiso calc 1.000000 . .
    H H2B_8 0.180427 1.027367 0.508166 0.150000 Uiso calc 1.000000 . .
    C C3_8 0.2168(7) 1.0795(3) 0.55489(15) 0.132(3) Uani d 1.000000 . .
    H H3A_8 0.144215 1.108166 0.549842 0.158000 Uiso calc 1.000000 . .
    H H3B_8 0.272525 1.125445 0.561170 0.158000 Uiso calc 1.000000 . .
    C C4_8 0.2130(5) 1.0178(3) 0.58307(13) 0.0936(17) Uani d 1.000000 . .
    H H4A_8 0.266317 1.034944 0.602677 0.112000 Uiso calc 1.000000 . .
    H H4B_8 0.138347 1.016605 0.591010 0.112000 Uiso calc 1.000000 . .
    O O1_9 0.0034(12) 0.7454(16) 0.5560(4) 0.135(10) Uani d 0.48(2) B 1
    C C1_9 -0.0130(15) 0.7815(14) 0.5230(5) 0.102(8) Uani d 0.48(2) B 1
    H H1A_9 0.055067 0.778042 0.511205 0.123000 Uiso calc 0.48(2) B 1
    H H1B_9 -0.036108 0.843574 0.524052 0.123000 Uiso calc 0.48(2) B 1
    C C2_9 -0.0987(14) 0.7289(14) 0.5058(3) 0.103(7) Uani d 0.48(2) B 1
    H H2A_9 -0.066565 0.681985 0.492429 0.123000 Uiso calc 0.48(2) B 1
    H H2B_9 -0.147241 0.765433 0.489797 0.123000 Uiso calc 0.48(2) B 1
    C C3_9 -0.160(2) 0.692(2) 0.5316(5) 0.140(13) Uani d 0.48(2) B 1
    H H3A_9 -0.179678 0.629910 0.525992 0.168000 Uiso calc 0.48(2) B 1
    H H3B_9 -0.229350 0.724934 0.533372 0.168000 Uiso calc 0.48(2) B 1
    C C4_9 -0.0904(11) 0.6966(10) 0.5635(2) 0.066(4) Uani d 0.48(2) B 1
    H H4A_9 -0.128906 0.726350 0.581435 0.080000 Uiso calc 0.48(2) B 1
    H H4B_9 -0.068544 0.637199 0.571792 0.080000 Uiso calc 0.48(2) B 1
    O O1_10 -0.0063(9) 0.7554(11) 0.5592(3) 0.074(4) Uani d 0.52(2) B 2
    C C1_10 -0.0446(16) 0.8027(12) 0.5299(6) 0.123(9) Uani d 0.52(2) B 2
    H H1A_10 0.013766 0.807664 0.514109 0.148000 Uiso calc 0.52(2) B 2
    H H1B_10 -0.066544 0.862472 0.536422 0.148000 Uiso calc 0.52(2) B 2
    C C2_10 -0.138(2) 0.7563(13) 0.5136(7) 0.166(12) Uani d 0.52(2) B 2
    H H2A_10 -0.134177 0.754275 0.488358 0.200000 Uiso calc 0.52(2) B 2
    H H2B_10 -0.207195 0.785895 0.518197 0.200000 Uiso calc 0.52(2) B 2
    C C3_10 -0.1346(19) 0.6690(11) 0.5276(5) 0.105(8) Uani d 0.52(2) B 2
    H H3A_10 -0.209824 0.647464 0.530313 0.126000 Uiso calc 0.52(2) B 2
    H H3B_10 -0.098524 0.628085 0.512507 0.126000 Uiso calc 0.52(2) B 2
    C C4_10 -0.071(2) 0.6776(16) 0.5604(6) 0.216(16) Uani d 0.52(2) B 2
    H H4A_10 -0.121101 0.682088 0.578926 0.259000 Uiso calc 0.52(2) B 2
    H H4B_10 -0.023357 0.625809 0.564948 0.259000 Uiso calc 0.52(2) B 2
    O O1_11 0.82171(16) 0.29850(12) 0.60764(5) 0.0362(4) Uani d 1.000000 . .
    O O2_11 0.91756(17) 0.18584(13) 0.65235(5) 0.0382(4) Uani d 1.000000 . .
    O O1_12 1.0022(3) -0.04848(18) 0.63186(8) 0.0753(8) Uani d 1.000000 . .
    O O2_12 1.0503(3) -0.0712(3) 0.74608(10) 0.1052(13) Uani d 1.000000 . .
    O O3_12 0.7166(3) -0.1293(2) 0.68296(10) 0.0918(11) Uani d 1.000000 . .
    O O4_12 0.7819(3) 0.1230(2) 0.73612(7) 0.0766(9) Uani d 1.000000 . .
    O O5_12 0.7440(3) 0.2532(2) 0.51010(8) 0.0814(9) Uani d 1.000000 . .
    O O6_12 0.5970(3) 0.5219(2) 0.52254(10) 0.1065(13) Uani d 1.000000 . .
    O O7_12 0.4004(3) 0.2637(3) 0.52738(10) 0.0952(11) Uani d 1.000000 . .
    O O8_12 0.5260(2) 0.40701(19) 0.61909(8) 0.0686(7) Uani d 1.000000 . .
    C C1_12 0.9590(3) -0.0278(2) 0.65536(11) 0.0586(9) Uani d 1.000000 . .
    C C2_12 0.9884(4) -0.0446(3) 0.72526(12) 0.0704(11) Uani d 1.000000 . .
    C C3_12 0.7856(4) -0.0789(2) 0.68688(11) 0.0668(11) Uani d 1.000000 . .
    C C4_12 0.8254(4) 0.0764(3) 0.71876(10) 0.0611(10) Uani d 1.000000 . .
    C C5_12 0.6913(4) 0.2903(3) 0.52803(10) 0.0612(10) Uani d 1.000000 . .
    C C6_12 0.5982(4) 0.4535(3) 0.53427(11) 0.0719(12) Uani d 1.000000 . .
    C C7_12 0.4798(3) 0.2957(3) 0.53794(11) 0.0665(10) Uani d 1.000000 . .
    C C8_12 0.5588(3) 0.3828(2) 0.59448(11) 0.0530(8) Uani d 1.000000 . .
    O O1_13 0.5019(3) -0.00811(19) 0.61183(9) 0.0805(9) Uani d 1.000000 . .
    O O2_13 0.6932(3) 0.30366(18) 0.68131(7) 0.0671(7) Uani d 1.000000 . .
    O O3_13 0.3895(2) 0.2195(2) 0.61564(9) 0.0763(9) Uani d 1.000000 . .
    O O4_13 0.5540(3) 0.0537(3) 0.70176(9) 0.1019(12) Uani d 1.000000 . .
    O O5_13 0.9073(3) 0.1146(2) 0.56012(9) 0.0860(10) Uani d 1.000000 . .
    O O6_13 0.5616(3) 0.0767(3) 0.52553(8) 0.0927(11) Uani d 1.000000 . .
    O O7_13 0.7630(4) -0.11239(19) 0.59787(12) 0.1096(13) Uani d 1.000000 . .
    C C1_13 0.5697(3) 0.0463(2) 0.61383(10) 0.0561(9) Uani d 1.000000 . .
    C C2_13 0.6626(3) 0.2446(2) 0.66472(9) 0.0485(8) Uani d 1.000000 . .
    C C3_13 0.4747(3) 0.1934(2) 0.62536(10) 0.0558(9) Uani d 1.000000 . .
    C C4_13 0.5770(4) 0.0912(3) 0.67814(11) 0.0670(11) Uani d 1.000000 . .
    C C5_13 0.8286(3) 0.1022(3) 0.57329(10) 0.0584(9) Uani d 1.000000 . .
    C C6_13 0.6168(3) 0.0757(3) 0.55091(11) 0.0644(11) Uani d 1.000000 . .
    C C7_13 0.7396(4) -0.0403(3) 0.59586(12) 0.0700(12) Uani d 1.000000 . .
loop_
    _atom_site_aniso_label
    _atom_site_aniso_U_11
    _atom_site_aniso_U_22
    _atom_site_aniso_U_33
    _atom_site_aniso_U_12
    _atom_site_aniso_U_13
    _atom_site_aniso_U_23
    Ga1 0.04209(19) 0.03764(18) 0.0556(2) -0.00983(14) -0.00741(15) 0.01288(15)
    Ga2 0.03962(17) 0.03366(16) 0.03902(16) -0.00954(13) 0.00611(13)
                                                                    -0.00433(13)
    Ga3 0.0520(2) 0.02605(15) 0.04740(19) -0.00551(14) 0.01476(15) -0.00005(13)
    Ga4 0.0610(2) 0.03284(17) 0.0497(2) 0.00230(16) 0.00277(17) 0.01046(15)
    Fe1 0.0433(3) 0.0511(3) 0.0474(3) -0.0075(2) -0.0080(2) 0.0034(2)
    Fe2 0.0475(3) 0.0345(2) 0.0510(3) -0.01122(19) 0.0198(2) -0.00626(19)
    Fe3 0.0738(3) 0.0292(2) 0.0587(3) 0.0017(2) 0.0210(3) 0.0125(2)
    Fe4 0.0505(3) 0.0346(2) 0.0548(3) -0.01308(19) 0.0154(2) -0.0167(2)
    Cl2 0.0629(6) 0.1043(9) 0.0984(8) -0.0179(6) 0.0120(6) 0.0548(7)
    Cl3 0.1146(9) 0.0591(6) 0.0491(5) -0.0039(6) -0.0133(5) 0.0016(4)
    Cl4 0.0568(6) 0.0654(6) 0.0993(8) 0.0085(5) 0.0073(5) 0.0160(6)
    Si1 0.0421(4) 0.0305(4) 0.0447(4) -0.0093(3) -0.0039(3) 0.0082(3)
    Fe5 0.0377(2) 0.0287(2) 0.0433(2) -0.00448(16) -0.00214(17) 0.00509(17)
    Cl1 0.0753(7) 0.0368(5) 0.1177(9) 0.0003(4) -0.0315(6) -0.0114(5)
    O51 0.0491(13) 0.0356(11) 0.0568(13) -0.0027(10) -0.0113(11) 0.0099(10)
    O52 0.0489(13) 0.0391(12) 0.0683(15) -0.0100(10) -0.0106(11) 0.0208(11)
    C1 0.046(2) 0.080(3) 0.072(2) -0.0053(19) 0.0082(18) 0.029(2)
    C2 0.082(3) 0.0345(17) 0.070(2) -0.0132(17) -0.032(2) 0.0021(16)
    O1_1 0.0686(15) 0.0398(12) 0.0417(12) -0.0095(11) -0.0037(11) 0.0015(9)
    C1_1 0.134(5) 0.082(3) 0.049(2) -0.015(3) -0.010(3) 0.007(2)
    C2_1 0.367(14) 0.098(5) 0.060(3) -0.043(7) 0.049(5) -0.022(3)
    C3_1 0.105(4) 0.061(3) 0.089(3) -0.002(3) 0.014(3) -0.024(2)
    C4_1 0.205(7) 0.043(2) 0.054(2) -0.028(3) 0.005(3) -0.0051(18)
    O1_2 0.0469(13) 0.0295(11) 0.0782(16) -0.0015(9) 0.0149(11) 0.0068(10)
    C1_2 0.070(3) 0.040(2) 0.125(4) 0.0116(19) 0.029(3) 0.010(2)
    C2_2 0.064(3) 0.062(2) 0.088(3) 0.010(2) 0.023(2) 0.001(2)
    C3_2 0.075(3) 0.053(2) 0.058(2) -0.0063(19) 0.0192(19) -0.0008(17)
    C4_2 0.058(2) 0.0364(18) 0.103(3) -0.0052(16) 0.026(2) 0.0166(19)
    O1_3 0.0694(16) 0.0362(12) 0.0540(14) -0.0120(11) -0.0002(11) -0.0023(10)
    C1_3 0.138(5) 0.048(2) 0.086(3) -0.036(3) 0.007(3) -0.003(2)
    C2_3 0.219(8) 0.062(3) 0.098(4) -0.033(4) -0.011(5) -0.022(3)
    C3_3 0.190(7) 0.078(4) 0.078(3) 0.000(4) 0.006(4) -0.030(3)
    C4_3 0.135(5) 0.062(3) 0.050(2) -0.006(3) 0.002(2) -0.0050(19)
    O1_4 0.0438(13) 0.0432(13) 0.0735(16) -0.0046(10) 0.0114(11) 0.0091(11)
    C1_4 0.074(3) 0.080(3) 0.186(6) 0.026(3) 0.056(4) 0.052(4)
    C2_4 0.142(6) 0.127(6) 0.412(15) 0.065(5) 0.182(9) 0.147(8)
    C3_4 0.099(4) 0.126(5) 0.093(4) -0.038(4) 0.031(3) 0.021(3)
    C4_4 0.120(5) 0.083(4) 0.323(11) 0.035(4) 0.139(7) 0.105(6)
    O1_5 0.0826(18) 0.0356(12) 0.0550(14) 0.0090(12) 0.0180(12) 0.0066(10)
    C1_5 0.106(4) 0.061(2) 0.056(2) 0.017(2) 0.024(2) -0.0015(19)
    C2_5 0.154(6) 0.105(4) 0.060(3) 0.042(4) 0.018(3) 0.024(3)
    C3_5 0.099(4) 0.061(3) 0.076(3) 0.025(2) 0.003(3) 0.002(2)
    C4_5 0.096(3) 0.043(2) 0.055(2) 0.013(2) 0.014(2) -0.0007(16)
    O1_6 0.089(8) 0.072(6) 0.170(16) 0.003(6) -0.068(9) 0.019(8)
    C1_6 0.134(17) 0.135(17) 0.17(2) 0.061(13) -0.075(14) -0.091(15)
    C2_6 0.047(7) 0.094(11) 0.130(14) -0.002(7) 0.015(8) -0.012(10)
    C3_6 0.17(2) 0.130(19) 0.143(17) 0.023(15) -0.091(16) -0.055(14)
    C4_6 0.114(16) 0.041(7) 0.54(6) -0.019(8) -0.14(2) -0.017(15)
    O1_7 0.054(4) 0.070(6) 0.082(5) -0.011(3) -0.028(4) -0.018(4)
    C1_7 0.071(7) 0.044(6) 0.130(12) -0.011(5) -0.034(7) 0.034(7)
    C2_7 0.096(14) 0.17(2) 0.133(17) 0.040(14) -0.022(12) 0.081(16)
    C3_7 0.052(7) 0.108(11) 0.175(18) -0.020(6) -0.010(9) -0.008(11)
    C4_7 0.073(9) 0.23(2) 0.27(2) 0.034(11) -0.045(11) -0.20(2)
    O1_8 0.109(2) 0.0373(13) 0.0802(19) -0.0065(14) 0.0343(17) 0.0116(13)
    C1_8 0.187(6) 0.058(3) 0.082(3) 0.015(3) 0.054(4) 0.009(2)
    C2_8 0.205(8) 0.081(4) 0.094(4) 0.041(4) 0.050(5) 0.030(3)
    C3_8 0.243(9) 0.058(3) 0.105(4) 0.042(4) 0.066(5) 0.022(3)
    C4_8 0.136(5) 0.061(3) 0.092(3) 0.014(3) 0.053(3) 0.009(3)
    O1_9 0.077(10) 0.142(17) 0.171(19) -0.059(10) -0.072(11) 0.080(13)
    C1_9 0.051(8) 0.143(18) 0.110(10) -0.013(9) -0.012(7) 0.077(11)
    C2_9 0.122(15) 0.135(16) 0.047(6) 0.017(10) -0.013(7) -0.001(7)
    C3_9 0.097(12) 0.20(3) 0.119(16) -0.092(17) -0.019(11) 0.000(17)
    C4_9 0.072(7) 0.087(8) 0.042(5) -0.024(6) 0.015(5) -0.001(5)
    O1_10 0.063(7) 0.067(7) 0.087(8) -0.018(5) -0.022(6) 0.023(6)
    C1_10 0.073(11) 0.077(8) 0.21(2) -0.019(8) -0.054(11) 0.082(10)
    C2_10 0.107(14) 0.124(15) 0.24(3) -0.049(13) -0.096(15) 0.096(16)
    C3_10 0.148(18) 0.073(8) 0.085(11) -0.028(9) -0.034(10) 0.014(7)
    C4_10 0.154(18) 0.149(17) 0.31(3) -0.118(15) -0.134(19) 0.137(19)
    O1_11 0.0378(10) 0.0293(10) 0.0407(10) -0.0088(8) -0.0005(8) 0.0044(8)
    O2_11 0.0460(12) 0.0270(9) 0.0413(11) -0.0036(8) 0.0018(9) 0.0045(8)
    O1_12 0.095(2) 0.0480(15) 0.088(2) 0.0109(15) 0.0382(18) -0.0017(14)
    O2_12 0.114(3) 0.086(3) 0.112(3) 0.006(2) -0.005(2) 0.049(2)
    O3_12 0.101(3) 0.0608(19) 0.118(3) -0.0283(18) 0.034(2) 0.0041(18)
    O4_12 0.108(2) 0.0662(18) 0.0603(16) 0.0095(17) 0.0331(16) -0.0013(14)
    O5_12 0.107(3) 0.085(2) 0.0565(17) -0.0089(19) 0.0285(17) -0.0046(15)
    O6_12 0.105(3) 0.079(2) 0.125(3) -0.012(2) -0.042(2) 0.049(2)
    O7_12 0.0637(19) 0.110(3) 0.105(3) -0.0261(19) -0.0254(18) -0.015(2)
    O8_12 0.0659(18) 0.0594(17) 0.083(2) 0.0030(14) 0.0169(15) -0.0135(15)
    C1_12 0.078(3) 0.0260(15) 0.075(2) 0.0041(16) 0.022(2) 0.0067(16)
    C2_12 0.089(3) 0.047(2) 0.077(3) 0.002(2) 0.017(2) 0.024(2)
    C3_12 0.090(3) 0.0396(19) 0.075(3) -0.001(2) 0.030(2) 0.0119(18)
    C4_12 0.084(3) 0.047(2) 0.055(2) -0.0010(19) 0.020(2) 0.0133(17)
    C5_12 0.072(3) 0.067(2) 0.0436(19) -0.015(2) -0.0007(18) 0.0062(18)
    C6_12 0.064(3) 0.073(3) 0.073(3) -0.012(2) -0.025(2) 0.019(2)
    C7_12 0.058(2) 0.072(3) 0.066(2) -0.009(2) -0.0116(19) -0.003(2)
    C8_12 0.0446(19) 0.0419(18) 0.071(2) -0.0026(14) -0.0030(17) -0.0001(17)
    O1_13 0.0748(19) 0.0574(17) 0.114(2) -0.0376(15) 0.0339(18) -0.0253(16)
    O2_13 0.087(2) 0.0518(15) 0.0625(16) -0.0082(14) 0.0086(14) -0.0222(13)
    O3_13 0.0483(16) 0.077(2) 0.104(2) 0.0003(14) 0.0097(15) -0.0256(17)
    O4_13 0.109(3) 0.113(3) 0.091(2) -0.029(2) 0.047(2) 0.030(2)
    O5_13 0.0657(19) 0.101(2) 0.098(2) -0.0140(17) 0.0410(18) -0.0178(19)
    O6_13 0.085(2) 0.125(3) 0.0654(19) -0.024(2) -0.0038(17) -0.035(2)
    O7_13 0.132(3) 0.0340(16) 0.164(4) -0.0034(18) 0.022(3) -0.0297(19)
    C1_13 0.057(2) 0.0412(18) 0.073(2) -0.0153(16) 0.0209(18) -0.0128(16)
    C2_13 0.055(2) 0.0461(18) 0.0469(17) -0.0035(15) 0.0150(15) -0.0031(15)
    C3_13 0.052(2) 0.050(2) 0.069(2) -0.0139(17) 0.0227(18) -0.0176(17)
    C4_13 0.067(3) 0.064(2) 0.075(3) -0.018(2) 0.032(2) 0.002(2)
    C5_13 0.058(2) 0.055(2) 0.065(2) -0.0100(17) 0.0186(18) -0.0189(18)
    C6_13 0.065(2) 0.067(3) 0.063(2) -0.022(2) 0.016(2) -0.029(2)
    C7_13 0.077(3) 0.041(2) 0.095(3) -0.0147(19) 0.024(2) -0.027(2)
_geom_special_details
;
All esds (except the esd in the dihedral angle between two l.s. planes)
are estimated using the full covariance matrix.  The cell esds are taken
into account individually in the estimation of esds in distances, angles
and torsion angles; correlations between esds in cell parameters are only
used when they are defined by crystal symmetry.  An approximate (isotropic)
treatment of cell esds is used for estimating esds involving l.s. planes.
;
loop_
    _geom_bond_atom_site_label_1
    _geom_bond_atom_site_label_2
    _geom_bond_site_symmetry_2
    _geom_bond_distance
    _geom_bond_publ_flag
    Ga1 O1_11 . 1.9172(19) ?
    Ga1 Cl2 . 2.1912(11) ?
    Ga1 Cl1 . 2.1958(11) ?
    Ga1 Fe1 . 2.3875(6) yes
    Ga1 Ga2 . 2.9476(5) ?
    Ga2 O1_11 . 2.0465(19) ?
    Ga2 Fe4 . 2.4202(6) yes
    Ga2 Fe2 . 2.4243(5) yes
    Ga2 Fe1 . 2.4912(6) yes
    Ga3 O2_11 . 2.014(2) ?
    Ga3 Fe2 . 2.4293(6) yes
    Ga3 Fe4 . 2.4301(6) yes
    Ga3 Fe3 . 2.4786(6) yes
    Ga3 Ga4 . 2.9736(6) ?
    Ga4 O2_11 . 1.941(2) ?
    Ga4 Cl3 . 2.1935(11) ?
    Ga4 Cl4 . 2.1952(12) ?
    Ga4 Fe3 . 2.4010(6) yes
    Fe1 C5_12 . 1.777(5) ?
    Fe1 C8_12 . 1.785(4) ?
    Fe1 C6_12 . 1.793(4) ?
    Fe1 C7_12 . 1.810(4) ?
    Fe2 C2_13 . 1.780(4) ?
    Fe2 C4_13 . 1.783(4) ?
    Fe2 C3_13 . 1.785(4) ?
    Fe2 C1_13 . 1.968(3) ?
    Fe2 Fe4 . 2.7027(6) yes
    Fe3 C4_12 . 1.782(4) ?
    Fe3 C1_12 . 1.783(4) ?
    Fe3 C3_12 . 1.796(5) ?
    Fe3 C2_12 . 1.800(5) ?
    Fe4 C5_13 . 1.772(4) ?
    Fe4 C7_13 . 1.779(4) ?
    Fe4 C6_13 . 1.787(4) ?
    Fe4 C1_13 . 1.997(4) ?
    Si1 O2_11 . 1.651(2) ?
    Si1 O1_11 . 1.661(2) ?
    Si1 C2 . 1.841(4) ?
    Si1 C1 . 1.849(4) ?
    Fe5 O52 . 2.073(2) ?
    Fe5 O51 . 2.084(2) ?
    Fe5 O1_2 . 2.136(2) ?
    Fe5 O1_3 . 2.137(2) ?
    Fe5 O1_4 . 2.148(2) ?
    Fe5 O1_1 . 2.152(2) ?
    O1_1 C4_1 . 1.417(4) ?
    O1_1 C1_1 . 1.433(4) ?
    C1_1 C2_1 . 1.437(7) ?
    C2_1 C3_1 . 1.426(7) ?
    C3_1 C4_1 . 1.465(6) ?
    O1_2 C4_2 . 1.428(4) ?
    O1_2 C1_2 . 1.449(4) ?
    C1_2 C2_2 . 1.468(5) ?
    C2_2 C3_2 . 1.490(5) ?
    C3_2 C4_2 . 1.483(5) ?
    O1_3 C1_3 . 1.431(4) ?
    O1_3 C4_3 . 1.448(4) ?
    C1_3 C2_3 . 1.435(6) ?
    C2_3 C3_3 . 1.415(7) ?
    C3_3 C4_3 . 1.462(6) ?
    O1_4 C4_4 . 1.414(5) ?
    O1_4 C1_4 . 1.424(5) ?
    C1_4 C2_4 . 1.473(7) ?
    C2_4 C3_4 . 1.405(8) ?
    C3_4 C4_4 . 1.434(7) ?
    O1_5 C1_5 . 1.416(4) ?
    O1_5 C4_5 . 1.423(4) ?
    C1_5 C2_5 . 1.466(6) ?
    C2_5 C3_5 . 1.457(6) ?
    C3_5 C4_5 . 1.467(5) ?
    O1_6 C4_6 . 1.384(11) ?
    O1_6 C1_6 . 1.396(12) ?
    C1_6 C2_6 . 1.426(12) ?
    C2_6 C3_6 . 1.440(14) ?
    C3_6 C4_6 . 1.479(14) ?
    C1_7 C2_7 . 1.435(12) ?
    C2_7 C3_7 . 1.439(13) ?
    C3_7 C4_7 . 1.482(13) ?
    O1_8 C4_8 . 1.406(5) ?
    O1_8 C1_8 . 1.414(5) ?
    C1_8 C2_8 . 1.453(6) ?
    C2_8 C3_8 . 1.424(7) ?
    C3_8 C4_8 . 1.453(6) ?
    O1_9 C1_9 . 1.396(11) ?
    O1_9 C4_9 . 1.420(11) ?
    C1_9 C2_9 . 1.433(12) ?
    C2_9 C3_9 . 1.434(14) ?
    C3_9 C4_9 . 1.441(12) ?
    O1_10 C1_10 . 1.393(11) ?
    O1_10 C4_10 . 1.433(11) ?
    C1_10 C2_10 . 1.437(12) ?
    C2_10 C3_10 . 1.439(13) ?
    C3_10 C4_10 . 1.434(12) ?
    O1_12 C1_12 . 1.146(4) ?
    O2_12 C2_12 . 1.130(5) ?
    O3_12 C3_12 . 1.140(5) ?
    O4_12 C4_12 . 1.148(5) ?
    O5_12 C5_12 . 1.146(5) ?
    O6_12 C6_12 . 1.139(5) ?
    O7_12 C7_12 . 1.126(5) ?
    O8_12 C8_12 . 1.138(5) ?
    O1_13 C1_13 . 1.170(4) ?
    O2_13 C2_13 . 1.150(4) ?
    O3_13 C3_13 . 1.143(5) ?
    O4_13 C4_13 . 1.143(5) ?
    O5_13 C5_13 . 1.148(4) ?
    O6_13 C6_13 . 1.143(5) ?
    O7_13 C7_13 . 1.138(5) ?
loop_
    _geom_angle_atom_site_label_1
    _geom_angle_atom_site_label_2
    _geom_angle_atom_site_label_3
    _geom_angle_site_symmetry_1
    _geom_angle_site_symmetry_3
    _geom_angle
    _geom_angle_publ_flag
    O1_11 Ga1 Cl2 . . 106.40(7) ?
    O1_11 Ga1 Cl1 . . 109.33(7) ?
    Cl2 Ga1 Cl1 . . 104.40(6) ?
    O1_11 Ga1 Fe1 . . 98.06(6) ?
    Cl2 Ga1 Fe1 . . 119.97(4) ?
    Cl1 Ga1 Fe1 . . 117.73(4) ?
    O1_11 Ga1 Ga2 . . 43.67(6) ?
    Cl2 Ga1 Ga2 . . 127.30(4) ?
    Cl1 Ga1 Ga2 . . 124.73(4) ?
    Fe1 Ga1 Ga2 . . 54.454(15) ?
    O1_11 Ga2 Fe4 . . 115.06(6) ?
    O1_11 Ga2 Fe2 . . 114.81(6) ?
    Fe4 Ga2 Fe2 . . 67.820(18) ?
    O1_11 Ga2 Fe1 . . 91.49(6) ?
    Fe4 Ga2 Fe1 . . 136.32(2) ?
    Fe2 Ga2 Fe1 . . 133.09(2) ?
    O1_11 Ga2 Ga1 . . 40.30(5) ?
    Fe4 Ga2 Ga1 . . 144.408(19) ?
    Fe2 Ga2 Ga1 . . 138.707(18) ?
    Fe1 Ga2 Ga1 . . 51.240(14) ?
    O2_11 Ga3 Fe2 . . 117.53(6) ?
    O2_11 Ga3 Fe4 . . 116.98(6) ?
    Fe2 Ga3 Fe4 . . 67.584(19) ?
    O2_11 Ga3 Fe3 . . 91.57(6) ?
    Fe2 Ga3 Fe3 . . 131.33(2) ?
    Fe4 Ga3 Fe3 . . 134.45(2) ?
    O2_11 Ga3 Ga4 . . 40.33(6) ?
    Fe2 Ga3 Ga4 . . 140.748(19) ?
    Fe4 Ga3 Ga4 . . 145.030(19) ?
    Fe3 Ga3 Ga4 . . 51.278(16) ?
    O2_11 Ga4 Cl3 . . 106.92(7) ?
    O2_11 Ga4 Cl4 . . 107.33(7) ?
    Cl3 Ga4 Cl4 . . 103.94(5) ?
    O2_11 Ga4 Fe3 . . 95.80(6) ?
    Cl3 Ga4 Fe3 . . 120.45(4) ?
    Cl4 Ga4 Fe3 . . 120.70(4) ?
    O2_11 Ga4 Ga3 . . 42.18(6) ?
    Cl3 Ga4 Ga3 . . 123.88(4) ?
    Cl4 Ga4 Ga3 . . 127.23(4) ?
    Fe3 Ga4 Ga3 . . 53.649(17) ?
    C5_12 Fe1 C8_12 . . 156.19(17) ?
    C5_12 Fe1 C6_12 . . 101.2(2) ?
    C8_12 Fe1 C6_12 . . 96.6(2) ?
    C5_12 Fe1 C7_12 . . 95.0(2) ?
    C8_12 Fe1 C7_12 . . 96.18(18) ?
    C6_12 Fe1 C7_12 . . 102.99(19) ?
    C5_12 Fe1 Ga1 . . 82.98(13) ?
    C8_12 Fe1 Ga1 . . 83.20(11) ?
    C6_12 Fe1 Ga1 . . 84.40(13) ?
    C7_12 Fe1 Ga1 . . 172.60(14) ?
    C5_12 Fe1 Ga2 . . 78.62(13) ?
    C8_12 Fe1 Ga2 . . 79.02(12) ?
    C6_12 Fe1 Ga2 . . 158.59(13) ?
    C7_12 Fe1 Ga2 . . 98.32(14) ?
    Ga1 Fe1 Ga2 . . 74.306(17) ?
    C2_13 Fe2 C4_13 . . 95.51(18) ?
    C2_13 Fe2 C3_13 . . 100.75(16) ?
    C4_13 Fe2 C3_13 . . 102.41(19) ?
    C2_13 Fe2 C1_13 . . 170.91(16) ?
    C4_13 Fe2 C1_13 . . 87.43(18) ?
    C3_13 Fe2 C1_13 . . 86.97(17) ?
    C2_13 Fe2 Ga2 . . 81.69(11) ?
    C4_13 Fe2 Ga2 . . 170.19(15) ?
    C3_13 Fe2 Ga2 . . 87.37(12) ?
    C1_13 Fe2 Ga2 . . 93.97(11) ?
    C2_13 Fe2 Ga3 . . 84.93(12) ?
    C4_13 Fe2 Ga3 . . 89.98(15) ?
    C3_13 Fe2 Ga3 . . 165.70(12) ?
    C1_13 Fe2 Ga3 . . 86.47(12) ?
    Ga2 Fe2 Ga3 . . 80.432(17) ?
    C2_13 Fe2 Fe4 . . 124.29(11) ?
    C4_13 Fe2 Fe4 . . 119.81(14) ?
    C3_13 Fe2 Fe4 . . 110.52(12) ?
    C1_13 Fe2 Fe4 . . 47.47(10) ?
    Ga2 Fe2 Fe4 . . 56.018(16) ?
    Ga3 Fe2 Fe4 . . 56.223(17) ?
    C4_12 Fe3 C1_12 . . 154.46(16) ?
    C4_12 Fe3 C3_12 . . 97.93(19) ?
    C1_12 Fe3 C3_12 . . 96.20(19) ?
    C4_12 Fe3 C2_12 . . 98.2(2) ?
    C1_12 Fe3 C2_12 . . 99.2(2) ?
    C3_12 Fe3 C2_12 . . 102.9(2) ?
    C4_12 Fe3 Ga4 . . 80.49(13) ?
    C1_12 Fe3 Ga4 . . 80.83(12) ?
    C3_12 Fe3 Ga4 . . 166.53(14) ?
    C2_12 Fe3 Ga4 . . 90.51(14) ?
    C4_12 Fe3 Ga3 . . 79.55(13) ?
    C1_12 Fe3 Ga3 . . 78.92(12) ?
    C3_12 Fe3 Ga3 . . 91.47(14) ?
    C2_12 Fe3 Ga3 . . 165.58(14) ?
    Ga4 Fe3 Ga3 . . 75.072(17) ?
    C5_13 Fe4 C7_13 . . 95.13(19) ?
    C5_13 Fe4 C6_13 . . 97.47(19) ?
    C7_13 Fe4 C6_13 . . 104.4(2) ?
    C5_13 Fe4 C1_13 . . 173.98(16) ?
    C7_13 Fe4 C1_13 . . 87.27(18) ?
    C6_13 Fe4 C1_13 . . 87.25(17) ?
    C5_13 Fe4 Ga2 . . 83.14(13) ?
    C7_13 Fe4 Ga2 . . 167.91(15) ?
    C6_13 Fe4 Ga2 . . 87.65(14) ?
    C1_13 Fe4 Ga2 . . 93.36(10) ?
    C5_13 Fe4 Ga3 . . 88.77(13) ?
    C7_13 Fe4 Ga3 . . 87.52(15) ?
    C6_13 Fe4 Ga3 . . 165.87(14) ?
    C1_13 Fe4 Ga3 . . 85.82(12) ?
    Ga2 Fe4 Ga3 . . 80.497(17) ?
    C5_13 Fe4 Fe2 . . 127.73(12) ?
    C7_13 Fe4 Fe2 . . 117.73(14) ?
    C6_13 Fe4 Fe2 . . 110.59(13) ?
    C1_13 Fe4 Fe2 . . 46.57(10) ?
    Ga2 Fe4 Fe2 . . 56.162(15) ?
    Ga3 Fe4 Fe2 . . 56.193(17) ?
    O2_11 Si1 O1_11 . . 105.74(11) ?
    O2_11 Si1 C2 . . 110.04(15) ?
    O1_11 Si1 C2 . . 109.20(15) ?
    O2_11 Si1 C1 . . 109.79(16) ?
    O1_11 Si1 C1 . . 110.70(15) ?
    C2 Si1 C1 . . 111.2(2) ?
    O52 Fe5 O51 . . 178.40(10) ?
    O52 Fe5 O1_2 . . 86.37(9) ?
    O51 Fe5 O1_2 . . 93.77(9) ?
    O52 Fe5 O1_3 . . 94.26(10) ?
    O51 Fe5 O1_3 . . 87.33(9) ?
    O1_2 Fe5 O1_3 . . 87.01(10) ?
    O52 Fe5 O1_4 . . 91.07(10) ?
    O51 Fe5 O1_4 . . 88.83(9) ?
    O1_2 Fe5 O1_4 . . 177.20(9) ?
    O1_3 Fe5 O1_4 . . 92.06(10) ?
    O52 Fe5 O1_1 . . 89.11(9) ?
    O51 Fe5 O1_1 . . 89.29(9) ?
    O1_2 Fe5 O1_1 . . 92.29(10) ?
    O1_3 Fe5 O1_1 . . 176.50(9) ?
    O1_4 Fe5 O1_1 . . 88.79(10) ?
    C4_1 O1_1 C1_1 . . 107.6(3) ?
    C4_1 O1_1 Fe5 . . 127.0(2) ?
    C1_1 O1_1 Fe5 . . 124.9(2) ?
    O1_1 C1_1 C2_1 . . 106.1(4) ?
    C3_1 C2_1 C1_1 . . 109.5(5) ?
    C2_1 C3_1 C4_1 . . 102.8(4) ?
    O1_1 C4_1 C3_1 . . 108.3(4) ?
    C4_2 O1_2 C1_2 . . 108.1(3) ?
    C4_2 O1_2 Fe5 . . 126.7(2) ?
    C1_2 O1_2 Fe5 . . 125.2(2) ?
    O1_2 C1_2 C2_2 . . 107.1(3) ?
    C1_2 C2_2 C3_2 . . 105.3(3) ?
    C4_2 C3_2 C2_2 . . 102.9(3) ?
    O1_2 C4_2 C3_2 . . 106.1(3) ?
    C1_3 O1_3 C4_3 . . 108.5(3) ?
    C1_3 O1_3 Fe5 . . 127.3(2) ?
    C4_3 O1_3 Fe5 . . 123.6(2) ?
    O1_3 C1_3 C2_3 . . 107.4(4) ?
    C3_3 C2_3 C1_3 . . 109.7(4) ?
    C2_3 C3_3 C4_3 . . 107.4(4) ?
    O1_3 C4_3 C3_3 . . 107.0(4) ?
    C4_4 O1_4 C1_4 . . 106.3(3) ?
    C4_4 O1_4 Fe5 . . 125.6(3) ?
    C1_4 O1_4 Fe5 . . 127.6(2) ?
    O1_4 C1_4 C2_4 . . 104.6(4) ?
    C3_4 C2_4 C1_4 . . 107.4(5) ?
    C2_4 C3_4 C4_4 . . 101.3(5) ?
    O1_4 C4_4 C3_4 . . 109.3(4) ?
    C1_5 O1_5 C4_5 . . 107.9(3) ?
    O1_5 C1_5 C2_5 . . 107.6(3) ?
    C3_5 C2_5 C1_5 . . 106.9(4) ?
    C2_5 C3_5 C4_5 . . 104.4(4) ?
    O1_5 C4_5 C3_5 . . 106.9(3) ?
    C4_6 O1_6 C1_6 . . 107.4(10) ?
    O1_6 C1_6 C2_6 . . 106.9(11) ?
    C1_6 C2_6 C3_6 . . 104.4(12) ?
    C2_6 C3_6 C4_6 . . 99.6(13) ?
    O1_6 C4_6 C3_6 . . 106.3(10) ?
    C1_7 C2_7 C3_7 . . 106.0(9) ?
    C2_7 C3_7 C4_7 . . 98.8(12) ?
    C4_8 O1_8 C1_8 . . 108.2(3) ?
    O1_8 C1_8 C2_8 . . 107.3(4) ?
    C3_8 C2_8 C1_8 . . 105.6(4) ?
    C2_8 C3_8 C4_8 . . 108.1(4) ?
    O1_8 C4_8 C3_8 . . 107.2(4) ?
    C1_9 O1_9 C4_9 . . 110.5(8) ?
    O1_9 C1_9 C2_9 . . 104.1(10) ?
    C1_9 C2_9 C3_9 . . 107.6(10) ?
    C2_9 C3_9 C4_9 . . 106.1(10) ?
    O1_9 C4_9 C3_9 . . 105.8(9) ?
    C1_10 O1_10 C4_10 . . 108.3(9) ?
    O1_10 C1_10 C2_10 . . 107.3(9) ?
    C1_10 C2_10 C3_10 . . 107.2(11) ?
    C4_10 C3_10 C2_10 . . 104.3(12) ?
    O1_10 C4_10 C3_10 . . 107.3(11) ?
    Si1 O1_11 Ga1 . . 129.22(11) ?
    Si1 O1_11 Ga2 . . 134.72(11) ?
    Ga1 O1_11 Ga2 . . 96.03(8) ?
    Si1 O2_11 Ga4 . . 129.74(12) ?
    Si1 O2_11 Ga3 . . 132.76(12) ?
    Ga4 O2_11 Ga3 . . 97.49(8) ?
    O1_12 C1_12 Fe3 . . 178.8(3) ?
    O2_12 C2_12 Fe3 . . 177.6(4) ?
    O3_12 C3_12 Fe3 . . 178.6(5) ?
    O4_12 C4_12 Fe3 . . 178.9(3) ?
    O5_12 C5_12 Fe1 . . 178.4(4) ?
    O6_12 C6_12 Fe1 . . 176.3(4) ?
    O7_12 C7_12 Fe1 . . 179.3(5) ?
    O8_12 C8_12 Fe1 . . 177.5(3) ?
    O1_13 C1_13 Fe2 . . 138.1(3) ?
    O1_13 C1_13 Fe4 . . 135.9(3) ?
    Fe2 C1_13 Fe4 . . 85.96(13) ?
    O2_13 C2_13 Fe2 . . 175.5(3) ?
    O3_13 C3_13 Fe2 . . 179.0(4) ?
    O4_13 C4_13 Fe2 . . 177.5(4) ?
    O5_13 C5_13 Fe4 . . 173.2(3) ?
    O6_13 C6_13 Fe4 . . 179.0(4) ?
    O7_13 C7_13 Fe4 . . 176.9(5) ?
loop_
    _geom_hbond_atom_site_label_D
    _geom_hbond_atom_site_label_H
    _geom_hbond_atom_site_label_A
    _geom_hbond_distance_DH
    _geom_hbond_distance_HA
    _geom_hbond_distance_DA
    _geom_hbond_angle_DHA
    O51 H51A O1_5 0.96(2) 1.72(2) 2.677(3) 175(2)
    O51 H51B O1_7 0.958(15) 1.71(2) 2.623(11) 159(2)
    O51 H51B O1_6 0.958(15) 1.71(2) 2.671(15) 179(3)
    O52 H52A O1_8 0.96(2) 1.71(2) 2.653(4) 170(3)
    O52 H52B O1_10 0.958(18) 1.71(2) 2.665(12) 175(3)
    O52 H52B O1_9 0.958(18) 1.71(3) 2.647(16) 167(3)
_shelx_hkl_file
;
  -2   0   0 3730.12 111.724   3
   3   0   0 3811.73 116.710   2
   3   0   0 3915.10 116.706   2
   3   0   0 3978.73 116.859   3
  -3   0   0 3965.48 116.777   1
  -3   0   0 3855.61 116.774   1
  -3   0   0 3904.74 116.726   2
  -3   0   0 3883.08 116.732   2
  -3   0   0 3851.68 116.812   3
   3   0   0 3911.73 116.781   1
   3   0   0 3842.53 116.765   1
  -4   0   0 3261.87 98.3708   2
   4   0   0 3293.76 98.3434   2
  -4   0   0 3300.99 98.4556   1
   4   0   0 3273.10 98.5393   3
   4   0   0 3367.58 98.4917   1
   4   0   0 3188.14 98.4187   1
   4   0   0 3229.13 98.3606   2
  -4   0   0 3352.33 98.4368   1
  -4   0   0 3207.80 98.3481   2
  -4   0   0 3204.41 98.4655   3
  -5   0   0 1623.12 51.8955   1
  -5   0   0 1678.56 51.3072   1
  -5   0   0 1749.68 51.3149   2
  -5   0   0 1677.83 51.2269   2
   5   0   0 1698.57 51.2541   2
   5   0   0 1698.91 51.2595   2
   5   0   0 1628.66 51.2592   1
   5   0   0 1692.75 51.4629   3
  -5   0   0 1620.22 51.3172   3
   5   0   0 1694.84 51.3471   1
   6   0   0 576.312 19.4645   2
  -6   0   0 590.807 19.5781   2
  -6   0   0 594.008 19.6439   2
   6   0   0 596.945 19.7222   1
  -6   0   0 597.814 19.6400   1
  -6   0   0 619.092 19.7756   1
   6   0   0 626.169 19.6744   2
   6   0   0 609.003 19.8045   1
   6   0   0 589.921 19.9703   3
  -7   0   0 15.8099 3.25867   1
   7   0   0 17.1505 3.31796   1
   7   0   0 10.7601 3.44474   3
  -7   0   0 15.3804 3.13299   2
  -7   0   0 15.4445 3.01563   2
  -8   0   0 95.2963 5.93754   2
   8   0   0 93.1442 6.88645   3
   8   0   0 91.5187 6.23249   1
   8   0   0 94.3591 6.31746   1
  -8   0   0 107.948 6.64432   2
  -8   0   0 106.625 6.58969   1
   8   0   0 97.8892 6.19459   2
  -9   0   0 21.3057 4.18384   1
   9   0   0 22.3299 5.28065   3
  -9   0   0 22.4385 4.21011   2
  -9   0   0 20.7720 4.70978   2
   9   0   0 27.0829 4.62950   1
   9   0   0 17.6668 3.88378   2
  10   0   0 1508.10 50.5286   1
 -10   0   0 1618.73 50.7090   2
 -10   0   0 1663.41 50.8178   1
  10   0   0 1640.96 51.2099   3
 -10   0   0 1496.57 50.3993   2
  10   0   0 1657.71 51.0384   1
  10   0   0 1607.10 50.5314   2
  11   0   0 56.5285 5.97830   2
  11   0   0 57.1096 6.59473   1
 -11   0   0 55.1335 6.20423   2
 -11   0   0 47.8219 5.98646   1
  11   0   0 51.7589 6.80184   3
 -12   0   0 13.6505 5.35008   2
  12   0   0 5.99493 5.99165   3
  12   0   0 3.52990 4.63319   2
  12   0   0 1.16879 5.14692   1
 -12   0   0 5.57157 4.91291   1
  13   0   0 96.3426 8.71350   1
  13   0   0 86.2626 7.57416   2
  13   0   0 90.8981 9.09379   3
 -13   0   0 102.954 9.14941   1
 -13   0   0 88.6714 8.09441   2
 -14   0   0 5.21841 5.63056   2
  14   0   0 9.02679 6.29251   1
  14   0   0 1.01582 6.91374   3
 -14   0   0 6.90563 5.27774   1
  15   0   0 42.7873 8.93856   3
  15   0   0 37.6871 7.72061   1
 -15   0   0 26.2749 6.85776   2
  16   0   0 12.6588 7.31290   1
  16   0   0 9.98037 7.83077   3
 -16   0   0 2.48000 6.62806   2
   1  -1   0 -1.0378 0.64831   1
  -1  -1   0 -0.4673 0.42408   1
   2  -1   0 1673.10 50.1515   1
  -2  -1   0 1652.12 50.0745   2
  -2  -1   0 1700.07 50.1698   3
   2  -1   0 1621.03 50.1189   2
   2  -1   0 1655.05 50.1815   3
  -2  -1   0 1713.48 50.1216   1
  -2  -1   0 1736.61 50.1015   2
   2  -1   0 1649.96 50.0954   2
   2  -1   0 1608.36 50.1340   1
  -2  -1   0 1639.60 50.0862   1
   2   1   0 1642.39 50.0669   2
   2   1   0 1659.79 50.0670   2
   2   1   0 1604.43 50.1211   1
   2   1   0 1713.68 50.1296   1
  -2   1   0 1630.30 50.1172   2
   2   1   0 1751.87 50.1957   3
  -2   1   0 1685.18 50.1135   2
  -2   1   0 1629.91 50.1478   1
  -2   1   0 1664.23 50.1397   1
  -2   1   0 1626.12 50.1521   3
   3  -1   0 612.719 18.3466   3
   3  -1   0 585.183 18.1539   1
  -3  -1   0 584.467 18.1133   1
   3  -1   0 578.385 18.0604   2
   3  -1   0 574.279 18.1309   2
  -3  -1   0 559.954 18.1572   3
   3  -1   0 567.052 18.1775   1
  -3  -1   0 586.649 18.1319   1
  -3  -1   0 564.258 18.0575   2
   3   1   0 562.479 18.1034   1
   3   1   0 579.578 18.1486   1
  -3   1   0 578.662 18.1685   1
   3   1   0 583.230 18.0594   2
  -3   1   0 582.060 18.0975   2
   3   1   0 574.978 18.0369   2
  -3   1   0 554.130 18.2046   3
  -3   1   0 576.789 18.1226   2
  -3   1   0 578.255 18.1886   1
   3   1   0 588.069 18.2130   3
   4  -1   0 177.800 7.87098   3
  -4  -1   0 175.364 7.01373   1
   4  -1   0 180.194 7.14870   1
   4  -1   0 186.257 6.96895   2
  -4  -1   0 179.067 6.99290   1
  -4  -1   0 179.586 7.14559   3
   4  -1   0 188.553 7.07159   2
  -4  -1   0 183.217 6.96657   2
   4  -1   0 185.159 7.02729   1
  -4  -1   0 180.362 6.98763   2
   4   1   0 179.782 7.19441   3
   4   1   0 188.865 7.00992   2
   4   1   0 190.927 6.90668   2
  -4   1   0 183.124 7.00126   2
  -4   1   0 187.269 7.17773   1
  -4   1   0 189.650 7.09855   1
   4   1   0 194.216 7.13905   1
   4   1   0 178.039 7.01465   1
  -4   1   0 180.280 7.02835   2
  -4   1   0 184.009 7.85494   3
   5  -1   0 5.64242 2.44143   1
  -5  -1   0 8.64775 2.52893   3
   5  -1   0 1.80872 2.36635   1
  -5  -1   0 5.59125 2.43538   1
   5  -1   0 1.91819 2.55554   3
  -5  -1   0 6.69937 2.37199   1
  -5  -1   0 9.05998 2.37336   2
   5  -1   0 2.45838 2.25736   2
   5   1   0 7.13094 2.34085   2
   5   1   0 2.15136 2.44530   3
  -5   1   0 3.14086 2.23091   2
   5   1   0 4.08390 2.15517   2
  -5   1   0 5.20951 2.48079   1
  -5   1   0 1.21723 2.28064   2
   5   1   0 4.15217 2.29868   1
  -5   1   0 3.28539 2.37183   3
   6  -1   0 6.60306 2.63179   1
   6  -1   0 5.50602 2.61116   2
  -6  -1   0 9.82487 2.59251   2
  -6  -1   0 8.07310 2.68284   2
   6  -1   0 6.00354 3.09039   3
   6  -1   0 3.83083 2.55447   1
   6  -1   0 4.75613 2.44831   2
  -6  -1   0 9.80184 2.80365   1
  -6   1   0 6.62931 2.62681   1
   6   1   0 10.6727 3.10272   3
   6   1   0 7.44468 2.80855   1
  -6   1   0 3.33693 2.51894   2
  -6   1   0 8.20662 2.66260   2
  -6   1   0 0.83468 2.64796   1
  -7  -1   0 68.9724 5.08853   2
   7  -1   0 66.5828 4.98985   1
   7  -1   0 60.0178 4.95631   3
   7  -1   0 65.1610 5.23201   1
   7  -1   0 72.0176 5.29499   2
  -7  -1   0 62.2102 5.23936   2
  -7  -1   0 77.2061 5.50976   1
  -7   1   0 72.6100 5.51858   1
   7   1   0 65.0516 5.70118   3
  -7   1   0 63.4516 5.30349   2
  -7   1   0 64.8501 5.09740   2
   7   1   0 69.0536 5.14295   1
  -8  -1   0 112.578 6.76969   1
  -8  -1   0 107.734 6.40015   2
   8  -1   0 117.078 7.34831   3
  -8  -1   0 114.714 6.73833   2
   8  -1   0 114.783 7.06679   1
   8  -1   0 103.745 6.64826   2
   8  -1   0 108.791 6.61940   1
  -8   1   0 105.360 6.89621   1
  -8   1   0 112.394 6.44484   2
   8   1   0 97.9790 6.84517   1
   8   1   0 98.5062 6.29895   1
   8   1   0 128.957 7.26721   3
   8   1   0 124.306 6.63282   2
  -8   1   0 98.0637 6.43470   2
   9  -1   0 899.331 30.1413   1
  -9  -1   0 942.211 30.1878   2
  -9  -1   0 850.966 30.6075   2
  -9  -1   0 912.856 30.1388   1
   9  -1   0 907.330 29.9664   2
   9  -1   0 956.444 30.5562   1
  -9   1   0 909.371 30.0261   2
   9   1   0 951.589 30.4469   1
   9   1   0 926.532 29.9542   2
  -9   1   0 892.910 29.9517   2
  -9   1   0 951.382 30.2892   1
   9   1   0 927.439 31.6669   3
   9   1   0 900.513 30.1562   1
  10  -1   0 9.82130 4.73774   1
  10  -1   0 15.4570 4.39163   2
 -10  -1   0 6.67784 4.19043   1
  10  -1   0 7.60265 5.01841   3
  10  -1   0 4.56998 4.04342   1
 -10  -1   0 9.36044 3.95414   2
 -10  -1   0 11.5456 4.45414   2
  10   1   0 6.71513 4.87526   3
  10   1   0 9.99348 4.26263   1
 -10   1   0 9.55141 4.20626   2
  10   1   0 15.3459 4.76109   1
 -10   1   0 13.9328 4.62727   2
 -10   1   0 2.31166 4.14420   1
  11  -1   0 1.92799 4.20218   2
 -11  -1   0 5.39584 4.36523   1
 -11  -1   0 7.03155 4.81090   2
  11  -1   0 9.42298 5.54746   3
  11  -1   0 8.06240 4.95218   1
  11   1   0 8.32396 4.41657   1
  11   1   0 0.61525 5.24421   3
 -11   1   0 12.1454 4.71481   2
  11   1   0 13.1888 4.35378   2
 -11   1   0 10.1547 4.71985   1
  12  -1   0 94.7452 8.61281   2
 -12  -1   0 115.942 8.91738   1
  12  -1   0 96.8139 8.83152   1
 -12  -1   0 99.7186 9.06131   2
  12  -1   0 115.189 10.7236   3
  12   1   0 120.860 8.93211   2
 -12   1   0 97.7528 8.86260   1
  12   1   0 117.308 9.42771   1
  12   1   0 108.741 9.87107   3
 -12   1   0 104.375 9.34622   2
 -13  -1   0 -2.1751 4.93639   1
  13  -1   0 7.96859 6.53071   3
  13  -1   0 7.21146 5.08166   2
 -13  -1   0 1.01642 5.07006   2
  13  -1   0 6.82104 5.70485   1
  13   1   0 6.70105 5.77500   1
  13   1   0 -1.0514 6.11188   3
 -13   1   0 2.34139 5.26804   2
 -13   1   0 -0.7833 4.89021   1
  13   1   0 7.07518 4.95602   2
 -14  -1   0 4.87760 5.50518   1
  14  -1   0 9.98993 5.67475   2
  14  -1   0 7.19730 7.00348   3
 -14  -1   0 6.41758 5.87489   2
  14  -1   0 9.60886 6.15675   1
  14   1   0 -2.6791 6.55173   3
 -14   1   0 6.88524 5.37257   1
 -14   1   0 9.67838 6.00374   2
  14   1   0 13.1765 6.29810   1
  15  -1   0 9.16428 7.70742   3
 -15  -1   0 8.67700 6.16368   2
  15  -1   0 24.9228 7.18096   1
  15   1   0 16.6282 7.74535   3
 -15   1   0 3.81380 6.31427   2
  16  -1   0 40.9163 10.3119   1
  16  -1   0 28.1007 8.75335   3
 -16  -1   0 28.6863 7.72080   2
 -16   1   0 28.0373 8.80719   2
  16   1   0 25.0688 9.14058   3
  16   1   0 33.4162 7.94988   1
  -1  -2   0 274.202 8.99269   1
   1  -2   0 269.237 8.98115   1
   1  -2   0 285.378 9.05488   2
  -1  -2   0 295.605 8.99596   2
   1  -2   0 261.498 9.03126   1
   1   2   0 284.385 8.97368   2
   1   2   0 287.769 8.96667   2
   1   2   0 286.501 8.95841   1
  -1   2   0 283.100 9.04040   1
  -1   2   0 285.443 9.02253   2
  -1   2   0 284.936 9.03130   2
  -2  -2   0 2478.69 70.8237   2
  -2  -2   0 2359.81 70.7769   2
   2  -2   0 2335.85 70.8302   2
  -2  -2   0 2314.06 70.8037   1
  -2  -2   0 2326.19 70.8001   1
  -2  -2   0 2472.31 70.8900   3
   2  -2   0 2243.68 70.8621   1
   2  -2   0 2266.49 70.8344   2
   2  -2   0 2359.63 70.8992   3
   2   2   0 2363.46 70.7706   2
  -2   2   0 2374.55 70.9083   1
   2   2   0 2382.87 70.8690   3
  -2   2   0 2411.63 70.8655   2
  -2   2   0 2360.94 70.8884   3
   2   2   0 2314.10 70.8553   1
  -2   2   0 2361.00 70.8943   1
   2   2   0 2345.63 70.7700   2
  -2   2   0 2344.73 70.8605   2
   2   2   0 2324.79 70.8266   1
  -3  -2   0 4843.50 146.090   1
  -3  -2   0 4962.31 146.107   1
   3  -2   0 4891.33 146.202   1
  -3  -2   0 4858.22 146.154   3
   3  -2   0 4865.35 146.109   2
   3  -2   0 4736.89 146.167   1
  -3  -2   0 4942.82 146.077   2
  -3  -2   0 4800.73 146.058   2
   3  -2   0 5065.64 146.253   3
   3   2   0 5102.90 146.231   3
   3   2   0 4900.74 146.035   2
   3   2   0 4879.18 146.043   2
  -3   2   0 4856.26 146.192   1
  -3   2   0 4744.69 146.106   2
  -3   2   0 4923.95 146.193   1
   3   2   0 4888.61 146.127   1
   3   2   0 4822.15 146.105   1
  -3   2   0 4940.15 146.138   2
  -3   2   0 4582.70 146.127   3
  -4  -2   0 642.063 19.7061   1
  -4  -2   0 627.285 19.6729   2
  -4  -2   0 613.484 19.6332   1
   4  -2   0 619.922 19.6571   2
   4  -2   0 624.713 19.7629   2
   4  -2   0 631.548 19.8894   1
   4  -2   0 613.210 19.9946   3
  -4  -2   0 623.292 19.6397   2
   4  -2   0 598.598 19.7888   1
   4   2   0 621.555 19.7390   1
   4   2   0 626.523 19.6015   2
   4   2   0 604.955 19.6530   1
  -4   2   0 609.421 19.7681   1
  -4   2   0 602.272 19.6871   2
   4   2   0 632.784 19.6439   2
  -4   2   0 616.893 19.7250   2
  -4   2   0 621.906 19.8129   1
  -5  -2   0 140.612 6.07866   1
   5  -2   0 137.546 6.18441   2
  -5  -2   0 131.500 5.99464   2
   5  -2   0 126.195 6.04174   1
  -5  -2   0 117.955 6.09295   2
  -5  -2   0 134.980 5.78576   1
   5  -2   0 131.459 6.09211   1
  -5  -2   0 121.010 6.23600   3
   5   2   0 133.388 5.99154   2
   5   2   0 125.991 6.09110   1
  -5   2   0 119.259 6.10954   3
   5   2   0 137.264 6.27523   3
   5   2   0 122.719 6.08507   1
  -5   2   0 129.029 6.10205   2
  -5   2   0 122.593 8.43977   1
  -5   2   0 135.136 6.08689   2
   5   2   0 132.763 5.77853   2
  -5   2   0 117.536 6.04460   1
  -6  -2   0 476.397 15.7678   2
   6  -2   0 455.307 16.1814   3
   6  -2   0 463.039 15.7560   2
  -6  -2   0 454.784 15.5555   2
  -6  -2   0 467.980 15.7383   1
   6  -2   0 433.595 15.7040   1
   6  -2   0 458.958 15.8335   1
   6  -2   0 452.274 15.6019   2
   6   2   0 459.898 15.5919   2
  -6   2   0 473.704 15.9183   1
   6   2   0 499.097 15.9483   1
   6   2   0 489.523 16.1754   3
   6   2   0 462.882 15.7896   1
  -6   2   0 455.668 15.7545   1
  -6   2   0 449.458 15.6672   2
  -6   2   0 471.139 15.6938   2
  -7  -2   0 135.313 6.80886   2
  -7  -2   0 148.493 7.02574   1
   7  -2   0 129.000 7.63900   3
   7  -2   0 131.863 6.87501   1
   7  -2   0 138.936 7.05687   1
   7  -2   0 131.750 6.99769   2
  -7  -2   0 136.978 6.97229   2
   7   2   0 137.878 6.83738   2
  -7   2   0 145.513 7.03715   1
   7   2   0 143.576 6.96204   1
   7   2   0 151.741 7.25429   1
  -7   2   0 139.597 6.84702   2
   7   2   0 137.704 7.29602   3
  -7   2   0 131.017 6.87902   2
   8  -2   0 165.848 8.60156   3
   8  -2   0 154.910 7.95388   2
  -8  -2   0 181.638 8.13925   1
  -8  -2   0 152.114 7.75490   2
   8  -2   0 161.337 8.37582   1
  -8  -2   0 157.622 8.01931   2
  -8   2   0 160.541 8.92257   2
   8   2   0 155.320 7.76983   2
   8   2   0 162.354 8.43494   3
  -8   2   0 171.271 8.18639   2
   8   2   0 165.592 8.25134   1
  -8   2   0 168.904 8.33793   1
   8   2   0 161.751 7.94063   1
   9  -2   0 312.770 12.8068   1
   9  -2   0 311.231 14.5905   3
  -9  -2   0 313.522 12.6801   1
  -9  -2   0 347.338 12.8003   2
   9  -2   0 329.391 12.7088   2
  -9  -2   0 293.599 12.3484   2
   9  -2   0 293.677 12.3997   1
   9   2   0 300.250 15.0115   3
  -9   2   0 317.217 12.5279   2
  -9   2   0 323.168 12.7955   2
   9   2   0 305.956 12.6137   1
   9   2   0 321.876 12.4641   2
  -9   2   0 323.807 12.8355   1
   9   2   0 305.558 12.9012   1
 -10  -2   0 44.8324 4.98476   2
 -10  -2   0 52.7707 5.53953   1
  10  -2   0 53.2541 5.43613   2
  10  -2   0 47.9776 5.83773   1
 -10  -2   0 47.5583 5.46656   2
  10  -2   0 34.8935 5.83387   3
  10  -2   0 40.0512 5.30897   1
  10   2   0 31.8802 5.60980   3
 -10   2   0 39.2398 5.38731   1
  10   2   0 37.1667 5.39678   1
  10   2   0 49.0039 5.09087   2
 -10   2   0 47.5579 5.45059   2
  10   2   0 44.0946 5.17858   1
 -11  -2   0 40.9090 5.58372   1
 -11  -2   0 42.1941 5.45337   2
  11  -2   0 46.7220 6.58319   3
  11  -2   0 47.5457 5.73249   2
 -11  -2   0 40.7464 5.76369   2
  11  -2   0 37.1141 6.00588   1
 -11   2   0 41.4650 5.63096   1
  11   2   0 43.2503 6.27389   1
 -11   2   0 42.7748 5.74734   2
  11   2   0 45.5990 5.67183   1
  11   2   0 43.1874 6.48018   3
  12  -2   0 41.1689 5.99091   2
 -12  -2   0 33.5874 6.01005   2
  12  -2   0 32.7698 5.98662   1
 -12  -2   0 45.5708 5.91921   1
  12  -2   0 36.0015 6.68877   3
  12   2   0 28.7707 5.20328   2
 -12   2   0 35.1675 5.88023   1
  12   2   0 29.2264 5.93127   1
 -12   2   0 47.6567 6.15938   2
  12   2   0 28.9486 6.49351   3
  13  -2   0 -2.9621 6.02432   3
  13  -2   0 -12.300 5.26282   1
 -13  -2   0 1.81372 4.75373   1
 -13  -2   0 9.17004 5.42919   2
  13  -2   0 1.14438 4.93064   2
  13   2   0 10.2741 6.32259   3
 -13   2   0 -1.0940 5.25132   1
  13   2   0 6.44986 4.90331   2
  13   2   0 -5.8604 5.42732   1
 -13   2   0 -2.4321 5.21953   2
  14  -2   0 72.7522 7.80107   2
  14  -2   0 78.1782 8.73815   1
 -14  -2   0 82.9327 8.17874   2
 -14  -2   0 89.3368 8.03522   1
  14  -2   0 75.9456 9.30381   3
  14   2   0 79.0612 9.29831   3
  14   2   0 77.9335 8.47770   1
 -14   2   0 72.4806 8.18056   2
 -14   2   0 54.6009 11.4179   1
  15  -2   0 61.9111 9.19982   3
 -15  -2   0 51.7539 7.85850   2
  15  -2   0 50.5181 8.35435   1
  15   2   0 50.5740 8.16146   1
  15   2   0 49.9541 9.05640   3
 -15   2   0 56.2279 8.02175   2
 -16  -2   0 13.6951 7.18635   2
  16  -2   0 20.4274 8.30869   3
  16   2   0 16.0919 8.64675   3
  16   2   0 20.4876 7.76826   1
   0  -3   0 2.27591 1.45267   2
   0  -3   0 4.37117 1.47070   3
   0  -3   0 4.02352 1.62895   1
   0  -3   0 6.47964 1.48674   1
   0   3   0 6.74131 1.62224   1
   0   3   0 4.50049 1.54689   3
   0   3   0 4.06380 1.53296   2
   0   3   0 5.41529 1.53956   2
   0   3   0 1.27407 1.58269   1
  -1  -3   0 835.611 25.5869   2
   1  -3   0 809.703 25.5837   3
   1  -3   0 827.584 25.6298   2
   1  -3   0 824.374 25.6590   1
   1  -3   0 822.820 25.6901   1
  -1  -3   0 832.554 25.6091   1
  -1  -3   0 856.946 25.6507   1
  -1  -3   0 866.909 25.6233   2
  -1   3   0 838.662 25.6370   2
   1   3   0 814.167 25.5431   3
   1   3   0 840.832 25.6585   1
  -1   3   0 844.854 25.6890   1
  -1   3   0 852.672 25.7185   1
   1   3   0 861.101 25.6612   1
   1   3   0 835.115 25.5764   2
  -1   3   0 806.400 25.5928   3
  -1   3   0 833.809 25.6180   2
   1   3   0 841.110 25.5785   2
   2  -3   0 230.553 7.95895   2
  -2  -3   0 213.084 7.75538   2
   2  -3   0 222.278 7.86813   1
   2  -3   0 215.771 7.86522   3
  -2  -3   0 223.486 7.81466   1
  -2  -3   0 235.137 7.70055   1
   2  -3   0 220.349 7.92633   1
  -2  -3   0 236.998 7.84749   2
   2   3   0 231.420 7.75990   2
  -2   3   0 215.236 7.86194   3
  -2   3   0 221.988 7.85695   2
   2   3   0 230.717 7.87824   3
   2   3   0 217.369 7.85339   1
  -2   3   0 225.194 7.98331   1
   2   3   0 230.688 7.85340   1
   2   3   0 228.393 7.76856   2
  -2   3   0 226.225 7.81923   2
  -2   3   0 225.692 7.96198   1
   3  -3   0 2318.73 70.4183   1
   3  -3   0 2248.65 70.3868   1
   3  -3   0 2338.01 70.3838   2
  -3  -3   0 2355.35 70.2877   1
  -3  -3   0 2315.51 70.2831   1
  -3  -3   0 2324.94 70.2587   2
  -3  -3   0 2341.55 70.3650   3
  -3  -3   0 2401.97 70.3032   2
   3  -3   0 2275.74 70.3897   3
   3  -3   0 2304.68 70.3331   2
  -3   3   0 2255.90 70.3521   3
  -3   3   0 2358.20 70.4486   1
  -3   3   0 2391.46 70.4659   1
   3   3   0 2340.73 70.3373   1
   3   3   0 2312.18 70.3158   1
   3   3   0 2369.24 70.4057   3
  -3   3   0 2323.89 70.3441   2
   3   3   0 2319.52 70.2192   2
  -3   3   0 2286.00 70.3341   2
   3   3   0 2352.63 70.2408   2
  -4  -3   0 2185.90 65.7553   3
   4  -3   0 2202.37 65.7561   2
  -4  -3   0 2164.30 65.6062   2
  -4  -3   0 2222.53 65.7359   2
   4  -3   0 2231.47 65.7180   2
   4  -3   0 2184.56 65.8594   3
  -4  -3   0 2110.62 66.5868   1
  -4  -3   0 2153.43 65.6301   1
   4  -3   0 2148.58 65.7955   1
   4  -3   0 2144.88 65.7843   1
   4   3   0 2167.57 65.5576   2
  -4   3   0 2196.76 65.7884   3
  -4   3   0 2076.79 65.7593   1
   4   3   0 2236.85 65.8329   3
   4   3   0 2115.98 65.6664   1
  -4   3   0 2181.75 65.7060   2
  -4   3   0 2195.35 65.8281   1
   4   3   0 2006.40 65.7227   2
  -4   3   0 2201.81 65.7380   2
   4   3   0 2143.25 65.8074   1
   5  -3   0 576.394 18.5856   3
  -5  -3   0 556.421 18.1171   1
   5  -3   0 558.860 18.9226   2
   5  -3   0 549.054 18.3114   1
  -5  -3   0 531.692 17.9999   1
   5  -3   0 551.260 18.2659   2
   5  -3   0 552.324 18.2782   1
  -5  -3   0 563.324 18.1128   2
  -5  -3   0 540.235 18.0375   2
  -5  -3   0 531.777 18.2648   3
   5   3   0 563.233 18.3887   3
   5   3   0 562.698 18.0673   2
  -5   3   0 566.965 18.2254   2
   5   3   0 546.720 18.1650   1
   5   3   0 575.085 18.2557   1
   5   3   0 534.236 17.9395   2
  -5   3   0 556.881 18.2951   1
  -5   3   0 544.937 18.1660   2
  -6  -3   0 1214.31 38.8477   2
  -6  -3   0 1293.71 39.0352   2
   6  -3   0 1262.51 39.2974   3
   6  -3   0 1161.86 38.9760   1
   6  -3   0 1263.29 39.1748   1
   6  -3   0 1187.43 38.8216   2
  -6  -3   0 1289.28 38.9901   1
   6  -3   0 1265.87 39.0638   2
   6   3   0 1247.37 39.0232   1
   6   3   0 1221.15 38.7717   2
  -6   3   0 1235.40 39.1454   1
  -6   3   0 1252.37 39.0769   1
   6   3   0 1262.59 39.1049   1
  -6   3   0 1306.31 39.1193   2
  -6   3   0 1244.97 38.9538   2
   6   3   0 1275.53 39.2439   3
  -7  -3   0 484.545 16.9337   2
   7  -3   0 482.758 17.1026   2
   7  -3   0 508.943 17.5300   3
   7  -3   0 498.864 17.3250   1
  -7  -3   0 499.628 17.0203   2
  -7  -3   0 497.231 17.0251   1
   7  -3   0 485.134 17.3207   1
   7   3   0 499.055 16.9239   2
  -7   3   0 499.945 17.3158   1
   7   3   0 509.336 17.4344   3
   7   3   0 505.983 17.2061   1
  -7   3   0 486.446 20.2196   2
   7   3   0 480.036 17.0197   1
  -7   3   0 511.391 17.1184   2
  -8  -3   0 307.385 12.1687   1
   8  -3   0 320.567 12.3263   1
   8  -3   0 312.001 12.9269   3
  -8  -3   0 326.652 12.3139   2
   8  -3   0 334.156 12.6706   1
   8  -3   0 295.935 12.1702   2
  -8  -3   0 292.814 11.9462   2
   8   3   0 331.193 12.6545   3
   8   3   0 285.123 12.0288   1
   8   3   0 292.595 12.3020   1
   8   3   0 327.774 11.9937   2
  -8   3   0 316.465 12.4664   1
  -8   3   0 318.132 12.0143   2
  -8   3   0 328.229 12.3527   2
  -9  -3   0 60.3672 5.89662   2
   9  -3   0 71.8865 6.35355   1
  -9  -3   0 64.1089 5.51379   2
   9  -3   0 67.2940 6.21935   3
  -9  -3   0 62.4391 6.10265   1
   9  -3   0 68.5173 6.72106   1
   9  -3   0 65.1567 5.52553   2
   9   3   0 63.0432 6.19634   1
   9   3   0 59.0749 5.06537   2
  -9   3   0 57.1913 5.45326   2
  -9   3   0 65.6469 5.79180   1
  -9   3   0 53.3817 5.09395   2
   9   3   0 58.2957 5.62640   1
  10  -3   0 -4.7817 4.70523   3
  10  -3   0 -0.4095 4.28986   1
 -10  -3   0 -1.3582 3.93167   1
 -10  -3   0 3.93779 3.71520   2
  10  -3   0 -0.2137 4.09838   2
 -10  -3   0 -4.6975 3.96280   2
  10   3   0 3.08474 4.79240   1
 -10   3   0 -0.1320 3.99089   2
  10   3   0 1.51912 4.24441   1
  10   3   0 2.25517 3.67336   2
  10   3   0 5.17517 4.69172   3
 -10   3   0 4.87492 4.26891   1
  11  -3   0 228.766 11.5788   2
  11  -3   0 233.140 12.3790   3
 -11  -3   0 225.055 11.3378   1
 -11  -3   0 205.477 10.8279   2
 -11  -3   0 230.536 11.5789   2
  11  -3   0 223.639 12.1225   1
  11   3   0 223.352 11.7503   1
 -11   3   0 226.688 11.7235   2
  11   3   0 216.829 11.2233   1
 -11   3   0 251.649 12.1177   1
  11   3   0 239.108 10.9598   2
  11   3   0 224.904 12.4069   3
  12  -3   0 30.2740 6.21621   1
 -12  -3   0 34.8025 5.75246   1
  12  -3   0 29.3827 6.57273   3
 -12  -3   0 33.1385 5.94992   2
  12   3   0 38.4171 6.75553   3
  12   3   0 27.7317 5.27237   2
  12   3   0 44.2791 6.45143   1
 -12   3   0 36.6328 6.07963   2
  13  -3   0 136.765 13.4649   2
  13  -3   0 121.139 10.3141   1
  13  -3   0 130.245 11.6912   3
 -13  -3   0 126.660 9.97552   1
 -13  -3   0 117.200 10.3299   2
 -13   3   0 131.430 10.5370   2
 -13   3   0 134.304 10.6291   1
  13   3   0 129.960 10.5607   1
  13   3   0 104.659 8.87689   2
  13   3   0 115.944 10.0535   3
  14  -3   0 2.88980 6.79095   3
 -14  -3   0 14.4267 6.22192   2
  14  -3   0 -2.9826 5.30895   2
 -14  -3   0 2.74209 6.68502   1
  14  -3   0 5.78649 6.32627   1
  14   3   0 6.33924 7.04914   3
 -14   3   0 0.62809 5.64421   1
 -14   3   0 1.02925 5.95159   2
  14   3   0 3.28351 6.20971   1
  15  -3   0 53.7383 8.63505   1
 -15  -3   0 43.8469 7.61688   2
  15  -3   0 50.7709 8.75910   3
 -15   3   0 45.8799 8.07947   2
  15   3   0 27.0046 8.70488   3
  15   3   0 41.1628 7.87120   1
 -16  -3   0 16.8832 6.84628   2
  16  -3   0 7.68597 8.03960   3
  16   3   0 9.32426 8.58352   3
   0  -4   0 815.913 24.6256   1
   0  -4   0 793.182 24.5056   3
   0  -4   0 780.518 24.5723   1
   0  -4   0 809.897 24.6033   2
   0  -4   0 801.513 24.5700   2
   0   4   0 791.606 24.5202   2
   0   4   0 817.469 24.6422   1
   0   4   0 761.560 24.5683   1
   0   4   0 783.644 24.5203   2
   0   4   0 788.745 24.4960   3
  -1  -4   0 69.6353 3.72962   2
   1  -4   0 74.6893 3.68718   3
  -1  -4   0 70.9705 3.79218   2
   1  -4   0 72.4067 3.86063   1
   1  -4   0 62.4380 3.64167   2
   1  -4   0 60.8084 3.83154   1
  -1  -4   0 67.9349 3.74412   1
   1  -4   0 67.4592 3.92498   2
   1   4   0 67.8148 3.71967   1
   1   4   0 69.8270 3.67994   3
   1   4   0 66.4727 3.83674   1
   1   4   0 68.4704 3.73756   2
  -1   4   0 70.3883 3.79801   2
  -1   4   0 71.1152 3.85378   1
   1   4   0 72.6973 3.72677   2
  -1   4   0 71.1287 3.90200   2
  -1   4   0 64.2809 3.76583   3
  -1   4   0 70.3633 3.95594   1
  -2  -4   0 276.865 9.29516   1
   2  -4   0 262.813 9.26480   3
   2  -4   0 257.207 9.28357   2
   2  -4   0 266.422 9.22696   2
  -2  -4   0 260.098 9.23074   2
   2  -4   0 264.366 9.46240   1
  -2  -4   0 277.178 9.31240   1
  -2  -4   0 273.109 9.30529   2
   2  -4   0 261.107 9.34465   1
  -2   4   0 262.768 9.34531   3
   2   4   0 272.589 9.19518   2
   2   4   0 267.868 9.26239   1
  -2   4   0 269.844 9.32664   2
   2   4   0 269.450 9.29834   1
   2   4   0 278.424 9.21522   2
  -2   4   0 272.034 9.37548   1
  -2   4   0 261.133 9.33890   1
  -2   4   0 282.939 9.40959   2
  -3  -4   0 189.032 7.22274   2
   3  -4   0 187.293 7.36177   1
  -3  -4   0 182.640 7.24053   1
   3  -4   0 186.933 7.26801   2
  -3  -4   0 189.517 7.32004   2
  -3  -4   0 208.736 7.32474   1
   3  -4   0 187.243 7.43344   1
   3  -4   0 186.904 7.34956   2
  -3   4   0 197.609 7.29430   2
   3   4   0 203.816 7.38270   1
  -3   4   0 184.084 7.50726   1
  -3   4   0 192.323 7.32970   2
   3   4   0 192.132 7.46212   3
   3   4   0 192.362 7.27962   1
   3   4   0 201.073 7.17594   2
   3   4   0 173.485 7.51562   2
  -4  -4   0 323.865 11.5253   1
  -4  -4   0 341.019 11.6739   2
   4  -4   0 333.921 11.8524   1
  -4  -4   0 328.752 11.5607   2
   4  -4   0 341.390 11.9315   3
   4  -4   0 328.624 11.7342   1
   4  -4   0 348.847 11.8446   2
  -4  -4   0 348.136 11.6307   1
   4  -4   0 318.013 11.5329   2
   4   4   0 329.054 11.7075   3
  -4   4   0 329.182 11.7041   1
  -4   4   0 321.309 11.7191   3
   4   4   0 332.556 11.6825   1
  -4   4   0 352.044 11.8191   2
   4   4   0 334.479 11.7317   1
   4   4   0 338.283 11.4786   2
  -4   4   0 344.358 11.6652   2
   4   4   0 337.898 11.4900   2
  -4   4   0 336.726 11.8928   1
   5  -4   0 3430.83 102.937   1
  -5  -4   0 3438.70 102.666   2
   5  -4   0 3421.42 102.794   2
   5  -4   0 3465.80 102.936   3
   5  -4   0 3412.01 102.799   2
   5  -4   0 3359.13 102.842   1
  -5  -4   0 3416.31 102.665   1
  -5  -4   0 3163.77 103.230   1
  -5  -4   0 3358.07 102.597   2
  -5   4   0 3511.70 102.847   2
   5   4   0 3385.60 102.751   1
  -5   4   0 3471.14 103.545   1
  -5   4   0 3375.03 102.893   1
   5   4   0 3412.20 102.551   2
   5   4   0 3326.42 102.718   1
  -5   4   0 3327.90 102.716   2
   5   4   0 3443.37 102.883   3
   6  -4   0 0.32776 2.56716   2
  -6  -4   0 4.00834 2.64267   2
   6  -4   0 4.44870 3.18809   3
  -6  -4   0 3.13316 2.62984   1
   6  -4   0 1.00695 2.74658   1
   6  -4   0 -2.7784 2.62932   2
   6  -4   0 8.66716 3.09534   1
  -6  -4   0 4.11390 2.71860   2
   6   4   0 5.64529 3.07302   3
   6   4   0 4.06779 2.61762   1
   6   4   0 7.93549 2.74469   2
  -6   4   0 -0.7667 4.53766   2
  -6   4   0 3.23156 3.00906   1
  -6   4   0 2.58307 2.77832   1
   6   4   0 9.43552 2.99043   1
  -6   4   0 2.14709 2.83849   2
   7  -4   0 38.7196 4.49356   3
  -7  -4   0 50.1646 4.95193   1
   7  -4   0 52.4930 4.74255   1
  -7  -4   0 55.8554 5.00476   2
  -7  -4   0 46.9150 4.35829   2
   7  -4   0 37.5522 4.22365   2
   7  -4   0 46.7203 4.44577   1
   7   4   0 42.0994 4.34668   1
   7   4   0 46.8971 4.04864   2
  -7   4   0 51.4943 4.34113   2
   7   4   0 47.9496 4.35037   1
  -7   4   0 47.7049 4.48412   2
   7   4   0 49.7876 4.75002   3
  -7   4   0 52.1757 4.63760   1
   8  -4   0 159.634 8.61439   2
  -8  -4   0 171.864 8.46034   1
  -8  -4   0 170.746 8.28331   2
  -8  -4   0 184.084 8.63373   2
   8  -4   0 167.892 8.39880   1
   8  -4   0 161.165 8.62971   1
   8  -4   0 165.495 9.43086   3
   8   4   0 170.393 8.26251   2
   8   4   0 156.328 8.31349   1
  -8   4   0 168.740 8.22746   2
   8   4   0 175.706 8.77202   1
   8   4   0 181.524 9.33262   3
  -8   4   0 161.975 8.91369   1
  -8   4   0 179.891 8.76591   2
   9  -4   0 6.56089 3.81100   2
  -9  -4   0 5.63954 3.73822   2
   9  -4   0 2.00965 4.07718   1
   9  -4   0 -5.6645 4.22621   3
  -9  -4   0 0.09158 3.33319   2
  -9  -4   0 0.81994 3.46159   1
  -9   4   0 3.77336 3.87163   1
   9   4   0 3.60048 3.33409   2
   9   4   0 -4.3890 3.97449   3
   9   4   0 1.67474 3.70487   1
  -9   4   0 -0.0330 3.69206   2
   9   4   0 -1.9042 3.32951   1
 -10  -4   0 216.790 11.8306   2
 -10  -4   0 196.092 10.1584   2
  10  -4   0 212.564 10.8318   1
  10  -4   0 205.998 11.1872   3
 -10  -4   0 214.643 10.3713   1
  10   4   0 211.468 12.1643   1
  10   4   0 197.397 11.3214   3
 -10   4   0 221.819 10.8575   2
  10   4   0 207.712 10.0499   2
 -11  -4   0 58.1323 6.46717   2
 -11  -4   0 45.9835 5.73485   2
  11  -4   0 55.0657 6.17729   2
  11  -4   0 52.4022 6.96625   3
  11  -4   0 59.3671 6.67626   1
 -11  -4   0 59.1492 6.17733   1
 -11   4   0 58.5296 6.50036   2
  11   4   0 61.4190 6.10753   1
 -11   4   0 73.3676 7.19680   1
  11   4   0 56.6615 6.81012   3
  11   4   0 52.4714 5.51525   2
  11   4   0 41.7939 6.19732   1
  12  -4   0 32.6705 6.92075   3
  12  -4   0 38.8495 6.54380   1
 -12  -4   0 37.5573 5.75161   1
  12  -4   0 33.4980 5.72550   2
 -12  -4   0 29.1552 5.80489   2
  12   4   0 48.7890 6.49647   1
 -12   4   0 30.2217 6.20575   1
 -12   4   0 31.0801 6.11249   2
  12   4   0 31.8128 5.23338   2
  12   4   0 35.9288 6.81835   3
  13  -4   0 38.4793 7.08698   1
 -13  -4   0 32.2835 5.96953   1
 -13  -4   0 33.2263 6.53346   2
  13  -4   0 35.9691 6.25050   2
  13   4   0 22.7034 7.17060   3
 -13   4   0 37.5675 6.93290   1
  13   4   0 41.4675 7.09848   1
 -13   4   0 26.9533 6.59481   2
  13   4   0 39.7696 5.84859   2
  14  -4   0 39.8753 7.55198   1
  14  -4   0 27.0761 7.57275   3
 -14  -4   0 35.0779 7.14910   2
  14   4   0 44.0078 8.03163   3
  14   4   0 36.8937 7.21292   1
 -14   4   0 28.4033 7.09484   2
 -14   4   0 44.4601 7.15057   1
  15  -4   0 -2.1431 6.87432   3
  15  -4   0 16.0189 7.27673   1
 -15   4   0 12.6309 6.89499   2
  15   4   0 2.84391 7.59722   3
   0  -5   0 1.62070 2.06694   1
   0  -5   0 2.83485 1.82742   3
   0  -5   0 -1.8538 1.89773   2
   0  -5   0 5.93989 2.06314   2
   0   5   0 -0.2882 1.82669   2
   0   5   0 1.01699 1.89169   3
   0   5   0 5.53069 1.94235   2
   0   5   0 1.22059 1.94300   1
   0   5   0 0.63503 2.02900   1
  -1  -5   0 229.542 8.43659   3
   1  -5   0 232.995 8.59714   2
  -1  -5   0 249.129 8.59748   2
   1  -5   0 254.679 8.63312   1
   1  -5   0 233.387 8.50139   3
  -1  -5   0 234.712 8.55687   1
  -1  -5   0 236.054 8.53110   2
  -1  -5   0 245.881 8.51291   1
   1  -5   0 255.169 8.71051   2
   1  -5   0 241.901 8.68110   1
   1   5   0 245.400 8.66320   1
   1   5   0 222.516 8.34570   3
  -1   5   0 229.601 8.43584   2
  -1   5   0 256.799 8.76723   1
  -1   5   0 238.381 8.55066   2
   1   5   0 238.202 8.45484   2
   1   5   0 233.643 8.43573   2
   1   5   0 227.342 8.57537   1
  -1   5   0 239.828 8.58886   1
  -1   5   0 230.314 8.46619   3
  -2  -5   0 38.7896 3.59943   1
   2  -5   0 39.8102 3.17198   2
   2  -5   0 37.9389 3.63057   2
  -2  -5   0 42.8984 3.74736   2
   2  -5   0 36.9252 3.15698   3
   2  -5   0 39.8104 3.23235   1
   2  -5   0 37.4637 3.13660   1
  -2   5   0 34.8187 3.44516   3
   2   5   0 38.9767 2.98622   3
  -2   5   0 41.0839 3.60611   1
   2   5   0 43.7547 4.17337   2
  -2   5   0 40.6786 3.74389   2
   2   5   0 40.3464 3.72199   1
  -2   5   0 44.1075 3.70133   2
  -2   5   0 37.1981 3.70503   1
  -3  -5   0 421.128 14.1452   2
   3  -5   0 432.249 14.3391   1
   3  -5   0 430.497 14.1884   2
  -3  -5   0 425.382 14.0995   2
   3  -5   0 414.677 14.2788   1
   3  -5   0 444.315 14.3383   2
  -3  -5   0 407.516 14.0414   1
   3  -5   0 428.275 14.2616   3
  -3  -5   0 426.385 14.1277   1
   3   5   0 404.357 13.9444   2
   3   5   0 421.952 14.1979   1
  -3   5   0 410.145 14.2083   1
  -3   5   0 450.555 14.4570   1
  -3   5   0 424.825 14.2381   3
  -3   5   0 428.237 14.2254   2
   3   5   0 414.727 14.1698   1
   3   5   0 416.066 13.9982   2
   3   5   0 414.586 14.1875   3
  -3   5   0 429.615 14.2278   2
   4  -5   0 1223.94 38.4964   2
  -4  -5   0 1282.91 38.4890   1
  -4  -5   0 1171.97 38.3199   1
  -4  -5   0 1258.07 38.4574   2
   4  -5   0 1246.22 38.5832   2
   4  -5   0 1300.83 38.7172   3
   4  -5   0 1224.13 38.7159   1
  -4  -5   0 1263.18 38.4852   2
   4  -5   0 1243.26 38.6752   1
  -4   5   0 1185.35 39.1275   3
   4   5   0 1283.92 38.6445   3
   4   5   0 1176.30 38.2944   2
   4   5   0 1231.85 38.3343   2
  -4   5   0 1247.25 38.6676   1
  -4   5   0 1242.33 38.6914   1
   4   5   0 1220.40 38.5227   1
  -4   5   0 1256.74 38.5625   2
   4   5   0 1260.71 38.5677   1
  -4   5   0 1257.18 38.5921   2
  -5  -5   0 13.2422 2.87390   1
  -5  -5   0 13.0601 2.91427   2
   5  -5   0 17.1623 3.05589   2
   5  -5   0 10.4649 3.11738   1
   5  -5   0 13.2740 3.28205   3
   5  -5   0 15.1944 3.15488   2
   5   5   0 17.1431 3.25525   3
  -5   5   0 10.1959 3.11987   2
   5   5   0 11.1107 2.94539   1
   5   5   0 14.4195 2.76030   2
  -5   5   0 11.8551 3.16237   1
   5   5   0 12.8638 3.10358   1
  -5   5   0 12.2011 3.03053   1
  -5   5   0 18.1833 5.16613   2
   6  -5   0 600.409 20.7816   1
  -6  -5   0 592.116 20.4114   2
   6  -5   0 614.850 20.6994   1
  -6  -5   0 643.865 20.4835   1
  -6  -5   0 641.988 20.5329   2
   6  -5   0 619.933 20.8910   3
   6  -5   0 618.199 20.6872   2
  -6   5   0 654.318 20.9221   1
  -6   5   0 566.003 20.6837   1
   6   5   0 633.740 20.5915   1
   6   5   0 613.885 20.2656   2
  -6   5   0 595.643 20.5236   2
  -6   5   0 597.857 20.4495   2
   6   5   0 651.720 20.8960   3
   6   5   0 617.094 20.6232   1
   7  -5   0 1767.58 57.1419   1
   7  -5   0 1815.65 57.0889   2
  -7  -5   0 1865.35 57.0174   1
  -7  -5   0 1852.38 57.0110   2
   7  -5   0 1864.83 57.3498   1
   7  -5   0 1888.85 57.4259   3
  -7  -5   0 1768.46 56.9109   2
   7   5   0 1850.45 57.3475   3
  -7   5   0 1761.06 56.9772   2
  -7   5   0 1928.23 57.4409   1
   7   5   0 1863.79 56.8593   2
   7   5   0 1768.41 57.0228   1
  -7   5   0 1931.50 57.2744   2
   7   5   0 1843.43 57.1573   1
  -8  -5   0 158.322 7.99573   1
  -8  -5   0 148.371 8.10850   2
   8  -5   0 136.877 8.41729   1
   8  -5   0 144.645 8.66551   3
  -8  -5   0 151.594 7.82047   2
   8   5   0 148.170 7.62921   2
   8   5   0 139.344 8.24783   1
   8   5   0 158.809 8.45310   3
  -8   5   0 140.231 8.16448   2
   8   5   0 137.105 7.87950   1
   9  -5   0 117.212 7.98439   2
   9  -5   0 106.154 8.86210   3
  -9  -5   0 118.834 7.94853   2
  -9  -5   0 103.479 7.34627   1
  -9  -5   0 101.135 7.23597   2
   9  -5   0 119.641 7.97559   1
   9   5   0 105.806 8.25726   3
   9   5   0 109.502 7.94848   1
   9   5   0 114.755 7.24837   1
   9   5   0 116.704 7.31377   2
  -9   5   0 109.505 8.16459   1
  -9   5   0 103.775 7.94972   2
  10  -5   0 90.9848 8.14758   1
 -10  -5   0 99.2232 7.49562   2
 -10  -5   0 115.818 8.14950   1
 -10  -5   0 102.529 8.18402   2
  10  -5   0 95.6746 8.75554   3
  10  -5   0 112.184 8.21785   2
 -10   5   0 117.646 8.30359   1
  10   5   0 120.867 8.74018   3
  10   5   0 94.8174 8.25490   1
 -10   5   0 129.347 8.56909   2
  10   5   0 113.154 7.58870   2
  11  -5   0 64.3617 7.49495   3
  11  -5   0 57.1118 6.32897   2
 -11  -5   0 59.5166 6.17955   1
 -11  -5   0 65.7073 6.18989   2
 -11  -5   0 77.2289 6.89174   2
 -11   5   0 58.7242 6.82248   1
 -11   5   0 69.2138 6.74717   2
  11   5   0 58.8295 6.18227   1
  11   5   0 85.3211 7.70240   3
  11   5   0 75.6553 7.03258   1
  11   5   0 73.5817 6.29262   2
 -12  -5   0 13.3732 5.36909   2
  12  -5   0 19.3610 6.03829   1
  12  -5   0 5.97603 4.93796   2
  12  -5   0 8.41118 5.91902   3
 -12  -5   0 10.9324 4.98697   1
  12   5   0 14.3320 6.00667   3
  12   5   0 6.62953 4.67507   2
 -12   5   0 14.6253 5.52828   2
 -12   5   0 11.4659 5.56432   1
  12   5   0 16.4042 5.84279   1
 -13  -5   0 -2.3087 4.91475   1
  13  -5   0 7.76956 6.21180   1
 -13  -5   0 3.15100 5.50393   2
  13  -5   0 -1.0708 5.10279   2
  13  -5   0 14.8664 6.67821   3
  13   5   0 -4.1564 6.97676   3
 -13   5   0 9.72283 5.62222   1
 -13   5   0 4.18329 5.73782   2
  13   5   0 0.28849 5.64622   1
  14  -5   0 8.98801 7.03776   3
  14  -5   0 8.30171 6.80819   1
  14  -5   0 6.18972 6.79665   2
 -14  -5   0 8.23785 6.17774   2
 -14   5   0 14.8544 6.50957   2
 -14   5   0 -2.3773 6.04881   1
  14   5   0 12.0479 6.59263   1
  14   5   0 15.5793 7.64113   3
  15  -5   0 -1.3795 7.18102   3
  15  -5   0 -2.5200 6.89540   1
 -15  -5   0 -2.7414 6.26272   2
 -15   5   0 0.55290 6.27535   2
  15   5   0 5.93129 7.33089   3
  15   5   0 0.79535 6.62428   1
   0  -6   0 3387.69 102.744   1
   0  -6   0 3473.62 102.741   2
   0  -6   0 3407.01 102.734   2
   0  -6   0 3382.01 103.186   3
   0  -6   0 3339.02 103.297   1
   0   6   0 3445.95 102.806   1
   0   6   0 3357.00 102.802   1
   0   6   0 3452.51 102.676   2
   1  -6   0 284.694 10.1997   1
  -1  -6   0 288.934 10.0899   2
  -1  -6   0 298.194 10.1865   1
  -1  -6   0 273.590 10.7430   2
   1  -6   0 287.749 10.2418   2
   1  -6   0 282.044 10.5609   3
   1  -6   0 278.000 10.2558   1
   1  -6   0 283.496 10.1100   2
  -1   6   0 269.510 9.96497   3
  -1   6   0 284.223 10.0325   2
  -1   6   0 257.422 10.5514   2
  -1   6   0 298.339 10.3005   1
   1   6   0 283.894 9.97784   2
   1   6   0 293.590 10.1684   1
   2  -6   0 1430.84 44.7531   1
  -2  -6   0 1470.72 44.5231   2
   2  -6   0 1472.82 44.7406   1
  -2  -6   0 1418.36 44.5325   1
  -2  -6   0 1425.64 44.5537   2
  -2  -6   0 1474.61 44.6092   1
   2  -6   0 1500.65 44.7137   2
   2  -6   0 1449.61 44.6288   2
   2  -6   0 1435.92 44.5565   3
  -2   6   0 1452.53 44.7347   1
   2   6   0 1483.15 44.5560   2
   2   6   0 1481.99 44.6467   1
   2   6   0 1421.84 44.6054   1
   2   6   0 1384.78 44.3921   2
  -2   6   0 1452.66 44.5355   3
   2   6   0 1372.87 44.4039   3
  -2   6   0 1474.47 46.7271   2
  -2   6   0 1470.88 44.7562   1
  -2   6   0 1477.95 44.6269   2
   3  -6   0 57.0913 4.76590   2
  -3  -6   0 49.8067 4.19629   1
   3  -6   0 41.0870 3.61155   2
  -3  -6   0 51.8965 4.27140   2
  -3  -6   0 50.3293 4.41922   2
  -3  -6   0 52.0275 4.25705   1
   3  -6   0 51.8549 4.62372   3
   3   6   0 44.7133 4.08995   1
   3   6   0 51.7654 4.18693   2
  -3   6   0 52.7828 4.31576   3
   3   6   0 52.5393 4.29491   2
  -3   6   0 46.9040 4.44935   1
  -3   6   0 49.1706 4.03358   1
  -3   6   0 52.5544 4.43687   2
  -3   6   0 50.5640 4.38358   2
   3   6   0 47.2624 4.19046   1
   4  -6   0 2173.92 64.9216   2
  -4  -6   0 2080.09 64.6659   2
  -4  -6   0 2160.83 64.7654   2
  -4  -6   0 2174.32 64.7799   1
   4  -6   0 2055.88 64.8563   1
   4  -6   0 2114.46 64.9850   1
   4  -6   0 2064.74 64.8515   2
   4  -6   0 2129.98 64.8719   3
   4   6   0 2108.34 64.5773   2
  -4   6   0 2167.27 64.8448   2
   4   6   0 2108.14 64.7928   1
  -4   6   0 2140.72 64.9763   1
   4   6   0 2149.84 64.8616   3
  -4   6   0 2082.60 64.7573   2
  -4   6   0 2085.77 64.9112   1
   4   6   0 2094.47 64.8038   1
  -5  -6   0 25.8539 3.30398   2
  -5  -6   0 23.3976 3.13817   1
  -5  -6   0 18.5907 3.27396   2
   5  -6   0 22.4309 3.39972   1
   5  -6   0 18.2810 3.72135   2
   5  -6   0 22.7857 3.64846   3
   5  -6   0 29.5640 3.41537   2
  -5   6   0 15.7623 3.47247   1
   5   6   0 15.7534 3.42952   3
   5   6   0 22.9600 3.27524   1
   5   6   0 21.6470 3.42206   1
   5   6   0 24.0591 3.10965   2
  -5   6   0 20.8976 3.37335   1
  -5   6   0 17.5473 3.14832   2
   6  -6   0 539.849 19.0567   1
  -6  -6   0 552.923 18.9594   2
   6  -6   0 568.887 19.2779   3
   6  -6   0 590.635 19.4509   1
  -6  -6   0 573.193 18.9736   1
  -6  -6   0 546.889 18.9583   2
  -6   6   0 567.143 19.1852   2
   6   6   0 559.856 18.7385   2
  -6   6   0 523.806 18.9425   2
   6   6   0 537.020 18.9790   1
   6   6   0 587.327 19.2439   1
   6   6   0 574.679 19.2099   3
   7  -6   0 259.963 10.8483   2
   7  -6   0 249.393 11.1932   3
  -7  -6   0 252.247 10.3968   1
  -7  -6   0 253.455 10.4613   2
  -7  -6   0 247.974 10.3417   2
   7  -6   0 236.944 10.7122   1
   7   6   0 261.482 10.7460   1
  -7   6   0 245.160 10.9665   1
   7   6   0 251.774 10.6362   1
  -7   6   0 260.429 10.7592   2
   7   6   0 241.381 10.8936   3
   7   6   0 268.250 10.2604   2
   8  -6   0 1319.11 42.4479   1
   8  -6   0 1309.25 42.1486   2
  -8  -6   0 1323.66 41.9593   2
   8  -6   0 1347.49 42.6509   3
  -8  -6   0 1315.87 41.9262   1
  -8  -6   0 1251.46 41.7835   2
  -8   6   0 1418.06 42.5544   1
   8   6   0 1322.07 42.2930   3
   8   6   0 1312.47 42.1158   1
   8   6   0 1255.59 41.9960   1
   8   6   0 1295.26 41.6655   2
  -8   6   0 1358.94 42.2589   2
  -9  -6   0 388.608 14.4042   1
   9  -6   0 364.496 14.7094   2
   9  -6   0 376.994 15.1340   1
  -9  -6   0 354.741 14.4906   2
   9  -6   0 363.583 15.0609   3
  -9  -6   0 348.356 14.2401   2
   9   6   0 344.691 14.0639   2
   9   6   0 360.607 15.2024   3
   9   6   0 379.185 14.8300   1
  -9   6   0 380.356 14.5642   2
  -9   6   0 363.901 14.9462   1
 -10  -6   0 19.3512 4.81367   2
  10  -6   0 4.68751 4.48617   2
  10  -6   0 12.0860 4.89357   1
  10  -6   0 13.0493 5.46058   3
 -10  -6   0 10.6306 4.35247   1
 -10  -6   0 14.0407 4.22939   2
  10   6   0 22.7624 5.08003   1
 -10   6   0 10.9763 4.65309   2
  10   6   0 19.9271 4.49270   2
 -10   6   0 15.2568 5.14872   1
  10   6   0 17.3112 5.41877   3
  11  -6   0 60.9893 6.55518   2
 -11  -6   0 50.0855 6.31820   2
  11  -6   0 48.5199 6.63488   1
 -11  -6   0 46.3360 5.81122   2
  11  -6   0 48.0335 6.73171   3
 -11  -6   0 60.2444 6.18867   1
 -11   6   0 70.7907 6.93076   2
  11   6   0 45.0952 6.24996   1
 -11   6   0 50.6385 6.68302   1
  11   6   0 58.1849 6.59001   1
  11   6   0 63.5967 7.24869   3
  11   6   0 66.9089 6.16262   2
  12  -6   0 10.6703 5.34708   2
 -12  -6   0 16.0412 4.98963   1
  12  -6   0 3.80414 6.06156   3
  12  -6   0 6.55432 5.58101   1
 -12  -6   0 13.9676 5.50168   2
  12   6   0 16.0158 4.97700   2
  12   6   0 12.0177 5.67025   1
 -12   6   0 23.2882 6.08051   1
 -12   6   0 10.7744 5.45178   2
  13  -6   0 24.7275 6.10022   2
  13  -6   0 18.3851 7.03107   3
 -13  -6   0 14.7031 5.38703   1
 -13  -6   0 26.4247 6.40205   2
  13   6   0 24.3960 6.63742   1
 -13   6   0 21.4728 6.32405   2
 -13   6   0 19.6459 6.38084   1
  14  -6   0 38.9689 7.76430   1
 -14  -6   0 45.1693 7.47286   2
  14  -6   0 44.0103 8.13809   3
 -14   6   0 39.4154 7.33610   2
  14   6   0 31.3092 7.34734   1
  14   6   0 38.7703 8.37107   3
 -15  -6   0 -0.5899 6.42297   2
  15  -6   0 3.05854 7.26086   3
  15  -6   0 8.35544 6.74802   1
 -15   6   0 6.71473 6.60290   2
  15   6   0 10.4279 6.91109   1
  15   6   0 -1.6129 7.49885   3
   0  -7   0 3.70443 2.34734   2
   0  -7   0 4.83074 2.51423   2
   0  -7   0 -0.1815 2.26601   1
   0  -7   0 6.36768 2.54196   1
   0  -7   0 1.96673 2.29776   3
   0   7   0 4.06648 2.38231   3
   0   7   0 2.34660 2.34491   2
   0   7   0 4.17430 2.41687   2
   0   7   0 2.47534 2.51221   1
   0   7   0 1.21062 2.42136   1
   1  -7   0 1631.97 49.0176   1
   1  -7   0 1634.83 48.8639   3
  -1  -7   0 1612.14 48.8323   3
   1  -7   0 1576.54 48.8549   2
  -1  -7   0 1616.12 48.9156   2
   1  -7   0 1599.05 48.9516   1
   1  -7   0 1620.96 48.9629   2
  -1  -7   0 1543.95 48.8609   1
  -1  -7   0 1565.72 48.8731   2
  -1   7   0 1602.96 49.0655   1
   1   7   0 1576.43 48.9600   1
  -1   7   0 1566.86 48.7714   3
   1   7   0 1556.07 48.7603   2
  -1   7   0 1581.76 48.8726   2
  -1   7   0 1583.67 49.0042   1
   1   7   0 1567.33 48.7570   3
   1   7   0 1586.87 48.9887   1
  -1   7   0 1603.81 48.8652   2
  -2  -7   0 54.3801 4.51424   1
  -2  -7   0 44.4742 4.48856   1
   2  -7   0 46.4004 4.00487   2
  -2  -7   0 57.1689 4.44666   2
  -2  -7   0 56.5728 4.73915   2
   2  -7   0 59.4043 4.80421   1
   2  -7   0 57.2894 4.39502   3
   2  -7   0 58.8477 4.59499   1
   2  -7   0 50.1348 4.45971   2
   2   7   0 54.9353 5.04905   2
  -2   7   0 52.3189 4.78294   1
   2   7   0 58.1576 4.45412   1
  -2   7   0 50.4774 4.55005   2
   2   7   0 51.5855 4.16848   3
  -2   7   0 55.2766 4.29552   2
  -2   7   0 49.4976 4.62714   1
   2   7   0 61.3091 4.45576   2
  -3  -7   0 898.138 28.2898   1
   3  -7   0 882.943 28.3561   2
   3  -7   0 892.607 28.3180   2
  -3  -7   0 872.857 28.1752   2
   3  -7   0 901.909 28.3498   3
   3  -7   0 911.870 28.4944   1
  -3  -7   0 886.417 28.2620   2
   3  -7   0 885.526 28.4419   1
  -3   7   0 902.095 28.5111   1
  -3   7   0 866.074 28.2010   2
  -3   7   0 923.520 28.3881   2
   3   7   0 870.873 28.2627   1
  -3   7   0 902.903 28.4913   1
   3   7   0 859.238 28.1965   1
   3   7   0 883.373 28.1493   2
  -4  -7   0 60.8439 4.79169   1
   4  -7   0 67.1042 5.00352   1
   4  -7   0 66.3707 5.37078   2
   4  -7   0 67.7788 5.32661   1
  -4  -7   0 64.3037 5.00731   2
  -4  -7   0 64.1695 4.92632   2
   4  -7   0 62.2215 5.33292   3
   4  -7   0 55.6662 5.02289   2
  -4   7   0 70.5305 5.19432   2
   4   7   0 60.0861 4.73143   1
   4   7   0 65.6023 4.71567   2
  -4   7   0 70.6484 5.63711   1
  -4   7   0 63.0546 5.09167   2
   4   7   0 64.8877 5.18684   1
   4   7   0 57.0818 5.08663   3
  -5  -7   0 54.5812 4.48150   2
   5  -7   0 46.2686 4.37384   2
   5  -7   0 54.5178 4.80927   2
  -5  -7   0 46.0638 4.12310   1
   5  -7   0 56.0622 4.66528   3
   5  -7   0 46.9725 4.40685   1
  -5  -7   0 49.9055 4.19645   2
   5  -7   0 54.3629 5.20651   1
  -5   7   0 44.2716 4.33742   1
  -5   7   0 49.9874 6.32775   2
   5   7   0 50.6928 4.62725   2
  -5   7   0 45.8336 4.72801   2
   5   7   0 46.6324 4.60784   1
  -5   7   0 55.1412 4.86835   1
   5   7   0 54.8199 4.50949   1
   5   7   0 46.9318 4.31982   3
   6  -7   0 554.328 19.9089   1
  -6  -7   0 607.824 19.7911   2
  -6  -7   0 586.495 19.6592   1
  -6  -7   0 558.445 19.5262   2
   6  -7   0 589.076 19.9370   2
   6  -7   0 592.746 20.0779   3
   6   7   0 584.054 19.9524   3
   6   7   0 581.871 19.7482   1
   6   7   0 594.252 19.4858   2
  -6   7   0 576.138 19.9560   1
  -6   7   0 567.076 19.6960   2
   6   7   0 541.371 19.6047   1
  -7  -7   0 392.219 14.4912   1
   7  -7   0 372.826 14.8768   1
  -7  -7   0 402.280 14.7511   2
   7  -7   0 396.258 15.2356   3
  -7  -7   0 387.579 14.6045   2
   7  -7   0 395.116 14.7571   2
   7   7   0 394.128 14.8783   1
   7   7   0 386.463 14.2916   2
  -7   7   0 395.836 14.9570   1
  -7   7   0 423.820 14.7714   2
   7   7   0 377.303 14.4241   1
   7   7   0 380.460 14.7765   3
   8  -7   0 1215.15 39.9656   2
  -8  -7   0 1194.08 39.6614   2
   8  -7   0 1226.91 40.3054   1
   8  -7   0 1282.23 40.2776   3
  -8  -7   0 1235.47 39.7595   2
  -8  -7   0 1300.98 39.7229   1
  -8   7   0 1258.98 40.1807   1
  -8   7   0 1246.59 39.8404   2
   8   7   0 1238.70 39.5159   2
   8   7   0 1263.59 40.0850   1
   8   7   0 1156.47 39.6939   1
   9  -7   0 87.3688 7.75533   2
  -9  -7   0 74.2117 7.08316   2
  -9  -7   0 86.6592 6.97624   1
   9  -7   0 82.4508 7.60018   1
  -9  -7   0 96.8400 7.71578   2
   9  -7   0 83.1192 7.18094   3
   9   7   0 81.1486 7.75891   1
  -9   7   0 73.2254 6.57420   2
   9   7   0 79.2398 6.89581   1
   9   7   0 87.1916 8.21578   3
   9   7   0 69.6162 6.73258   2
  -9   7   0 85.8018 8.15483   1
 -10  -7   0 331.239 13.7518   1
  10  -7   0 340.254 14.8002   1
  10  -7   0 335.289 15.2026   3
 -10  -7   0 336.050 14.3157   2
  10  -7   0 331.016 14.3642   2
 -10  -7   0 321.635 13.7092   2
 -10   7   0 325.763 14.2911   2
  10   7   0 328.554 14.6304   3
  10   7   0 305.657 13.3614   2
  10   7   0 313.181 14.0238   1
 -10   7   0 335.356 14.8502   1
  10   7   0 335.434 15.5631   1
  11  -7   0 1.99382 5.57529   3
 -11  -7   0 -0.1744 4.65803   2
 -11  -7   0 5.45242 4.33111   1
 -11  -7   0 -4.7426 4.07462   2
  11  -7   0 16.2692 5.29289   2
  11  -7   0 7.07188 5.40879   1
  11   7   0 1.41013 5.54299   3
  11   7   0 4.70121 4.39412   2
  11   7   0 4.98394 5.17121   1
 -11   7   0 0.49870 4.95159   2
 -11   7   0 10.0268 5.65249   1
  11   7   0 3.02754 4.43781   1
 -12  -7   0 153.975 9.62655   1
  12  -7   0 159.866 11.4727   1
 -12  -7   0 155.976 10.6799   2
  12  -7   0 139.471 11.1428   3
  12  -7   0 141.158 10.8243   2
 -12   7   0 136.929 10.6389   2
 -12   7   0 136.259 10.6921   1
  12   7   0 146.287 11.5206   3
  12   7   0 148.344 10.8356   1
  12   7   0 128.261 9.53999   2
 -13  -7   0 57.6157 7.35919   2
  13  -7   0 57.1310 8.16395   1
  13  -7   0 62.9178 7.59932   2
  13  -7   0 61.9292 8.52075   3
  13   7   0 63.6176 7.87937   1
 -13   7   0 62.0192 7.96128   1
 -13   7   0 62.8927 7.84763   2
  13   7   0 67.2205 8.56958   3
  14  -7   0 -4.1071 6.88972   3
  14  -7   0 2.06265 6.64283   1
 -14   7   0 -1.0249 6.26912   1
  14   7   0 -1.8096 6.92211   3
 -14   7   0 1.98014 6.13232   2
 -15  -7   0 6.68722 6.68260   2
  15  -7   0 7.06112 7.32688   3
  15  -7   0 9.39061 7.53114   1
  15   7   0 6.41033 7.74775   3
  15   7   0 -1.1035 6.49292   1
 -15   7   0 -4.6660 6.42566   2
   0  -8   0 627.856 20.7446   1
   0  -8   0 651.011 20.8203   2
   0  -8   0 625.160 20.5818   3
   0  -8   0 620.348 20.6864   2
   0   8   0 651.828 20.7114   2
   0   8   0 642.271 20.9238   1
   0   8   0 615.711 20.7945   1
   1  -8   0 611.769 21.2274   1
  -1  -8   0 594.830 20.2951   2
  -1  -8   0 629.279 20.2533   3
   1  -8   0 619.157 20.3823   2
   1  -8   0 612.023 20.3568   1
   1  -8   0 620.556 20.2969   3
   1  -8   0 624.715 20.3470   2
  -1  -8   0 609.228 20.3402   2
  -1   8   0 662.098 20.6589   1
  -1   8   0 619.702 20.4567   1
   1   8   0 619.906 20.4858   1
  -1   8   0 620.528 20.3285   2
   1   8   0 610.414 20.4361   1
   2  -8   0 386.012 13.4054   3
  -2  -8   0 386.709 13.4501   2
   2  -8   0 387.339 13.7171   1
   2  -8   0 383.822 13.4526   2
  -2  -8   0 397.834 13.5808   2
   2  -8   0 366.660 14.4898   1
  -2  -8   0 379.317 13.5125   1
   2  -8   0 387.181 13.6788   2
  -2   8   0 361.290 13.5673   1
   2   8   0 375.497 13.6105   1
   2   8   0 401.687 13.4066   2
  -2   8   0 369.149 13.6397   1
   2   8   0 380.229 13.4856   1
  -2   8   0 388.105 13.5081   2
   3  -8   0 3.20821 2.62509   2
   3  -8   0 -0.6178 2.74587   1
  -3  -8   0 1.74436 2.69390   2
  -3  -8   0 2.52396 2.74419   1
   3  -8   0 0.23875 2.83881   2
  -3  -8   0 1.98729 2.53641   2
   3  -8   0 1.72616 2.73655   3
  -3   8   0 -1.9844 2.59782   1
   3   8   0 -0.7515 2.86066   1
  -3   8   0 -0.8639 2.54169   2
  -3   8   0 6.47356 3.09551   1
   3   8   0 -0.1458 2.49980   2
   4  -8   0 18.2892 3.48642   2
   4  -8   0 13.5973 3.06395   2
   4  -8   0 15.7929 3.46474   3
  -4  -8   0 13.0502 3.08641   1
   4  -8   0 17.5604 3.42379   1
   4   8   0 15.0303 3.04361   2
  -4   8   0 12.0015 3.13431   2
   4   8   0 18.9310 3.38096   1
   4   8   0 15.8130 3.29562   3
  -5  -8   0 971.420 29.8805   1
   5  -8   0 961.214 30.1223   2
   5  -8   0 941.026 30.0186   3
   5  -8   0 856.599 29.7450   2
  -5  -8   0 906.300 29.7672   2
  -5  -8   0 959.701 29.9233   2
   5   8   0 896.657 29.8819   1
  -5   8   0 847.652 29.8678   1
   5   8   0 911.796 29.5831   2
   5   8   0 931.522 29.8941   1
   5   8   0 933.720 29.9298   3
  -5   8   0 957.493 30.1609   1
  -6  -8   0 650.861 21.6292   2
  -6  -8   0 638.113 21.4165   1
   6  -8   0 634.626 21.7485   3
   6  -8   0 629.733 21.7677   2
  -6  -8   0 609.536 21.4480   2
   6  -8   0 645.152 21.9796   1
  -6   8   0 629.041 21.7166   2
   6   8   0 638.115 21.7124   1
  -6   8   0 624.622 21.7242   1
   6   8   0 606.883 21.6021   1
   6   8   0 625.469 21.7227   3
   6   8   0 659.656 21.2992   2
   7  -8   0 154.266 8.72757   2
  -7  -8   0 126.760 7.85522   2
  -7  -8   0 143.098 8.30630   2
   7  -8   0 129.043 10.0358   3
   7  -8   0 152.664 8.76213   1
  -7  -8   0 143.673 8.06192   1
  -7   8   0 140.045 8.42665   2
   7   8   0 151.466 8.46327   1
   7   8   0 145.198 8.16883   1
  -7   8   0 150.884 8.98457   1
   7   8   0 135.953 8.59710   3
   7   8   0 151.373 7.83842   2
   8  -8   0 33.9590 5.38553   1
  -8  -8   0 31.3741 4.68305   2
  -8  -8   0 31.3314 6.21265   2
  -8  -8   0 28.3673 4.36677   1
   8  -8   0 32.5494 5.07788   2
   8  -8   0 26.6315 5.06179   3
  -8   8   0 26.7015 4.82162   2
  -8   8   0 25.8129 5.03470   1
   8   8   0 22.2936 5.45422   1
   8   8   0 29.9757 4.39057   2
   8   8   0 30.9938 4.76599   1
   8   8   0 20.3680 4.97112   3
   9  -8   0 449.899 18.1064   1
  -9  -8   0 457.945 17.2799   1
   9  -8   0 476.076 18.3838   3
   9  -8   0 484.617 17.9658   2
  -9  -8   0 481.930 17.6544   2
   9   8   0 450.980 17.0488   2
   9   8   0 427.739 17.9383   3
  -9   8   0 445.143 17.7638   2
   9   8   0 463.839 17.8235   1
   9   8   0 425.123 17.4297   1
  -9   8   0 484.506 18.2542   1
  10  -8   0 64.5558 6.86484   2
 -10  -8   0 95.5274 8.43600   2
 -10  -8   0 91.7077 7.29381   1
  10  -8   0 99.3411 9.06263   1
 -10  -8   0 73.1978 6.60323   2
  10  -8   0 83.1342 7.80105   3
 -10   8   0 78.8328 7.02760   2
  10   8   0 66.6313 7.07691   1
  10   8   0 89.5479 7.85403   3
 -10   8   0 82.4597 7.64647   1
  10   8   0 74.8431 6.80031   1
  10   8   0 72.5985 6.25547   2
 -11  -8   0 70.1618 7.16187   2
  11  -8   0 66.7063 7.11095   2
 -11  -8   0 60.2355 6.60299   2
  11  -8   0 61.6637 7.40168   1
  11  -8   0 65.4593 7.79945   3
 -11   8   0 76.2335 7.38311   2
  11   8   0 80.7303 7.73939   2
 -11   8   0 74.8996 7.61851   1
  11   8   0 73.5170 7.62541   1
  11   8   0 76.0979 8.03023   3
 -12  -8   0 -1.0263 5.37514   2
  12  -8   0 11.8101 6.01119   1
  12  -8   0 4.54412 5.70269   2
  12  -8   0 13.3695 7.11622   3
 -12   8   0 0.59642 5.58149   1
  12   8   0 -5.5052 5.77027   3
  12   8   0 1.15621 5.29945   1
 -13  -8   0 21.0944 6.50144   2
  13  -8   0 15.3750 6.27487   2
  13  -8   0 2.48155 6.67466   3
  13   8   0 13.9808 7.25637   3
 -13   8   0 7.04964 6.19101   2
  13   8   0 14.2967 6.51384   1
  14  -8   0 -3.8777 6.54390   1
 -14  -8   0 3.46035 6.17060   2
  14  -8   0 17.9755 7.49648   3
 -14   8   0 0.57401 6.41408   1
 -14   8   0 -5.0649 6.34748   2
  14   8   0 3.72966 7.30040   3
  14   8   0 9.24528 6.95043   1
   0  -9   0 2.14996 2.64053   2
   0  -9   0 1.95769 2.83548   2
   0  -9   0 -3.6513 2.59296   1
   0  -9   0 0.77994 2.54295   3
   0   9   0 2.38425 2.59000   2
   0   9   0 -3.3121 2.57272   1
   0   9   0 -3.5537 2.65336   1
  -1  -9   0 2089.79 65.4531   2
  -1  -9   0 2185.62 65.3884   3
   1  -9   0 2187.60 65.4062   3
   1  -9   0 2083.46 65.4801   2
   1  -9   0 2127.44 65.5043   2
  -1  -9   0 2088.88 65.4473   2
   1  -9   0 2136.55 65.5508   1
  -1   9   0 2143.58 65.4186   2
  -1   9   0 2192.94 65.6991   1
   1   9   0 2110.28 65.5392   1
  -1   9   0 2096.79 65.5627   1
   1   9   0 2136.13 65.5892   1
  -2  -9   0 512.192 17.4479   2
   2  -9   0 520.421 17.5860   2
  -2  -9   0 518.646 17.4088   1
   2  -9   0 510.122 17.6070   1
   2  -9   0 519.530 17.3735   3
  -2  -9   0 489.038 17.2856   2
   2  -9   0 511.049 17.4512   2
   2   9   0 506.493 17.5560   1
  -2   9   0 509.597 17.7047   1
   2   9   0 488.964 17.2167   2
  -2   9   0 497.558 17.5253   1
   2   9   0 495.693 17.4680   1
  -2   9   0 520.434 17.4046   2
  -3  -9   0 1315.03 40.7880   2
  -3  -9   0 1311.28 40.7552   1
   3  -9   0 1243.15 40.8063   2
   3  -9   0 1319.36 40.8793   2
  -3  -9   0 1233.43 40.5799   2
   3  -9   0 1323.60 40.7932   3
   3  -9   0 1299.01 41.0204   1
   3   9   0 1321.04 40.5998   2
  -3   9   0 1298.17 40.9782   1
   3   9   0 1324.98 40.9135   1
   3   9   0 1244.06 40.8140   1
  -3   9   0 1310.21 40.8330   2
   4  -9   0 0.54988 2.90586   2
  -4  -9   0 3.40478 3.19527   2
   4  -9   0 3.66784 3.27862   3
   4  -9   0 2.23134 3.28218   2
  -4  -9   0 1.27884 2.72533   2
  -4  -9   0 2.29935 3.00004   1
   4  -9   0 2.68673 3.30288   1
   4   9   0 0.72725 3.25619   1
   4   9   0 -0.7872 2.82157   1
  -4   9   0 0.99156 3.01700   2
   4   9   0 1.17225 2.83868   2
  -4   9   0 0.19850 3.04806   1
  -4   9   0 3.16798 3.43246   1
   5  -9   0 709.835 23.4665   3
   5  -9   0 675.292 23.8705   1
   5  -9   0 684.397 23.4308   2
  -5  -9   0 702.438 23.2127   1
  -5  -9   0 691.935 23.3622   2
  -5   9   0 749.607 23.9225   1
   5   9   0 681.015 23.3833   3
   5   9   0 692.831 23.0169   2
   5   9   0 697.991 23.5422   1
  -5   9   0 659.455 24.2349   2
  -6  -9   0 8.39784 3.65906   2
  -6  -9   0 7.74270 3.41230   2
  -6  -9   0 2.95550 3.16768   1
   6  -9   0 7.30295 3.93627   3
   6  -9   0 6.71546 3.78226   2
   6  -9   0 1.82659 3.72026   1
   6   9   0 3.28458 3.12921   2
  -6   9   0 0.88155 3.91653   1
   6   9   0 9.05571 3.60780   1
   6   9   0 7.89003 3.72058   1
  -6   9   0 1.25534 3.45866   2
   6   9   0 0.07872 3.64565   3
  -7  -9   0 47.2712 5.15901   2
   7  -9   0 57.3918 5.78427   2
   7  -9   0 51.6940 5.84519   3
  -7  -9   0 52.5681 5.50869   2
   7  -9   0 46.2064 5.70892   1
  -7  -9   0 59.4625 5.27251   1
  -7   9   0 61.1810 5.72925   2
  -7   9   0 60.9659 5.96152   1
   7   9   0 59.7219 5.81635   1
   7   9   0 60.2464 5.11416   2
   7   9   0 51.3182 5.38819   1
  -8  -9   0 21.2308 4.91820   2
   8  -9   0 16.1517 4.98024   1
   8  -9   0 22.6514 5.33943   3
  -8  -9   0 31.4672 4.49159   1
  -8  -9   0 11.2742 4.38271   2
   8  -9   0 20.8060 5.02853   2
   8   9   0 24.5836 4.82377   1
   8   9   0 26.5676 5.22063   3
  -8   9   0 13.7450 4.72698   2
   8   9   0 22.1189 4.36442   2
  -8   9   0 15.4915 5.14829   1
   9  -9   0 20.5745 5.51703   3
  -9  -9   0 17.9255 5.42973   2
   9  -9   0 17.2998 5.24133   2
   9  -9   0 10.7670 5.15192   1
  -9  -9   0 24.0231 5.10856   2
   9   9   0 17.6578 5.20397   1
   9   9   0 17.0508 6.08205   1
   9   9   0 14.8180 4.50468   2
   9   9   0 20.9162 5.57718   3
  -9   9   0 5.66659 5.05989   1
  -9   9   0 18.2094 5.01515   2
  10  -9   0 12.0599 5.36339   1
  10  -9   0 2.85968 5.02447   2
  10  -9   0 0.57251 5.26131   3
 -10  -9   0 1.00188 4.91533   2
 -10  -9   0 3.47194 4.46213   2
  10   9   0 8.76962 4.21821   2
 -10   9   0 14.2578 5.61114   1
  10   9   0 3.50885 5.35986   3
 -10   9   0 9.95329 5.03742   2
  10   9   0 0.84223 4.41567   1
  10   9   0 -0.0662 4.91236   1
  11  -9   0 7.04535 5.80283   3
 -11  -9   0 4.27046 5.25701   2
 -11  -9   0 1.79659 3.07364   1
  11  -9   0 -1.0710 5.00865   2
  11  -9   0 2.40508 5.60802   1
  11   9   0 3.21108 4.44258   2
  11   9   0 17.0468 5.96268   1
 -11   9   0 9.41956 5.77276   1
  11   9   0 5.92218 5.79366   3
 -11   9   0 -5.1933 5.10978   2
  12  -9   0 34.1718 6.59518   2
  12  -9   0 27.4626 7.26210   3
 -12  -9   0 18.0141 6.16908   2
  12  -9   0 34.9563 6.90188   1
  12   9   0 40.7374 6.90540   1
 -12   9   0 24.4599 6.77974   1
  12   9   0 20.7477 7.71155   3
 -12   9   0 40.9801 6.89644   2
  13  -9   0 35.3391 7.40784   1
  13  -9   0 23.6200 7.01698   2
 -13  -9   0 39.0324 9.35439   2
  13  -9   0 17.7311 7.32403   3
  13   9   0 26.9103 7.90997   1
  13   9   0 16.8770 7.42340   3
 -13   9   0 16.2767 6.81166   2
 -13   9   0 26.5304 7.20643   1
  14  -9   0 5.01015 7.20981   1
  14  -9   0 -1.4973 7.31235   3
 -14  -9   0 7.88123 6.66898   2
  14   9   0 10.0320 7.67810   3
 -14   9   0 6.25201 6.87832   2
  14   9   0 1.84160 6.77768   1
   0 -10   0 1125.33 35.6929   1
   0 -10   0 1102.99 35.5562   2
   0 -10   0 1126.57 35.6648   2
   0 -10   0 1151.23 35.5883   3
   0  10   0 1069.02 35.6484   1
   0  10   0 1115.75 35.6058   2
   0  10   0 1148.86 35.9166   1
   1 -10   0 576.346 19.5124   2
  -1 -10   0 564.920 19.4397   2
   1 -10   0 529.208 19.3196   3
   1 -10   0 559.890 19.5263   1
  -1 -10   0 577.540 19.4595   2
   1 -10   0 570.233 19.5567   2
  -1 -10   0 587.866 19.5960   1
  -1 -10   0 552.577 20.0361   3
   1  10   0 582.913 19.6961   1
   1  10   0 581.410 19.2762   2
  -1  10   0 592.596 19.8142   1
  -1  10   0 586.653 19.4348   2
  -1  10   0 566.158 19.6002   1
   1  10   0 558.562 19.5585   1
   2 -10   0 916.774 29.1492   3
  -2 -10   0 889.321 29.1945   1
   2 -10   0 877.763 29.2168   2
   2 -10   0 929.614 29.2901   1
  -2 -10   0 894.546 29.2306   2
  -2 -10   0 875.178 29.0582   2
   2  10   0 853.876 29.2241   1
   2  10   0 914.382 29.0600   2
  -2  10   0 924.460 29.5545   1
  -2  10   0 892.993 29.2033   2
   2  10   0 923.812 29.4388   1
   3 -10   0 2235.74 72.0161   2
  -3 -10   0 2332.81 72.0838   2
  -3 -10   0 2325.42 71.9979   1
   3 -10   0 2418.84 72.3650   1
  -3 -10   0 2250.13 72.0157   2
   3 -10   0 2413.24 72.2827   2
   3 -10   0 2351.00 72.0653   3
   3  10   0 2266.30 72.1026   1
  -3  10   0 2325.11 72.3642   1
   3  10   0 2344.15 72.2320   1
  -3  10   0 2398.43 72.1437   2
  -3  10   0 2423.47 72.4209   1
   3  10   0 2340.68 71.8795   2
  -4 -10   0 444.563 16.0544   2
   4 -10   0 450.836 16.1114   3
  -4 -10   0 446.182 15.8299   1
  -4 -10   0 425.785 15.8103   2
   4 -10   0 441.261 16.2394   2
   4 -10   0 397.990 15.8920   2
   4 -10   0 463.990 16.2875   1
  -4  10   0 408.050 16.0588   1
   4  10   0 419.719 15.7949   1
  -4  10   0 422.140 15.8785   2
   4  10   0 452.861 16.2635   1
   4  10   0 461.353 15.8561   2
  -4  10   0 463.366 16.3788   1
   5 -10   0 2.39255 3.84049   3
  -5 -10   0 9.25923 3.38695   2
  -5 -10   0 7.15422 3.83787   2
   5 -10   0 -2.9946 3.72580   2
  -5 -10   0 7.36193 3.39919   1
  -5  10   0 4.80742 3.93576   1
   5  10   0 4.71696 3.17304   2
   5  10   0 8.21947 3.89414   1
   5  10   0 4.67763 3.84205   3
   5  10   0 11.4787 3.52817   1
   6 -10   0 30.3750 4.86365   2
  -6 -10   0 21.3787 4.64586   2
   6 -10   0 29.3930 5.09869   3
  -6 -10   0 21.3808 4.05476   1
   6 -10   0 25.6219 4.90571   1
   6  10   0 27.1827 4.75209   3
   6  10   0 19.3451 4.56605   1
  -6  10   0 25.4780 4.98268   1
   6  10   0 31.6165 4.31317   2
  -6  10   0 26.6747 4.68801   2
   7 -10   0 547.638 19.9832   2
   7 -10   0 562.176 20.2175   3
  -7 -10   0 506.005 19.3344   2
  -7 -10   0 537.215 19.6695   2
  -7 -10   0 537.343 19.2645   1
   7 -10   0 574.710 20.1292   1
  -7  10   0 580.301 20.4730   1
  -7  10   0 536.758 19.7659   2
   7  10   0 522.213 19.8020   1
   7  10   0 514.797 19.5908   1
   7  10   0 530.373 19.9846   3
   7  10   0 528.207 19.1505   2
  -8 -10   0 105.724 8.71689   2
   8 -10   0 115.464 9.41060   1
   8 -10   0 111.802 8.49175   2
   8 -10   0 121.944 9.51581   3
   8  10   0 125.611 9.16539   1
   8  10   0 97.0091 8.37678   1
   8  10   0 111.080 8.89985   3
   8  10   0 112.348 7.95120   2
  -8  10   0 99.9258 8.66366   2
  -8  10   0 110.025 8.98750   1
  -9 -10   0 198.794 11.2503   2
   9 -10   0 221.549 11.9243   1
   9 -10   0 218.964 11.7512   2
  -9 -10   0 214.370 10.1403   1
   9 -10   0 214.556 12.2360   3
   9  10   0 210.981 11.4248   1
  -9  10   0 198.660 11.4890   2
  -9  10   0 219.107 11.8411   1
   9  10   0 203.855 11.7053   1
   9  10   0 196.920 11.6854   3
   9  10   0 213.358 10.6382   2
  10 -10   0 1.80761 5.14964   1
  10 -10   0 -1.3050 4.92454   2
 -10 -10   0 9.37704 5.21519   2
  10 -10   0 -4.7298 5.23686   3
 -10 -10   0 0.52964 2.63731   1
 -10 -10   0 -1.9546 4.57500   2
 -10  10   0 1.47238 4.82086   2
  10  10   0 2.83513 4.21603   2
  10  10   0 4.27404 5.51710   3
  10  10   0 1.98053 5.19801   1
 -10  10   0 4.45275 5.50037   1
  11 -10   0 8.31454 5.73154   2
  11 -10   0 6.76372 5.89418   1
 -11 -10   0 2.25799 5.34405   2
 -11  10   0 7.60743 5.57242   2
 -11  10   0 6.15217 5.93191   1
  11  10   0 -0.9322 5.43047   1
  11  10   0 2.60067 5.64899   3
 -12 -10   0 23.4039 6.40469   2
  12 -10   0 4.47826 6.32354   1
  12 -10   0 9.13078 6.09207   2
  12 -10   0 15.3226 6.87369   3
  12  10   0 3.43415 6.68804   3
  12  10   0 17.8993 6.85737   1
 -12  10   0 7.37285 6.13239   2
 -13 -10   0 19.6881 6.66245   2
  13 -10   0 25.0864 7.40471   1
  13 -10   0 18.1701 7.14811   2
 -13  10   0 2.13848 6.08177   2
 -13  10   0 13.8418 7.12267   1
  13  10   0 6.56865 6.75162   1
  13  10   0 2.69854 7.22264   3
  14 -10   0 38.1147 8.19195   1
  14 -10   0 39.7663 8.47716   3
 -14 -10   0 36.3578 7.82912   2
 -14  10   0 28.5011 7.80112   2
  14  10   0 29.4596 7.87085   1
  14  10   0 24.2378 8.26476   3
   0 -11   0 2.72990 3.27185   3
   0 -11   0 3.25173 3.51954   2
   0 -11   0 1.84300 3.35117   1
   0  11   0 -2.2703 3.01548   1
   0  11   0 3.23348 3.57417   1
   0  11   0 1.26447 3.06427   2
  -1 -11   0 162.636 8.18068   3
   1 -11   0 156.026 8.47141   2
   1 -11   0 138.661 8.14019   1
   1 -11   0 154.489 8.00001   3
  -1 -11   0 138.923 8.04559   1
  -1 -11   0 154.969 8.42763   2
  -1 -11   0 152.535 8.08699   2
  -1  11   0 179.505 11.5176   1
   1  11   0 157.526 7.88288   2
   1  11   0 176.915 8.37574   1
  -1  11   0 153.013 8.01901   2
   1  11   0 158.351 8.21893   1
  -1  11   0 155.825 8.56942   1
   2 -11   0 394.770 14.8689   2
  -2 -11   0 388.244 14.5030   1
  -2 -11   0 400.835 14.8067   2
   2 -11   0 396.203 14.6147   2
   2 -11   0 385.821 14.7725   1
  -2 -11   0 376.773 14.4873   2
   2 -11   0 380.536 14.5563   3
   2  11   0 385.779 14.4450   2
  -2  11   0 389.902 14.6106   2
   2  11   0 363.973 14.6780   1
  -2  11   0 390.830 15.0477   1
   2  11   0 405.147 14.9588   1
  -2  11   0 382.747 14.6774   1
   3 -11   0 312.196 12.8866   2
   3 -11   0 292.609 12.5338   2
  -3 -11   0 290.197 12.3741   2
   3 -11   0 313.917 12.6153   3
  -3 -11   0 302.224 12.6705   2
   3 -11   0 339.090 12.9415   1
  -3 -11   0 307.767 12.4273   1
   3  11   0 337.663 12.9793   1
  -3  11   0 316.965 13.0771   1
  -3  11   0 295.267 12.5677   1
   3  11   0 318.620 12.2692   2
   3  11   0 317.632 12.6804   1
  -3  11   0 307.293 12.6113   2
   4 -11   0 58.0351 5.50453   3
  -4 -11   0 54.2821 5.49497   2
  -4 -11   0 64.6849 5.38302   2
   4 -11   0 64.7447 6.53723   1
   4 -11   0 57.0872 5.65189   2
  -4 -11   0 74.3986 6.47292   1
   4  11   0 65.1226 6.32031   1
   4  11   0 71.0911 6.85205   1
   4  11   0 62.4548 5.94941   2
  -4  11   0 65.2610 6.09041   1
   5 -11   0 7.43847 4.23920   1
  -5 -11   0 6.16991 3.94999   2
  -5 -11   0 7.06727 3.49078   2
  -5 -11   0 6.67770 3.71397   1
   5 -11   0 11.5275 4.40854   3
   5 -11   0 8.82517 4.22319   2
   5  11   0 10.4111 4.37246   1
   5  11   0 12.6652 3.89713   1
   5  11   0 3.03528 3.98428   3
   5  11   0 13.1165 3.66597   2
  -5  11   0 5.20263 3.85997   2
  -5  11   0 10.1157 4.62366   1
   6 -11   0 16.1875 4.89902   1
   6 -11   0 17.4040 4.74318   3
  -6 -11   0 17.4489 4.22384   2
   6 -11   0 13.9216 4.67017   2
  -6 -11   0 17.3483 4.60383   2
  -6 -11   0 21.0435 4.29323   1
   6  11   0 12.7916 3.94591   2
  -6  11   0 8.13392 4.80161   1
   6  11   0 13.9610 4.67422   3
  -6  11   0 22.9218 4.78383   2
   6  11   0 17.5991 4.76458   1
   6  11   0 21.4494 4.29062   1
   7 -11   0 23.5241 5.36303   1
   7 -11   0 15.8604 5.04296   2
   7 -11   0 8.97553 4.96860   3
  -7 -11   0 11.6027 4.84923   2
  -7  11   0 25.4104 5.55496   1
   7  11   0 12.6159 5.02283   1
   7  11   0 20.0904 4.45408   2
   7  11   0 16.1614 5.06370   3
  -7  11   0 15.7779 4.76563   2
   8 -11   0 166.680 10.1774   2
   8 -11   0 176.291 10.9051   1
  -8 -11   0 183.707 9.17649   1
  -8 -11   0 167.074 10.4918   2
   8 -11   0 177.083 10.9907   3
   8  11   0 175.034 9.59161   2
  -8  11   0 174.780 10.6387   1
   8  11   0 151.672 10.4501   3
   8  11   0 172.164 10.5728   1
  -8  11   0 176.649 10.4910   2
   9 -11   0 8.12353 5.25312   2
   9 -11   0 10.7971 5.61237   3
  -9 -11   0 6.80721 5.10416   2
   9 -11   0 8.43330 5.37509   1
  -9 -11   0 7.39515 4.66865   2
   9  11   0 7.60579 4.50655   2
  -9  11   0 4.14028 5.39518   1
  -9  11   0 16.3603 5.35325   2
   9  11   0 6.33674 4.97966   1
  10 -11   0 15.6012 6.06926   1
  10 -11   0 14.9906 5.70672   2
  10 -11   0 12.2984 6.09574   3
 -10 -11   0 13.4766 5.22962   2
  10  11   0 13.0327 6.00836   3
  10  11   0 5.05452 5.53685   1
 -10  11   0 0.10876 5.85062   1
 -10  11   0 14.6295 5.58826   2
 -11 -11   0 27.4304 6.54007   2
  11 -11   0 36.6842 7.96532   1
  11 -11   0 36.6300 7.10830   3
  11 -11   0 30.7957 6.76047   2
  11  11   0 32.7969 6.75310   1
 -11  11   0 34.5337 7.58378   2
 -11  11   0 32.6923 7.16021   1
  11  11   0 16.5141 6.84755   3
  12 -11   0 15.2791 7.13618   3
  12 -11   0 27.7288 7.40275   1
  12 -11   0 19.6391 6.76864   2
 -12  11   0 23.0345 6.72621   2
  12  11   0 18.8047 7.23819   3
 -12  11   0 15.6572 7.03944   1
  13 -11   0 21.8859 7.74328   3
 -13 -11   0 15.8160 6.94229   2
  13 -11   0 40.9769 8.14854   1
  13  11   0 29.7860 8.05736   3
 -13  11   0 18.3856 7.10503   2
 -13  11   0 20.4991 7.80708   1
  13  11   0 37.3681 7.53255   1
   0 -12   0 201.500 9.67097   1
   0 -12   0 205.925 9.59942   3
   0 -12   0 189.483 9.46151   2
   0 -12   0 193.225 9.97132   2
   0  12   0 216.440 9.92411   1
   0  12   0 199.468 9.42030   2
   1 -12   0 145.386 8.21993   3
   1 -12   0 146.131 8.42828   1
  -1 -12   0 147.700 8.31346   1
  -1 -12   0 142.337 8.28611   3
   1 -12   0 142.807 8.22130   2
  -1 -12   0 159.683 8.76261   2
   1 -12   0 161.442 9.01095   2
  -1  12   0 145.808 8.22733   2
   1  12   0 134.254 8.34856   1
  -1  12   0 162.330 9.14134   1
  -1  12   0 158.101 8.69335   1
   1  12   0 147.673 8.09331   2
   1  12   0 160.274 9.02312   1
   2 -12   0 508.121 18.4968   2
   2 -12   0 500.533 18.2509   2
   2 -12   0 522.617 18.5351   1
  -2 -12   0 516.204 18.1707   1
  -2 -12   0 459.623 17.9888   2
  -2 -12   0 512.544 18.4274   2
   2 -12   0 522.045 18.2232   3
   2  12   0 507.607 18.5445   1
  -2  12   0 500.356 18.2950   1
  -2  12   0 506.322 18.6742   1
   2  12   0 472.204 17.9119   2
   2  12   0 483.762 18.2986   1
  -2  12   0 518.171 18.2482   2
   3 -12   0 200.130 12.6202   3
  -3 -12   0 231.778 10.4703   1
   3 -12   0 231.243 11.1345   2
  -3 -12   0 221.993 10.8559   2
   3 -12   0 218.262 10.9450   1
   3  12   0 236.369 11.0465   1
   3  12   0 231.514 10.2896   2
  -3  12   0 216.862 10.4687   2
   3  12   0 227.394 10.3945   1
  -3  12   0 231.594 11.3478   1
  -4 -12   0 257.680 14.3481   2
   4 -12   0 267.401 11.7515   3
   4 -12   0 255.743 12.0246   2
  -4 -12   0 265.288 11.3314   1
  -4 -12   0 243.657 11.2202   2
   4  12   0 264.616 13.1653   1
   4  12   0 260.378 11.1104   2
  -4  12   0 253.259 12.2447   1
   4  12   0 233.245 11.3720   1
   5 -12   0 75.6327 6.73446   1
   5 -12   0 90.8073 7.14167   2
  -5 -12   0 77.6774 7.60374   2
   5 -12   0 90.0600 7.73573   3
  -5 -12   0 72.8552 6.24872   1
  -5 -12   0 65.6091 6.48714   2
  -5  12   0 90.2742 8.30124   1
   5  12   0 81.3266 7.27008   1
   5  12   0 67.6677 6.39448   3
   5  12   0 70.8462 6.75649   1
   5  12   0 78.3570 6.71362   2
  -5  12   0 81.3527 7.50182   2
  -6 -12   0 203.052 9.96445   1
   6 -12   0 194.290 11.0096   1
   6 -12   0 181.526 10.7145   3
   6 -12   0 184.669 10.8079   2
  -6 -12   0 196.964 10.5581   2
  -6  12   0 180.316 10.3217   2
   6  12   0 191.952 10.5437   3
   6  12   0 183.350 10.1503   1
  -6  12   0 188.667 11.1842   1
   6  12   0 184.859 10.6879   1
   6  12   0 174.517 9.61349   2
  -7 -12   0 186.714 9.08737   1
   7 -12   0 171.409 10.8094   1
   7 -12   0 189.134 11.0427   2
  -7 -12   0 166.311 10.2797   2
   7 -12   0 189.309 11.0536   3
  -7 -12   0 161.694 9.77286   2
   7  12   0 166.015 9.51769   2
   7  12   0 180.734 10.7439   1
  -7  12   0 206.962 11.4727   1
  -7  12   0 194.475 10.5437   2
   7  12   0 156.586 10.4503   3
   7  12   0 162.598 11.9994   1
   8 -12   0 -1.3024 5.18344   3
  -8 -12   0 -2.9549 3.90546   2
   8 -12   0 8.42434 5.34140   2
   8 -12   0 2.44469 5.20143   1
  -8 -12   0 -1.5091 4.83503   2
  -8 -12   0 -1.4624 2.53879   1
   8  12   0 2.77396 5.13892   1
  -8  12   0 0.14518 5.16057   1
   8  12   0 3.56611 4.15013   2
   8  12   0 2.32309 4.88509   3
  -8  12   0 1.01324 4.77673   2
   8  12   0 5.79708 4.41614   1
  -9 -12   0 1.19862 5.15214   2
   9 -12   0 1.05003 5.68268   3
   9 -12   0 2.37472 5.32230   2
   9 -12   0 9.86056 5.68529   1
   9  12   0 6.60845 5.50887   3
   9  12   0 6.12327 5.68294   1
  -9  12   0 16.6717 6.13607   1
   9  12   0 0.08342 4.25131   2
  -9  12   0 5.13520 5.25409   2
 -10 -12   0 6.09820 5.65825   2
  10 -12   0 27.9834 10.9835   3
  10 -12   0 14.3302 6.43209   1
  10 -12   0 23.2610 6.54661   2
  10  12   0 16.9276 6.23977   1
 -10  12   0 19.3799 6.05825   2
 -10  12   0 3.74610 6.09019   1
  10  12   0 14.5769 6.22636   3
  11 -12   0 20.3135 7.36846   3
 -11 -12   0 41.3253 7.18468   2
  11 -12   0 21.5583 6.93162   2
 -11  12   0 38.6208 7.77967   1
  11  12   0 23.8012 6.75339   1
  11  12   0 25.3345 7.29366   3
  12 -12   0 17.0191 9.52106   2
  12 -12   0 17.8198 7.35067   3
 -12 -12   0 15.1688 6.80865   2
  12 -12   0 11.5842 7.05277   1
 -12  12   0 9.17705 6.55878   2
  12  12   0 18.3591 7.11523   1
  12  12   0 8.01915 7.12540   3
 -13 -12   0 4.84849 6.44923   2
  13 -12   0 -2.2708 6.99175   1
  13 -12   0 -5.2172 7.16517   3
  13  12   0 7.62616 7.50182   3
 -13  12   0 -12.821 8.21897   1
  13  12   0 5.98648 6.92275   1
 -13  12   0 0.36997 6.32829   2
   0 -13   0 5.43888 4.20045   2
   0 -13   0 1.19219 3.81483   1
   0 -13   0 -0.5880 4.39956   3
   0 -13   0 -5.5490 3.41534   2
   0  13   0 4.10574 3.86977   1
   0  13   0 -0.8862 4.15194   1
   0  13   0 -0.6606 3.55198   2
   1 -13   0 191.012 9.96783   2
  -1 -13   0 181.052 9.97047   1
  -1 -13   0 200.030 9.88575   2
   1 -13   0 201.479 9.97971   1
   1 -13   0 205.164 10.1989   2
  -1 -13   0 208.231 10.4374   2
  -1  13   0 204.253 9.82328   2
   1  13   0 211.397 10.2790   1
   1  13   0 178.046 9.94458   1
  -1  13   0 172.947 9.70850   1
  -1  13   0 192.828 10.6163   1
   1  13   0 203.157 9.79484   2
  -2 -13   0 119.162 8.02355   1
  -2 -13   0 95.9021 7.69267   2
   2 -13   0 103.906 8.44302   2
   2 -13   0 101.641 8.09446   1
  -2 -13   0 111.586 8.85044   2
   2 -13   0 129.947 8.34571   3
   2  13   0 108.649 8.02843   1
   2  13   0 114.470 9.09846   1
   2  13   0 117.794 7.49699   2
  -2  13   0 114.116 7.86459   2
  -2  13   0 100.733 8.10859   1
   3 -13   0 161.638 9.65732   3
  -3 -13   0 147.127 9.52183   2
  -3 -13   0 140.438 8.93917   2
   3 -13   0 160.145 9.70293   2
   3 -13   0 161.256 9.54592   1
  -3 -13   0 156.656 8.82637   1
  -3  13   0 145.558 9.89874   1
   3  13   0 155.328 8.56638   2
  -3  13   0 155.927 9.12691   2
   3  13   0 132.592 9.56963   1
  -4 -13   0 19.8988 5.00402   2
  -4 -13   0 8.96750 4.24436   2
  -4 -13   0 11.2246 4.19165   1
   4 -13   0 7.73572 4.67116   3
   4 -13   0 8.24384 4.78999   2
   4 -13   0 7.69382 4.83082   1
  -4  13   0 2.01707 5.23731   2
   4  13   0 10.7450 4.10390   2
  -4  13   0 10.3062 5.06255   1
   4  13   0 8.12522 4.84105   1
  -5 -13   0 26.4233 4.83513   1
  -5 -13   0 23.4907 5.30889   2
   5 -13   0 33.2155 5.78058   1
   5 -13   0 31.6654 5.71792   2
  -5 -13   0 28.4276 4.99740   2
   5 -13   0 29.4940 5.41883   3
   5  13   0 32.2084 5.54021   3
   5  13   0 34.3783 6.20113   1
   5  13   0 33.4751 4.88427   2
   5  13   0 32.1389 5.77530   1
  -5  13   0 39.8448 5.73187   2
  -5  13   0 31.0742 5.93347   1
   6 -13   0 121.781 9.14581   3
  -6 -13   0 111.033 8.05393   2
  -6 -13   0 121.068 9.23914   2
   6 -13   0 115.987 9.57552   2
   6 -13   0 122.264 9.41370   1
   6  13   0 104.829 7.98566   2
  -6  13   0 128.187 9.48616   1
   6  13   0 111.441 8.95998   3
   6  13   0 139.259 9.76488   1
   6  13   0 122.533 8.86122   1
  -6  13   0 114.266 8.96614   2
   7 -13   0 4.83910 5.12460   3
  -7 -13   0 -3.6243 3.88495   2
   7 -13   0 -4.7775 4.90119   1
  -7 -13   0 2.60706 5.01621   2
   7 -13   0 3.68956 5.07961   2
  -7 -13   0 5.17885 3.06772   1
   7  13   0 8.33347 5.15192   3
  -7  13   0 9.31702 6.00325   1
   7  13   0 2.73487 4.18363   2
  -7  13   0 1.71407 4.74749   2
   7  13   0 0.19528 5.06932   1
   7  13   0 3.08941 4.28451   1
  -8 -13   0 56.9255 7.00900   2
   8 -13   0 72.1065 7.64713   3
  -8 -13   0 49.3937 7.50751   2
   8 -13   0 58.6391 7.25091   2
   8 -13   0 70.2570 7.80532   1
  -8  13   0 68.3805 7.76702   1
  -8  13   0 63.9078 7.07078   2
   8  13   0 82.8723 7.82498   1
   8  13   0 58.8925 6.07456   2
   8  13   0 66.8252 7.38349   3
   9 -13   0 7.55205 5.93011   3
   9 -13   0 6.12559 6.07977   2
  -9 -13   0 17.4719 5.83489   2
   9 -13   0 9.09645 6.11215   1
   9  13   0 9.59300 5.96509   3
   9  13   0 6.19398 5.90696   1
  -9  13   0 7.99533 6.15692   1
  -9  13   0 7.47582 5.49207   2
 -10 -13   0 46.8824 7.14236   2
  10 -13   0 39.7107 7.37226   1
  10 -13   0 41.9327 7.55849   3
  10  13   0 30.5924 7.07414   1
 -10  13   0 31.8101 6.56764   2
  11 -13   0 13.9652 6.88362   1
 -11 -13   0 9.20115 6.45376   2
  11 -13   0 8.66810 6.85147   2
  11 -13   0 18.9554 7.19962   3
  11  13   0 10.5834 6.92134   3
  11  13   0 15.9220 7.02483   1
 -11  13   0 0.29910 5.94669   2
 -11  13   0 21.3221 7.51712   1
  12 -13   0 0.82443 7.68768   2
  12 -13   0 4.77295 7.16583   3
 -12 -13   0 13.5611 6.89838   2
  12 -13   0 5.33617 6.77125   1
  12  13   0 8.12716 7.18920   3
 -12  13   0 -1.4928 6.89939   1
 -12  13   0 13.5386 6.70230   2
  12  13   0 20.7697 7.38453   1
   0 -14   0 113.180 9.81440   2
   0 -14   0 131.564 8.40998   3
   0 -14   0 136.340 10.4640   2
   0  14   0 131.524 10.8453   1
   0  14   0 120.251 8.34156   1
  -1 -14   0 4.74954 4.11174   1
  -1 -14   0 10.6221 4.77742   2
   1 -14   0 4.50709 4.14981   1
   1 -14   0 8.45983 4.55302   3
  -1 -14   0 6.48377 4.24348   2
  -1  14   0 3.53729 6.01415   1
   1  14   0 14.7201 4.53159   1
  -1  14   0 5.13118 3.96253   2
   1  14   0 10.9647 4.72409   1
   1  14   0 10.6855 4.17344   2
   2 -14   0 156.864 9.26444   3
   2 -14   0 139.651 11.0207   2
   2 -14   0 153.756 9.60886   1
  -2 -14   0 159.651 9.76703   2
  -2 -14   0 150.299 9.13902   1
  -2 -14   0 141.179 8.96814   2
   2  14   0 145.792 8.85709   2
   2  14   0 136.305 9.10879   1
  -2  14   0 149.770 9.35615   2
  -2  14   0 152.983 10.1139   1
   2  14   0 150.073 9.77533   1
  -3 -14   0 174.454 9.95382   2
  -3 -14   0 177.936 9.87110   1
   3 -14   0 210.366 10.8463   1
   3 -14   0 195.335 11.0114   2
  -3 -14   0 174.768 10.6490   2
   3 -14   0 197.470 10.3972   3
   3  14   0 190.390 9.74145   2
  -3  14   0 203.721 10.3485   2
   3  14   0 180.536 10.7590   1
  -3  14   0 194.775 11.2498   1
   3  14   0 178.938 10.0677   1
  -4 -14   0 173.579 10.5685   2
  -4 -14   0 183.137 9.87448   1
   4 -14   0 158.376 10.1602   3
   4 -14   0 172.809 10.3739   2
  -4 -14   0 155.279 9.51211   2
   4 -14   0 156.816 10.4894   1
  -4  14   0 180.523 10.5592   1
  -4  14   0 167.924 10.0951   2
   4  14   0 177.833 10.6508   1
   4  14   0 157.906 10.0421   1
   4  14   0 181.438 9.69351   2
  -5 -14   0 128.839 8.47945   1
   5 -14   0 112.381 9.27525   3
  -5 -14   0 133.001 9.46201   2
   5 -14   0 146.943 11.5715   2
  -5 -14   0 115.143 8.75079   2
   5 -14   0 128.999 9.62828   1
   5  14   0 107.421 8.88308   3
  -5  14   0 119.016 9.38637   2
  -5  14   0 115.942 10.0406   1
   5  14   0 119.411 8.33169   2
   5  14   0 113.659 9.52106   1
   5  14   0 112.005 8.72757   1
  -6 -14   0 1.52381 4.87371   2
   6 -14   0 1.38454 5.34265   1
   6 -14   0 -5.9638 4.76638   3
  -6 -14   0 -6.0666 4.05158   2
   6  14   0 1.74797 5.18444   1
  -6  14   0 3.87447 4.78423   2
   6  14   0 2.09417 5.54350   1
   6  14   0 2.91829 4.31004   2
   6  14   0 3.03251 5.00961   3
   7 -14   0 52.0774 8.11419   2
  -7 -14   0 56.2155 6.83209   2
   7 -14   0 45.6798 6.78499   3
   7 -14   0 36.4744 6.57725   1
   7  14   0 58.9216 7.13854   1
  -7  14   0 43.3073 6.43018   2
   7  14   0 35.7250 5.37068   2
   7  14   0 38.7299 6.49857   3
  -7  14   0 50.0490 10.8896   1
   8 -14   0 13.7372 5.59587   1
  -8 -14   0 -4.2720 5.19829   2
   8 -14   0 5.16536 5.83360   2
   8 -14   0 6.62604 5.56140   3
   8  14   0 9.86660 5.69118   1
  -8  14   0 5.69058 5.30297   2
  -8  14   0 -5.9528 5.78586   1
   8  14   0 5.35092 5.83777   3
   9 -14   0 70.9383 8.18754   3
   9 -14   0 54.6703 7.69185   2
   9 -14   0 40.5286 7.54123   1
  -9 -14   0 55.3115 7.52583   2
  -9  14   0 55.8796 8.33437   1
   9  14   0 52.8129 7.64226   1
  -9  14   0 46.0373 7.26501   2
   9  14   0 54.9857 7.58718   3
  10 -14   0 47.3591 7.99853   3
  10 -14   0 29.3831 7.21766   2
  10 -14   0 51.0290 7.97540   1
 -10 -14   0 42.8837 7.53492   2
 -10  14   0 49.9221 7.61126   2
 -10  14   0 33.6953 7.80567   1
  10  14   0 49.4915 7.55682   3
  10  14   0 45.7448 8.39396   1
  11 -14   0 -7.0945 6.62889   3
  11 -14   0 -6.7021 6.23357   1
  11 -14   0 -7.1613 6.46188   2
 -11 -14   0 1.60050 6.23463   2
  11  14   0 -2.4519 6.52787   3
 -11  14   0 8.47470 6.29155   2
  11  14   0 -4.1902 6.31720   1
 -11  14   0 4.21999 6.69542   1
   0 -15   0 3.98365 4.47199   3
   0 -15   0 4.15551 4.63093   2
   0  15   0 -0.2860 4.78721   1
  -1 -15   0 67.4520 6.69039   2
   1 -15   0 63.9341 6.40169   3
   1 -15   0 52.9128 6.53736   2
   1 -15   0 75.8491 6.75728   1
  -1 -15   0 62.0342 6.36200   1
  -1  15   0 65.0182 6.31869   2
  -1  15   0 57.8908 6.78249   1
   1  15   0 56.5227 5.99006   2
   1  15   0 69.5509 7.10898   1
   2 -15   0 55.5430 6.44989   2
   2 -15   0 43.8978 5.80587   3
  -2 -15   0 37.7189 6.00864   2
   2 -15   0 51.5410 6.11269   1
  -2 -15   0 40.8474 5.56999   1
  -2  15   0 30.5428 6.09786   1
   2  15   0 31.4917 6.47467   1
   2  15   0 54.9853 6.61821   1
   2  15   0 51.8828 5.63811   2
  -2  15   0 51.4388 5.95758   2
   3 -15   0 111.446 9.63407   2
   3 -15   0 126.970 10.3895   1
  -3 -15   0 131.825 9.40379   2
  -3 -15   0 123.650 8.52727   1
   3 -15   0 110.843 9.10897   3
   3  15   0 119.367 9.67984   1
  -3  15   0 119.248 9.89688   1
   3  15   0 107.318 9.02353   1
  -3  15   0 126.954 9.26975   2
   3  15   0 100.905 8.21327   2
   4 -15   0 -2.1467 4.70839   1
  -4 -15   0 0.84466 5.03420   2
   4 -15   0 0.48425 4.78650   3
  -4 -15   0 8.45173 4.45423   1
   4 -15   0 -3.9077 4.96605   2
   4  15   0 6.40478 4.34584   2
  -4  15   0 -3.5473 4.46325   2
  -4  15   0 3.60413 5.06649   1
   4  15   0 2.35254 4.74689   1
   4  15   0 -5.8437 4.84769   1
  -5 -15   0 59.5522 5.88117   1
   5 -15   0 62.1342 7.33778   2
   5 -15   0 51.7573 6.71826   3
  -5 -15   0 47.8477 6.76317   2
   5 -15   0 39.7952 6.55201   1
   5  15   0 54.7998 5.94602   2
   5  15   0 56.3443 6.69395   3
   5  15   0 75.3331 7.71428   1
  -5  15   0 55.5902 6.42835   2
  -5  15   0 69.0486 7.44882   1
   6 -15   0 38.4760 6.53005   2
   6 -15   0 30.1322 6.17283   3
   6 -15   0 33.5230 6.62125   1
  -6  15   0 27.5828 6.64429   1
   6  15   0 32.6277 6.23793   3
  -6  15   0 25.6423 5.86473   2
   6  15   0 19.4587 6.24670   1
  -7 -15   0 8.38551 5.68796   2
   7 -15   0 1.80904 5.46247   1
   7 -15   0 7.84221 5.86937   2
   7 -15   0 1.19330 5.42185   3
  -7  15   0 12.5790 5.60661   2
   7  15   0 -3.4621 5.44754   1
  -7  15   0 12.8514 6.43296   1
   7  15   0 -6.4902 5.24258   3
  -8 -15   0 25.1309 6.54877   2
   8 -15   0 15.8925 6.25167   3
   8 -15   0 17.6796 6.31554   1
   8 -15   0 15.1697 6.36403   2
   8  15   0 12.2059 6.35888   3
  -8  15   0 12.3693 6.55963   1
   8  15   0 15.0716 6.47358   1
  -8  15   0 18.2521 6.11362   2
   9 -15   0 45.8454 7.75857   3
   9 -15   0 34.0471 7.46111   1
   9 -15   0 56.1218 8.28031   2
  -9 -15   0 34.0195 7.92423   2
  -9  15   0 51.2806 7.49812   2
   9  15   0 47.3674 7.63110   3
   9  15   0 58.8717 9.36121   1
  -9  15   0 39.7937 7.97864   1
  10 -15   0 -4.5561 6.18180   3
 -10 -15   0 6.27543 6.57261   2
  10 -15   0 -3.7396 6.45980   2
  10 -15   0 -8.5695 5.92615   1
  10  15   0 -4.8611 6.23414   3
 -10  15   0 -0.8888 6.63579   1
  10  15   0 -0.9106 6.51630   1
   0 -16   0 23.5993 5.34141   3
   0 -16   0 29.3432 5.95480   2
   0 -16   0 19.6297 5.30003   1
   0  16   0 15.6895 4.97576   2
   0  16   0 20.5403 5.93882   1
   1 -16   0 128.155 9.61341   3
  -1 -16   0 126.271 9.06420   1
  -1 -16   0 121.932 9.89927   2
   1 -16   0 136.509 9.12331   1
   1 -16   0 134.586 10.1632   2
   1  16   0 124.145 8.90457   2
   1  16   0 120.185 9.61445   1
  -1  16   0 118.684 9.63760   1
  -1  16   0 132.495 9.12056   2
  -2 -16   0 26.0520 5.81945   2
  -2 -16   0 18.2915 4.97720   1
   2 -16   0 27.3395 5.45618   1
   2 -16   0 26.1850 6.11328   2
   2 -16   0 23.3940 5.54914   3
   2  16   0 18.8143 5.88851   1
  -2  16   0 28.5504 6.34258   1
   2  16   0 29.4935 5.05492   2
  -2  16   0 27.0051 5.23107   2
  -3 -16   0 27.2093 5.20450   1
  -3 -16   0 35.2619 6.39526   2
   3 -16   0 29.2045 6.26961   2
   3 -16   0 36.2586 6.00113   3
   3  16   0 23.4716 5.01212   2
   3  16   0 31.3927 6.29798   1
  -3  16   0 31.0499 6.35087   1
  -3  16   0 18.9239 6.16829   2
  -4 -16   0 53.8110 5.89585   1
   4 -16   0 41.6287 6.76744   2
   4 -16   0 48.5834 6.74331   1
  -4 -16   0 38.2685 6.71536   2
   4 -16   0 50.6179 6.65988   3
   4  16   0 53.4123 7.18085   1
  -4  16   0 44.0092 7.15598   1
   4  16   0 43.1109 5.86934   2
  -4  16   0 32.0134 6.06638   2
  -5 -16   0 244.983 11.7412   1
   5 -16   0 254.529 13.8663   2
   5 -16   0 251.474 13.5529   3
   5 -16   0 259.934 13.6065   1
  -5 -16   0 236.445 13.3246   2
   5  16   0 257.911 13.3730   1
   5  16   0 217.127 12.7439   3
  -5  16   0 246.954 12.9749   2
  -5  16   0 257.995 14.1618   1
   6 -16   0 -1.3334 5.56180   1
   6 -16   0 -3.4173 5.98830   2
  -6 -16   0 1.20183 5.69288   2
   6 -16   0 -1.9632 5.25849   3
   6  16   0 9.48131 5.78055   3
  -6  16   0 4.71479 5.99210   1
  -6  16   0 -10.470 4.93494   2
   6  16   0 2.02206 5.95513   1
   7 -16   0 205.923 12.9061   1
   7 -16   0 177.816 13.0356   2
   7 -16   0 182.500 12.2948   3
  -7 -16   0 190.549 12.5435   2
  -7  16   0 186.994 12.4683   2
  -7  16   0 193.840 12.7466   1
   7  16   0 179.136 12.4571   3
   7  16   0 181.550 12.4944   1
  -8 -16   0 69.7477 8.53911   2
   8 -16   0 66.3584 8.27398   3
   8 -16   0 82.2890 8.85934   2
   8 -16   0 83.0345 9.10351   1
  -8  16   0 72.7062 8.89082   2
  -8  16   0 53.0827 8.43010   1
   8  16   0 71.9741 8.65038   1
   8  16   0 82.0064 9.21295   3
  -9 -16   0 3.56445 6.45729   2
   9 -16   0 -13.522 5.91069   2
   9 -16   0 8.99392 6.63294   3
   9 -16   0 -3.5315 6.35750   1
  -9  16   0 -1.4227 6.53579   1
   9  16   0 7.87386 6.30300   3
   9  16   0 -2.9067 6.52672   1
  10 -16   0 9.40202 6.87811   3
  10  16   0 8.34626 6.86069   3
   0 -17   0 -6.0032 5.38177   2
   0 -17   0 -3.0997 4.70931   1
   0  17   0 -1.7431 4.50608   2
   0  17   0 -0.6133 5.35571   1
  -1 -17   0 93.0836 8.75517   1
   1 -17   0 98.3098 8.52035   2
   1 -17   0 81.4688 7.69017   3
  -1 -17   0 92.2044 8.44620   2
   1  17   0 91.0882 8.55481   1
   1  17   0 73.1544 6.98049   2
  -1  17   0 89.4366 8.65749   1
   2 -17   0 1.77033 5.45754   2
  -2 -17   0 0.00982 5.41456   2
   2 -17   0 -0.1411 4.84907   1
   2 -17   0 2.90606 5.28880   3
  -2 -17   0 -7.9127 4.27245   1
  -2  17   0 5.20646 5.83243   1
   2  17   0 5.03805 5.81552   1
  -2  17   0 2.53525 4.74316   2
  -3 -17   0 -3.5113 4.30618   1
  -3 -17   0 4.13475 5.64876   2
   3 -17   0 -2.4536 5.49289   2
   3 -17   0 -0.3076 4.91006   3
  -3  17   0 -2.9187 5.96959   2
  -3  17   0 -1.1222 5.52329   1
   3  17   0 -3.2344 5.41462   1
   4 -17   0 138.169 10.6076   1
   4 -17   0 145.119 10.6130   3
  -4 -17   0 149.173 11.0940   2
   4 -17   0 130.117 11.2409   2
  -4  17   0 115.301 11.4994   1
  -4  17   0 133.543 10.1740   2
   4  17   0 149.978 11.4844   1
   5 -17   0 14.7430 7.63146   3
   5 -17   0 0.69497 6.22183   2
  -5 -17   0 4.58474 5.99582   2
   5 -17   0 1.35358 5.62789   1
  -5  17   0 11.1264 5.43779   2
   5  17   0 1.80268 5.62662   3
  -5  17   0 0.29882 6.03835   1
   5  17   0 3.03262 6.15363   1
   6 -17   0 196.374 12.8481   1
  -6 -17   0 170.701 13.8135   2
   6 -17   0 185.114 13.0707   2
   6 -17   0 180.425 12.3551   3
   6  17   0 176.776 12.4551   3
   6  17   0 203.440 13.1964   1
  -6  17   0 175.204 13.5189   1
   7 -17   0 -3.3177 5.89529   3
   7 -17   0 1.38510 6.00518   1
  -7 -17   0 13.6263 6.69507   2
   7 -17   0 7.41066 6.69841   2
  -7  17   0 -2.0614 6.67833   1
   7  17   0 9.94870 6.89753   1
   7  17   0 1.84658 6.07081   3
   8 -17   0 44.7565 8.12669   2
  -8 -17   0 33.0343 7.45620   2
   8 -17   0 38.8089 7.62509   3
   8  17   0 33.4715 7.36432   3
   8  17   0 49.8876 7.84972   1
  -8  17   0 44.1383 8.38361   1
   0 -18   0 18.4897 6.53802   2
   0  18   0 20.5806 6.69216   1
   1 -18   0 7.80790 5.79957   1
   1 -18   0 5.70267 5.54129   3
  -1 -18   0 19.8601 6.42206   2
   1 -18   0 9.74197 6.20820   2
  -1  18   0 18.1448 6.64765   1
   2 -18   0 -1.0338 5.47197   3
  -2 -18   0 -2.8008 5.78423   2
   2 -18   0 -6.3661 4.95581   1
   2 -18   0 7.64964 6.03237   2
   2  18   0 9.22345 6.18355   1
  -2  18   0 -4.8111 6.03398   1
   3 -18   0 4.91511 6.40740   2
  -3 -18   0 5.42023 6.30233   2
   3 -18   0 5.90119 6.55971   3
   3 -18   0 11.1410 6.72263   1
   3  18   0 22.0046 6.81291   1
  -3  18   0 8.94747 6.54152   1
   4 -18   0 11.3012 8.03016   1
   4 -18   0 17.5871 6.39181   3
   4 -18   0 23.8370 6.92575   2
  -4 -18   0 22.9678 6.73260   2
  -4  18   0 16.4841 7.03934   1
   4  18   0 16.8074 6.78240   1
  -5 -18   0 10.5916 6.90205   2
   5 -18   0 16.1486 6.56859   3
   5 -18   0 5.57244 6.66832   2
  -5  18   0 22.3531 7.17430   1
   5  18   0 19.1089 8.42470   1
   6 -18   0 -0.5260 6.10477   3
  -6 -18   0 -4.3519 6.01457   2
   6 -18   0 -0.1970 6.57356   2
   6  18   0 -5.6396 6.48370   1
  -6  18   0 -8.8351 6.56503   1
   6  18   0 4.43355 6.28900   3
  -7 -18   0 9.21095 6.81959   2
   7 -18   0 0.14712 6.25448   3
   7 -18   0 8.06872 7.13630   2
   7  18   0 8.09575 6.55059   3
  -7  18   0 -1.0568 7.35827   1
   7  18   0 4.47842 6.69717   1
   0 -19   0 -5.3311 5.87418   2
   0  19   0 0.30947 6.32981   1
  -1 -19   0 31.6778 7.12119   2
   1 -19   0 22.3216 7.15578   2
  -1  19   0 49.2058 7.90947   1
   1  19   0 34.9167 7.64060   1
   2 -19   0 0.35820 5.60451   3
  -2 -19   0 2.00689 9.66421   2
   2 -19   0 -4.4693 6.14780   2
   2  19   0 -8.1385 6.77820   1
  -2  19   0 3.34541 6.61769   1
  -3 -19   0 1.34451 6.36923   2
   3 -19   0 8.74962 6.83762   2
   3 -19   0 -0.3310 5.87926   3
   3  19   0 8.07484 7.41575   1
  -3  19   0 19.2479 7.47371   1
  -4 -19   0 141.951 12.1024   2
   4 -19   0 137.345 11.9663   3
   4 -19   0 148.739 13.4359   2
   4  19   0 141.951 12.8864   1
  -4  19   0 158.510 12.9190   1
   5 -19   0 4.08099 6.92977   2
  -5 -19   0 9.93044 6.93640   2
   5 -19   0 0.52927 6.42911   3
  -5  19   0 4.44121 7.02943   1
   5  19   0 6.77926 7.11798   1
   5  19   0 2.64727 6.13528   3
   0 -20   0 15.2202 7.16542   2
   0  20   0 6.27278 6.80835   1
  -1 -20   0 14.0551 6.89284   2
   1 -20   0 10.8621 7.06523   2
   1  20   0 7.05817 7.21976   1
  -1  20   0 18.9717 8.12158   1
   2 -20   0 0.87159 5.99395   3
   2 -20   0 9.33276 7.54289   2
  -2 -20   0 16.1990 7.10008   2
   2  20   0 8.75101 7.18073   1
  -2  20   0 14.8762 9.18745   1
   3 -20   0 111.937 12.1058   2
  -3 -20   0 138.899 12.5085   2
   3 -20   0 100.763 9.52330   3
   3  20   0 136.591 12.6414   1
 -16   0   1 -0.3613 6.47233   2
  16   0  -1 -0.5205 7.79104   3
  16   0  -1 2.09371 6.83984   1
 -15   0   1 -3.2460 5.88486   2
  15   0  -1 -3.7413 6.34789   1
  15   0  -1 4.05042 7.53243   3
 -14   0   1 4.20035 5.17596   1
  14   0  -1 -1.6609 5.89251   1
  14   0  -1 -2.8770 6.63911   3
 -14   0   1 6.89050 5.60303   2
 -13   0   1 -4.4359 4.83383   1
  13   0  -1 -2.9617 5.25410   1
  13   0  -1 -0.5167 6.15267   3
  13   0  -1 1.39751 4.95690   2
 -13   0   1 3.99481 5.45455   2
 -12   0   1 0.18700 4.98521   2
 -12   0   1 5.76086 5.04826   1
  12   0  -1 8.89763 5.31893   1
  12   0  -1 12.7574 4.85125   2
  12   0  -1 4.51062 5.87010   3
  11   0  -1 11.6818 4.60582   1
 -11   0   1 1.05370 4.51262   1
  11   0  -1 8.47156 4.41414   2
 -11   0   1 12.5436 4.42037   2
  11   0  -1 6.49029 5.50460   3
 -10   0   1 11.3350 4.27610   2
  10   0  -1 20.9249 4.54850   1
  10   0  -1 15.2011 4.32129   2
  10   0  -1 15.5952 5.04179   3
 -10   0   1 16.0887 4.54529   1
 -10   0   1 22.2283 4.51610   2
  -9   0   1 3.33035 3.40147   2
  -9   0   1 4.71923 3.63005   2
  -9   0   1 9.37753 3.65228   1
   9   0  -1 8.22069 3.57094   1
   9   0  -1 4.83918 4.66327   3
   9   0  -1 9.18385 3.86804   1
  -8   0   1 2.00523 2.93638   2
  -8   0   1 1.33634 3.03781   2
   8   0  -1 0.88913 2.86777   2
   8   0  -1 4.27460 3.52485   3
   8   0  -1 8.96669 3.34502   1
  -8   0   1 1.66970 3.16447   1
   8   0  -1 7.74701 3.17264   1
   7   0  -1 -1.6518 2.68416   1
  -7   0   1 -4.9097 2.45130   2
  -7   0   1 0.49624 2.72370   2
   7   0  -1 -1.9859 2.56310   1
  -7   0   1 -1.9571 2.65811   1
   7   0  -1 0.46403 2.58712   2
   7   0  -1 0.38062 3.10328   3
  -6   0   1 1.69463 2.54400   1
   6   0  -1 6.83490 2.91470   3
  -6   0   1 6.47816 2.58149   2
  -6   0   1 5.14305 2.53019   1
  -5   0   1 7.53697 2.45063   3
   5   0  -1 3.08985 2.16095   2
   5   0  -1 1.58858 2.27655   1
  -5   0   1 -1.0957 2.22111   1
  -5   0   1 8.49030 2.24236   2
   5   0  -1 4.60821 2.53150   3
   5   0  -1 7.79552 2.22237   2
  -5   0   1 3.80020 2.31026   1
  -4   0   1 6.76288 1.95459   2
  -4   0   1 7.66099 2.04924   1
   4   0  -1 7.13806 2.06929   1
  -4   0   1 3.96632 2.04189   3
   4   0  -1 8.05658 2.03003   2
  -4   0   1 7.22518 1.98081   2
   4   0  -1 5.60494 2.27416   3
   3   0  -1 10.8313 1.80756   2
  -3   0   1 6.64439 1.69907   2
  -3   0   1 2.84865 1.88388   3
  -3   0   1 8.23187 1.86353   1
   3   0  -1 5.76065 1.80290   1
   3   0  -1 4.23576 2.05343   3
   2   0  -1 6.81537 1.52671   3
   2   0  -1 3.85466 1.24712   2
  -2   0   1 6.82693 1.46182   3
   2   0   1 3.06650 1.25935   1
  -2   0  -1 5.69734 1.35657   1
  -2   0  -1 0.47501 1.39629   1
  -2   0  -1 3.10540 1.49090   3
  -2   0  -1 2.90568 1.31770   2
  -2   0  -1 2.94827 1.31396   2
   2   0   1 0.07221 1.30118   2
   2   0   1 0.40251 1.22194   2
   2   0   1 2.44511 1.37490   1
  -3   0  -1 2.62539 1.86979   3
   3   0   1 2.48697 1.84327   1
   3   0   1 1.32512 1.69532   2
  -3   0  -1 2.28664 1.80206   1
   3   0   1 -0.3198 1.64528   2
  -3   0  -1 -1.0548 1.63647   2
  -3   0  -1 3.45405 1.78503   1
   3   0   1 -0.8891 1.88548   3
   3   0   1 2.58870 1.74301   1
  -3   0  -1 0.93585 1.65093   2
  -4   0  -1 2.48683 1.94911   2
   4   0   1 6.12785 1.96582   2
  -4   0  -1 1.84120 2.00557   1
   4   0   1 0.30686 1.95610   1
  -4   0  -1 1.34161 1.96143   2
   4   0   1 -1.1914 2.12790   3
  -4   0  -1 -1.9092 1.86894   1
   4   0   1 2.30620 2.04946   1
   4   0   1 1.78308 1.99061   2
  -4   0  -1 4.03641 2.20412   3
   5   0   1 2.00623 2.37203   1
  -5   0  -1 6.59275 2.26600   2
  -5   0  -1 -0.7378 2.24542   2
   5   0   1 1.51666 2.24431   2
  -5   0  -1 3.13314 2.35497   3
  -5   0  -1 3.67848 2.33958   1
   5   0   1 7.57045 2.62965   3
   5   0   1 -0.8499 2.36144   1
  -6   0  -1 3.34252 2.51158   2
  -6   0  -1 1.77203 2.59364   1
   6   0   1 1.02326 2.89643   3
  -6   0  -1 1.93976 2.46650   2
   6   0   1 4.43934 2.55303   2
  -6   0  -1 5.05757 2.58958   1
   6   0   1 2.84053 2.41157   2
   6   0   1 2.34651 2.54063   1
   6   0   1 1.57930 2.68511   1
   7   0   1 -4.5790 2.47757   1
  -7   0  -1 -0.3751 2.61114   2
  -7   0  -1 -1.9075 2.72264   1
   7   0   1 1.53284 3.24026   3
  -7   0  -1 0.94304 2.71205   2
   7   0   1 1.13193 2.80756   1
   7   0   1 0.61622 2.66305   2
  -8   0  -1 7.15767 3.35846   2
  -8   0  -1 3.61974 3.09968   2
  -8   0  -1 5.26166 3.28926   1
   8   0   1 3.07938 3.01620   1
   8   0   1 2.85847 3.25048   1
   8   0   1 0.44158 3.01367   2
   8   0   1 10.7900 3.76783   3
   9   0   1 7.85404 3.74552   1
  -9   0  -1 19.8492 3.94738   2
  -9   0  -1 13.0255 3.99944   1
   9   0   1 22.5046 4.47644   1
  -9   0  -1 16.6879 4.02278   2
  10   0   1 17.7831 4.79433   1
  10   0   1 10.1052 5.05005   3
  10   0   1 26.8145 4.69008   1
  11   0   1 -3.8268 3.92883   2
 -11   0  -1 1.19967 4.38116   2
 -11   0  -1 0.21914 4.50320   1
  11   0   1 -4.8356 4.54347   1
  11   0   1 -1.3928 5.38763   3
 -12   0  -1 10.7831 5.14007   1
  12   0   1 9.06871 4.89497   2
  12   0   1 -0.2960 5.27645   1
 -12   0  -1 11.5788 5.23543   2
  12   0   1 15.5633 6.23152   3
  13   0   1 -1.3112 6.09005   3
  13   0   1 -3.0447 5.52750   1
 -13   0  -1 2.64671 5.06666   1
 -13   0  -1 3.92615 5.38321   2
  13   0   1 0.54623 4.75935   2
 -14   0  -1 -0.3487 5.41733   1
  14   0   1 -6.3642 5.70833   1
  14   0   1 2.70864 6.76273   3
  14   0   1 4.55756 5.70623   2
 -14   0  -1 -11.374 5.23143   2
 -15   0  -1 1.54619 5.89025   2
  15   0   1 -7.7721 6.04582   1
  15   0   1 3.28563 7.28076   3
 -16   0  -1 -5.2076 7.28331   2
  16   0   1 17.6972 9.49751   1
  16   0   1 -6.0890 7.72434   3
  16  -1  -1 4.16504 8.18607   3
 -16  -1   1 2.93678 6.79952   2
  16  -1  -1 0.22586 6.59481   1
  16   1  -1 5.26504 7.07464   1
  16   1  -1 4.60507 8.21304   3
 -16   1   1 5.21544 6.83791   2
  15  -1  -1 -0.5668 6.37776   1
 -15  -1   1 10.8524 6.53930   2
  15  -1  -1 6.73747 7.42644   3
  15   1  -1 6.71373 6.76715   1
 -15   1   1 6.28794 6.34635   2
  15   1  -1 -6.5873 7.10279   3
 -14  -1   1 12.2121 5.35031   1
  14  -1  -1 18.9511 7.27032   3
  14  -1  -1 17.5657 6.46724   1
 -14  -1   1 18.8628 6.31157   2
  14   1  -1 3.78949 6.67006   3
 -14   1   1 2.52090 5.47173   1
  14   1  -1 17.7245 6.30441   1
 -14   1   1 10.0874 5.88391   2
  13  -1  -1 2.64050 5.60603   1
 -13  -1   1 5.76887 5.18262   2
  13  -1  -1 3.98971 6.46667   3
 -13  -1   1 -1.7195 4.82647   1
  13  -1  -1 3.45414 5.03035   2
 -13   1   1 3.87465 5.23364   2
 -13   1   1 -3.0693 4.74409   1
  13   1  -1 11.2963 4.88066   2
  13   1  -1 -1.0730 5.95538   3
  13   1  -1 10.7245 5.89886   1
  12  -1  -1 42.8312 7.10786   3
  12  -1  -1 55.1772 6.04107   2
 -12  -1   1 44.2486 6.14059   1
 -12  -1   1 41.7688 6.11487   2
  12  -1  -1 58.1896 6.80871   1
  12   1  -1 55.8601 6.62495   1
  12   1  -1 46.9705 5.69099   2
  12   1  -1 51.0688 7.16519   3
 -12   1   1 38.6058 5.93466   1
 -12   1   1 60.0138 6.75120   2
 -11  -1   1 5.14236 4.30213   1
  11  -1  -1 6.12217 5.42253   3
  11  -1  -1 5.66947 4.31596   2
 -11  -1   1 3.54147 4.48066   2
  11  -1  -1 5.88622 5.14229   1
 -11  -1   1 3.48780 4.02105   2
  11  -1  -1 3.30770 4.93925   1
  11   1  -1 11.1337 5.35992   3
  11   1  -1 10.9347 4.27898   2
 -11   1   1 2.26253 4.38242   1
  11   1  -1 13.0340 5.13205   1
  11   1  -1 6.16359 4.34299   1
  10  -1  -1 99.6136 7.74625   1
 -10  -1   1 107.811 8.08949   2
  10  -1  -1 103.518 7.57886   2
 -10  -1   1 110.687 7.57793   2
 -10  -1   1 97.3718 7.71470   1
  10  -1  -1 103.165 8.66888   3
  10  -1  -1 103.175 7.83619   1
  10   1  -1 111.668 8.36556   1
 -10   1   1 98.3468 7.60379   2
 -10   1   1 91.9794 7.85690   1
  10   1  -1 102.646 7.39834   2
  -9  -1   1 48.2603 5.02724   2
  -9  -1   1 50.0735 4.81592   2
   9  -1  -1 57.2939 5.37660   1
   9  -1  -1 51.0227 6.37831   1
  -9  -1   1 61.9429 6.12509   1
   9  -1  -1 67.7711 6.20065   2
  -9   1   1 57.7222 5.20346   2
  -9   1   1 52.2265 6.27532   2
   9   1  -1 68.6326 6.07720   1
  -9   1   1 70.6724 6.43665   1
   9   1  -1 69.6657 6.03093   2
   9   1  -1 62.3457 5.54274   1
   9   1  -1 55.5691 6.39326   3
   8  -1  -1 21.0583 4.13847   3
  -8  -1   1 22.4728 3.65033   2
   8  -1  -1 25.3750 3.95221   1
  -8  -1   1 21.9443 3.43781   2
  -8  -1   1 25.2937 3.77311   1
   8  -1  -1 20.3401 3.68283   2
  -8   1   1 21.4474 3.57358   2
  -8   1   1 26.9563 3.70451   2
  -8   1   1 30.0069 3.92961   1
   8   1  -1 25.8515 4.19926   3
   8   1  -1 16.6530 3.41544   2
   8   1  -1 16.6895 3.69198   1
   8   1  -1 23.9947 3.59144   1
   7  -1  -1 1351.50 42.0121   3
   7  -1  -1 1331.44 41.6495   2
   7  -1  -1 1313.33 41.7294   1
  -7  -1   1 1347.33 41.6794   2
  -7  -1   1 1380.76 41.7442   1
  -7  -1   1 1289.60 41.5976   2
   7  -1  -1 1337.06 41.8655   1
  -7   1   1 1360.62 41.8170   1
   7   1  -1 1344.93 42.0429   3
   7   1  -1 1308.51 41.6689   1
  -7   1   1 1311.48 41.6418   2
  -7   1   1 1308.55 41.6193   2
   7   1  -1 1338.65 41.5622   2
   7   1  -1 1370.21 41.8119   1
  -6  -1   1 1520.82 47.5807   2
   6  -1  -1 1533.44 47.9286   3
   6  -1  -1 1522.41 47.6250   2
  -6  -1   1 1583.70 47.7058   1
   6  -1  -1 1443.50 47.4829   2
  -6  -1   1 1609.30 47.7004   2
  -6  -1   1 1531.73 48.3011   1
   6  -1  -1 1498.60 47.7073   1
   6  -1  -1 1548.78 47.7858   1
  -6   1   1 1478.01 47.6234   1
   6   1  -1 1609.56 47.8489   1
  -6   1   1 1544.86 47.6695   2
   6   1  -1 1514.96 47.6293   1
   6   1  -1 1606.30 48.0059   3
  -6   1   1 1585.68 47.6917   2
   6   1  -1 1582.56 47.5896   2
  -6   1   1 1566.49 47.7691   1
   5  -1  -1 51.6468 4.24460   2
   5  -1  -1 56.1050 3.89777   2
  -5  -1   1 56.8785 4.04947   2
  -5  -1   1 54.6327 4.07961   1
  -5  -1   1 45.0963 3.91482   1
   5  -1  -1 55.5288 4.77749   3
   5  -1  -1 45.0276 4.27309   1
  -5  -1   1 54.4057 4.21848   2
  -5   1   1 51.0335 4.05401   1
  -5   1   1 51.6443 4.11721   2
  -5   1   1 57.4165 4.21754   3
   5   1  -1 45.9251 4.16829   1
  -5   1   1 44.6757 3.81564   1
   5   1  -1 47.9120 3.89775   1
   5   1  -1 49.4964 3.78735   2
   5   1  -1 54.2359 4.05043   2
   5   1  -1 52.2512 4.46422   3
   4  -1  -1 0.68093 2.65360   3
   4  -1  -1 2.72866 2.00886   1
  -4  -1   1 1.39069 1.86026   2
   4  -1  -1 7.44625 2.00139   2
  -4  -1   1 2.72460 2.13424   3
  -4  -1   1 2.14702 1.95095   2
  -4  -1   1 6.03032 1.92234   1
  -4  -1   1 2.23942 1.93253   1
   4  -1  -1 2.16446 2.01616   2
   4  -1  -1 5.37361 2.06103   1
  -4   1   1 6.35414 2.07598   1
   4   1  -1 7.25996 1.91378   2
   4   1  -1 3.99169 2.09081   1
   4   1  -1 2.92618 2.03347   1
   4   1  -1 4.42045 2.31399   3
  -4   1   1 1.22839 1.94771   2
  -4   1   1 3.73040 2.51526   3
   4   1  -1 5.50242 1.93021   2
  -4   1   1 4.14872 1.98489   2
   3  -1  -1 302.623 10.1133   2
  -3  -1   1 306.501 10.0510   1
   3  -1  -1 298.610 10.1737   1
  -3  -1   1 320.357 10.0699   2
  -3  -1   1 306.132 10.0209   2
   3  -1  -1 306.189 10.0606   2
  -3  -1   1 301.181 10.1963   3
  -3  -1   1 279.131 9.89494   1
   3  -1  -1 318.376 10.2976   3
   3  -1  -1 295.727 10.0995   1
  -3   1   1 300.324 10.0984   2
   3   1  -1 312.490 10.0226   2
   3   1  -1 309.213 9.98722   2
  -3   1   1 315.970 10.1111   2
  -3   1   1 300.619 10.1074   1
   3   1  -1 310.925 10.2635   3
  -3   1   1 311.404 10.1721   1
  -3   1   1 291.523 10.1925   3
   3   1  -1 293.338 10.0667   1
   3   1  -1 314.905 10.1190   1
  -2  -1   1 83.3706 3.50678   1
   2  -1  -1 85.0335 3.64029   2
  -2  -1   1 86.7523 3.47897   2
   2  -1  -1 84.1749 3.61345   1
   2  -1  -1 88.6082 3.55188   2
   2   1  -1 84.1207 3.51613   2
  -2   1   1 89.1536 3.79116   3
   2   1  -1 74.9298 3.50854   1
   2   1  -1 84.5808 3.52693   2
   2   1  -1 85.3535 3.48808   1
  -2   1   1 84.3845 3.54219   2
  -1   1   1 0.58031 0.68222   2
  -1  -1  -1 1.32351 0.50998   1
   1  -1   1 0.85133 0.51666   1
   1  -1   1 -0.3031 0.62359   2
   1   1   1 0.31429 0.64138   1
  -1   1  -1 0.42796 0.66681   1
  -2  -1  -1 56.1724 3.01667   3
   2  -1   1 56.3140 3.09167   2
   2  -1   1 56.8415 3.02272   2
  -2  -1  -1 59.3064 2.91027   2
  -2  -1  -1 62.6599 2.93617   1
  -2  -1  -1 52.5777 2.88329   2
   2  -1   1 49.4473 3.14618   1
   2  -1   1 61.6425 3.29069   3
  -2   1  -1 58.4761 2.93677   2
  -2   1  -1 58.1559 3.07515   2
   2   1   1 61.9249 3.11031   3
  -2   1  -1 53.6857 2.99282   1
   2   1   1 51.2818 2.94027   1
   2   1   1 58.6154 3.02497   2
   2   1   1 57.6013 3.04264   1
  -2   1  -1 56.5546 3.00266   1
   2   1   1 61.6998 3.05996   2
   3  -1   1 6.23002 1.91751   2
   3  -1   1 12.5642 1.97897   2
  -3  -1  -1 5.50128 1.90818   1
  -3  -1  -1 11.0174 2.03560   3
   3  -1   1 9.05763 1.91412   1
   3  -1   1 12.7389 2.29996   3
  -3  -1  -1 10.6069 1.88258   2
  -3  -1  -1 9.54622 1.87221   2
  -3  -1  -1 9.04519 1.95325   1
   3   1   1 9.96623 1.88743   2
   3   1   1 11.8041 2.01403   1
   3   1   1 6.43313 1.80900   2
  -3   1  -1 15.2222 2.06214   2
  -3   1  -1 10.0507 2.05815   1
  -3   1  -1 15.1223 2.07508   1
   3   1   1 10.7351 2.10180   3
   3   1   1 7.14297 1.92326   1
  -4  -1  -1 184.646 7.25770   3
   4  -1   1 185.532 7.09646   1
  -4  -1  -1 187.669 7.05344   1
   4  -1   1 190.359 7.17448   2
  -4  -1  -1 197.002 7.05890   1
  -4  -1  -1 191.261 7.11519   2
   4  -1   1 188.538 7.06746   2
   4  -1   1 166.973 7.14907   1
  -4  -1  -1 191.167 7.06279   2
   4   1   1 185.530 6.98869   2
  -4   1  -1 171.909 7.03048   2
   4   1   1 180.064 7.14579   1
  -4   1  -1 192.611 7.11501   2
  -4   1  -1 176.220 7.13628   1
   4   1   1 183.911 7.08087   2
   4   1   1 183.356 7.07753   1
  -5  -1  -1 226.382 8.25369   1
   5  -1   1 208.617 8.51748   3
  -5  -1  -1 210.428 8.31565   1
   5  -1   1 202.756 8.28034   2
  -5  -1  -1 211.441 8.19321   2
  -5  -1  -1 220.069 8.33370   2
  -5  -1  -1 217.772 8.31202   3
   5  -1   1 215.496 8.30884   1
   5  -1   1 201.274 8.64282   2
   5  -1   1 206.328 8.21542   1
  -5   1  -1 220.758 8.36888   1
  -5   1  -1 213.680 8.17294   2
   5   1   1 221.855 8.16455   2
  -5   1  -1 210.276 8.32037   3
   5   1   1 215.299 8.33645   1
   5   1   1 215.809 8.23164   2
  -5   1  -1 215.493 8.16214   2
  -5   1  -1 205.955 8.37776   1
   5   1   1 236.511 8.54835   3
   5   1   1 219.821 8.22949   1
  -6  -1  -1 49.8151 4.61762   1
   6  -1   1 61.6262 4.49877   2
   6  -1   1 47.8384 4.25772   3
  -6  -1  -1 54.2850 4.70864   2
  -6  -1  -1 63.9464 4.93044   1
   6  -1   1 54.3284 4.44921   1
   6  -1   1 54.6232 4.91151   1
   6  -1   1 47.9507 4.51012   2
  -6  -1  -1 66.2638 4.67077   2
   6   1   1 60.6707 5.03930   3
  -6   1  -1 67.2197 4.75842   1
   6   1   1 52.9814 4.68490   1
  -6   1  -1 61.5716 4.65322   2
   6   1   1 57.2343 4.83829   1
   6   1   1 67.2172 4.74737   2
  -6   1  -1 64.5246 4.73648   1
  -6   1  -1 64.2915 4.79320   2
   6   1   1 46.4999 4.31490   2
   7  -1   1 18.2777 3.71354   3
   7  -1   1 18.4872 3.45214   1
   7  -1   1 13.5024 3.05553   2
  -7  -1  -1 22.9871 3.29467   2
   7  -1   1 21.7045 3.34562   1
  -7  -1  -1 17.2707 3.23107   2
  -7  -1  -1 20.4357 3.41503   1
  -7   1  -1 19.5777 3.20663   2
   7   1   1 18.4454 3.19264   1
   7   1   1 24.3837 3.34148   2
  -7   1  -1 23.0285 3.46882   1
   7   1   1 15.2248 3.57949   3
  -7   1  -1 19.3619 3.26163   2
   7   1   1 19.5462 3.39176   1
   8  -1   1 106.526 7.20985   3
  -8  -1  -1 93.6243 6.56782   2
  -8  -1  -1 109.112 6.79461   1
   8  -1   1 106.678 6.55139   2
  -8  -1  -1 89.7286 6.28939   2
   8  -1   1 99.1736 6.47283   1
   8   1   1 101.231 6.50543   2
   8   1   1 106.549 6.31762   1
   8   1   1 96.8438 7.31414   3
  -8   1  -1 114.240 6.66611   2
   8   1   1 90.8094 6.75667   1
  -8   1  -1 92.5984 7.90147   2
  -8   1  -1 109.553 6.92364   1
  -9  -1  -1 168.658 8.91137   2
  -9  -1  -1 152.130 8.46225   2
   9  -1   1 164.386 8.80764   2
  -9  -1  -1 179.260 8.99935   1
   9  -1   1 165.819 8.82980   1
   9  -1   1 179.796 8.94236   1
   9   1   1 190.400 8.97864   2
   9   1   1 166.608 8.86684   1
   9   1   1 169.519 10.4962   3
  -9   1  -1 159.283 8.31015   2
  -9   1  -1 152.106 8.77889   2
  -9   1  -1 177.129 9.20830   1
 -10  -1  -1 16.8380 4.67559   2
  10  -1   1 13.7511 4.44538   1
 -10  -1  -1 15.2717 4.26065   2
 -10  -1  -1 15.9708 4.60605   1
  10  -1   1 11.4178 5.08964   3
  10  -1   1 21.6797 4.56307   2
  10  -1   1 17.1125 4.86435   1
  10   1   1 10.8659 4.32645   1
  10   1   1 19.5827 4.78130   1
 -10   1  -1 15.8799 4.74284   1
 -10   1  -1 11.5256 4.51011   2
  10   1   1 22.0920 5.20614   3
  10   1   1 16.4810 4.42832   2
  11  -1   1 105.475 8.29890   2
  11  -1   1 108.624 9.97646   3
 -11  -1  -1 98.6787 8.63711   2
  11  -1   1 102.844 9.07980   1
 -11  -1  -1 88.1533 8.25735   1
 -11   1  -1 125.255 8.59961   1
  11   1   1 88.8113 7.95925   3
  11   1   1 118.509 8.68152   1
 -11   1  -1 119.468 8.82999   2
  11   1   1 107.845 8.07092   2
 -12  -1  -1 10.6456 5.01749   2
  12  -1   1 2.91983 5.66694   3
  12  -1   1 21.1646 5.83306   1
 -12  -1  -1 11.8565 5.02593   1
  12   1   1 17.4669 6.03757   3
  12   1   1 5.77968 5.17976   1
 -12   1  -1 3.65844 5.14124   2
  12   1   1 6.72384 4.71391   2
 -12   1  -1 7.70234 4.98879   1
  13  -1   1 29.1273 6.55927   1
  13  -1   1 23.5310 6.99369   3
 -13  -1  -1 24.2643 6.11581   2
 -13  -1  -1 37.0474 6.14205   1
 -13   1  -1 21.6576 5.78771   1
  13   1   1 35.4352 7.13640   3
  13   1   1 18.6402 5.36830   2
  13   1   1 23.6592 6.25042   1
 -14  -1  -1 29.7626 6.23700   1
  14  -1   1 22.9627 6.39285   2
 -14  -1  -1 17.6717 6.43543   2
  14  -1   1 15.7723 7.32762   3
  14   1   1 15.3334 6.61645   1
 -14   1  -1 24.0597 6.48606   2
  14   1   1 18.8642 7.25600   3
 -15  -1  -1 14.5155 6.58116   2
  15  -1   1 9.75263 6.88995   1
  15  -1   1 10.5083 7.99595   3
 -15   1  -1 9.08669 6.51990   2
  15   1   1 20.8409 7.15630   1
  15   1   1 3.06420 7.50412   3
 -16  -1  -1 16.4729 7.33865   2
  16  -1   1 16.2914 8.60464   3
  16   1   1 15.8680 8.58556   3
  16   1   1 11.3072 7.25857   1
  16  -2  -1 5.28677 8.15746   3
 -16  -2   1 -1.3309 6.69376   2
  16  -2  -1 -0.3441 7.52591   1
 -16   2   1 -0.6707 7.07491   2
  16   2  -1 2.99725 6.93523   1
  16   2  -1 2.90312 7.95742   3
 -15  -2   1 2.41811 6.20209   2
  15  -2  -1 4.68682 6.51390   1
  15  -2  -1 8.97123 7.81001   3
 -15   2   1 0.74754 6.03667   2
  15   2  -1 -1.1102 6.18803   1
  15   2  -1 13.3236 7.69969   3
  14  -2  -1 -0.2656 5.92167   1
  14  -2  -1 5.35612 8.06980   2
 -14  -2   1 -1.2186 5.42248   2
  14  -2  -1 10.6821 6.87502   3
 -14  -2   1 5.90101 5.40821   1
  14   2  -1 10.3027 7.07967   3
  14   2  -1 -1.3458 5.75272   1
 -14   2   1 0.15284 5.56952   2
 -14   2   1 -5.8921 5.18783   1
  13  -2  -1 8.36510 5.26415   2
 -13  -2   1 26.9541 5.70307   1
  13  -2  -1 14.6240 6.76241   3
  13  -2  -1 14.6550 6.01086   1
 -13  -2   1 14.4694 5.61598   2
  13   2  -1 17.3712 6.63251   3
  13   2  -1 28.0457 6.44685   1
 -13   2   1 16.5483 5.88477   1
  13   2  -1 10.5245 5.02506   2
 -13   2   1 16.3446 5.75236   2
  12  -2  -1 13.5652 5.48982   1
  12  -2  -1 -1.9432 5.69717   3
 -12  -2   1 3.98536 5.04547   2
 -12  -2   1 3.33007 4.46532   1
  12  -2  -1 1.93943 4.65900   2
  12   2  -1 3.47704 5.10780   1
 -12   2   1 4.00776 4.92134   2
  12   2  -1 2.93571 5.97325   1
  12   2  -1 -6.1929 5.44277   3
  12   2  -1 0.18657 4.13040   2
 -12   2   1 8.40998 5.12796   1
  11  -2  -1 154.738 9.18664   2
 -11  -2   1 132.703 9.22485   2
 -11  -2   1 128.760 8.89939   1
  11  -2  -1 157.358 9.77849   1
  11  -2  -1 149.563 10.6879   3
  11   2  -1 145.955 9.75895   1
 -11   2   1 128.832 9.06916   1
  11   2  -1 135.655 8.72471   2
  11   2  -1 128.767 9.89626   3
  11   2  -1 120.461 8.62181   1
 -11   2   1 121.781 9.23195   2
  10  -2  -1 168.631 8.89234   2
  10  -2  -1 140.628 10.0544   3
 -10  -2   1 157.947 8.96749   2
 -10  -2   1 150.356 8.71485   1
  10  -2  -1 142.149 8.72194   1
  10  -2  -1 159.574 9.32326   1
  10   2  -1 155.968 9.15587   1
  10   2  -1 144.569 8.55177   2
  10   2  -1 141.118 9.73727   3
 -10   2   1 134.642 8.54382   2
  10   2  -1 133.384 8.86346   1
 -10   2   1 157.993 8.99276   1
 -10   2   1 155.920 8.63407   2
   9  -2  -1 149.143 8.56551   1
  -9  -2   1 140.999 7.94447   1
  -9  -2   1 139.305 7.81277   2
   9  -2  -1 134.816 7.88545   1
  -9  -2   1 156.414 8.18326   2
   9  -2  -1 134.384 10.6528   3
   9  -2  -1 153.733 8.27877   2
  -9   2   1 140.955 7.77225   2
   9   2  -1 140.927 8.31867   1
   9   2  -1 153.583 8.11261   1
  -9   2   1 150.796 8.36978   1
   9   2  -1 142.012 7.67835   2
  -9   2   1 137.323 8.09272   2
  -8  -2   1 20.8962 3.64460   1
   8  -2  -1 29.1688 3.89267   2
   8  -2  -1 21.6595 3.82899   1
   8  -2  -1 30.6289 4.64519   3
  -8  -2   1 27.6505 3.88131   2
   8  -2  -1 30.5836 3.93807   1
  -8  -2   1 27.0183 3.57187   2
  -8   2   1 17.8367 3.54155   2
   8   2  -1 30.7272 3.81719   1
  -8   2   1 25.9536 3.89816   2
   8   2  -1 20.9911 3.45335   2
  -8   2   1 20.9392 3.82790   1
   8   2  -1 25.4123 3.90690   1
   8   2  -1 25.1459 4.28242   3
   7  -2  -1 780.229 25.0127   2
   7  -2  -1 776.952 25.1466   1
   7  -2  -1 744.020 25.0494   1
  -7  -2   1 773.060 24.9526   2
   7  -2  -1 756.136 25.3316   3
  -7  -2   1 792.380 24.9716   1
  -7  -2   1 760.938 24.8580   2
  -7   2   1 755.468 24.9410   2
   7   2  -1 786.260 25.3969   3
  -7   2   1 751.851 25.0797   1
   7   2  -1 781.394 25.1992   1
   7   2  -1 743.147 24.9516   1
  -7   2   1 791.632 25.0990   2
   7   2  -1 777.073 24.8221   2
  -6  -2   1 86.4581 5.05947   1
   6  -2  -1 78.9828 5.26069   1
   6  -2  -1 71.6384 5.13860   2
  -6  -2   1 73.6930 4.93787   2
   6  -2  -1 67.7562 5.61386   3
  -6  -2   1 79.6571 5.16025   2
   6  -2  -1 86.4377 5.19049   1
  -6   2   1 74.2529 5.07266   2
   6   2  -1 74.9186 5.76099   3
  -6   2   1 76.1275 5.11205   1
  -6   2   1 70.4082 5.10641   2
   6   2  -1 73.0524 4.82553   2
  -6   2   1 75.0362 5.08744   1
   6   2  -1 69.0816 5.02106   1
   6   2  -1 77.6583 5.24132   1
  -5  -2   1 90.9095 5.37302   3
   5  -2  -1 99.2385 5.25433   2
   5  -2  -1 89.8903 5.53017   3
   5  -2  -1 92.2237 5.05985   1
  -5  -2   1 92.3952 4.94752   1
   5  -2  -1 80.8034 4.89628   2
  -5  -2   1 95.5320 4.91923   1
  -5  -2   1 85.9375 5.05729   2
   5   2  -1 86.1793 5.01961   1
  -5   2   1 98.5205 5.33230   1
  -5   2   1 88.6932 5.25763   1
   5   2  -1 102.571 4.99421   2
   5   2  -1 96.2257 4.89698   2
   5   2  -1 90.5425 5.47735   3
  -5   2   1 94.5933 5.13436   2
   5   2  -1 92.9160 5.17011   1
   4  -2  -1 215.130 8.15053   1
  -4  -2   1 212.335 7.89830   2
  -4  -2   1 217.230 7.94505   2
  -4  -2   1 214.067 7.92226   1
  -4  -2   1 232.724 7.86023   1
   4  -2  -1 220.258 8.95363   3
   4  -2  -1 216.770 7.97027   2
   4  -2  -1 213.743 8.04029   1
   4  -2  -1 217.656 8.11785   2
   4   2  -1 222.170 8.02676   1
   4   2  -1 220.869 8.03775   1
  -4   2   1 225.442 8.00145   2
  -4   2   1 222.049 8.21288   1
   4   2  -1 208.493 7.86828   2
  -4   2   1 216.533 8.06392   2
   4   2  -1 216.627 7.91396   2
  -4   2   1 205.221 8.83391   3
  -4   2   1 218.758 8.13332   1
  -3  -2   1 9.28081 1.90869   1
  -3  -2   1 7.99884 1.87831   2
  -3  -2   1 8.00044 1.84146   2
   3  -2  -1 8.81052 2.05131   1
   3  -2  -1 11.9378 2.31772   3
   3  -2  -1 10.1759 2.01394   2
  -3  -2   1 9.66113 2.12411   3
   3  -2  -1 14.0008 2.09895   1
   3   2  -1 11.2206 1.91884   1
  -3   2   1 7.47934 2.11825   3
   3   2  -1 7.50609 2.15375   3
  -3   2   1 10.0846 2.01081   2
  -3   2   1 9.79351 2.06525   1
   3   2  -1 8.28134 1.80864   2
   3   2  -1 10.8844 1.88754   2
   2  -2  -1 12.3362 1.83795   1
   2  -2  -1 9.39972 1.76972   2
   2  -2  -1 11.2530 1.89636   1
   2  -2  -1 11.1292 1.75552   2
   2  -2  -1 8.29618 1.94635   3
  -2  -2   1 10.3471 1.68520   1
  -2  -2   1 13.7168 1.67083   2
  -2   2   1 8.19335 1.85077   1
   2   2  -1 9.07665 1.55762   2
   2   2  -1 10.3725 1.61129   2
   2   2  -1 12.2403 1.84103   3
  -2   2   1 10.0083 1.77366   2
   2   2  -1 10.5680 1.67505   1
  -2   2   1 11.0108 1.81657   1
  -2   2   1 7.50265 1.93307   3
   2   2  -1 12.7885 1.68963   1
  -2   2   1 12.6711 1.81086   2
  -1  -2   1 111.578 3.78621   2
   1  -2  -1 101.853 3.89104   2
  -1  -2   1 103.908 3.79230   1
   1  -2  -1 102.011 3.84237   3
   1   2  -1 101.409 3.73600   2
   1   2  -1 104.283 3.73812   1
   1   2  -1 105.494 3.74091   2
   1   2  -1 97.1799 3.87234   1
  -1   2   1 96.9414 3.91196   2
  -1   2   1 93.0655 3.83073   2
  -1   2   1 102.255 3.91496   1
  -1   2   1 101.892 3.83782   1
   0  -2  -1 -0.2688 0.68477   1
   0   2   1 -1.7625 0.70105   1
   1  -2   1 703.361 21.4771   3
  -1  -2  -1 680.686 21.4262   2
   1  -2   1 682.896 21.4187   2
  -1  -2  -1 705.352 21.4813   1
  -1  -2  -1 724.203 21.4991   1
   1  -2   1 708.389 21.4743   2
   1  -2   1 711.736 21.4828   1
  -1  -2  -1 706.706 21.4499   2
   1   2   1 710.629 21.4833   1
   1   2   1 681.367 21.4929   1
  -1   2  -1 694.132 21.4815   1
   1   2   1 693.157 21.4540   2
   1   2   1 709.586 21.4572   2
  -1   2  -1 707.581 21.4504   2
  -1   2  -1 712.661 21.4849   1
  -2  -2  -1 1833.10 55.6561   3
   2  -2   1 1878.52 55.7020   2
   2  -2   1 1844.65 55.7673   1
  -2  -2  -1 1882.51 55.6883   2
  -2  -2  -1 1835.10 55.6949   1
   2  -2   1 1831.04 55.7412   3
  -2  -2  -1 1845.35 55.6521   2
   2  -2   1 1823.11 55.7002   2
   2  -2   1 1780.26 55.7193   1
  -2  -2  -1 1853.89 55.6930   1
  -2   2  -1 1793.08 55.6734   2
   2   2   1 1822.63 55.6354   2
   2   2   1 1964.47 55.7244   3
   2   2   1 1768.41 55.6694   1
  -2   2  -1 1810.91 55.7277   3
  -2   2  -1 1812.52 55.7361   1
   2   2   1 1894.24 55.7321   1
  -2   2  -1 1861.28 55.7612   1
  -2   2  -1 1883.33 55.7064   2
   2   2   1 1895.81 55.6755   2
   3  -2   1 322.701 11.2805   1
  -3  -2  -1 351.640 11.2425   1
   3  -2   1 323.728 11.2320   2
  -3  -2  -1 343.477 11.1945   2
   3  -2   1 324.807 11.3362   3
   3  -2   1 338.005 11.2482   1
  -3  -2  -1 352.954 11.2481   1
   3  -2   1 334.880 11.1344   2
  -3  -2  -1 329.830 11.1121   2
  -3  -2  -1 331.518 11.2404   3
   3   2   1 338.077 11.2306   1
  -3   2  -1 330.848 11.2203   2
   3   2   1 348.036 11.1584   2
   3   2   1 338.742 11.2024   3
   3   2   1 335.881 11.1360   2
  -3   2  -1 345.611 11.3090   1
  -3   2  -1 339.622 11.2450   1
   3   2   1 342.690 11.2308   1
   4  -2   1 27.1474 3.18638   3
   4  -2   1 33.7749 2.99135   1
  -4  -2  -1 32.9481 2.87292   1
   4  -2   1 34.4590 3.02368   1
  -4  -2  -1 36.9818 2.95281   2
  -4  -2  -1 36.4020 3.61141   3
   4  -2   1 34.2638 2.93840   2
  -4  -2  -1 36.1281 3.58209   1
   4  -2   1 37.3260 2.97724   2
  -4  -2  -1 37.6270 3.29786   2
  -4   2  -1 37.1150 3.49349   1
   4   2   1 35.7056 3.48889   2
   4   2   1 35.6396 3.51101   3
  -4   2  -1 33.0869 2.96037   1
   4   2   1 36.3935 2.80532   2
  -4   2  -1 35.4212 3.43822   2
  -4   2  -1 38.2690 3.59651   2
   4   2   1 35.1436 3.46634   1
   4   2   1 39.5939 3.49713   1
   5  -2   1 2070.81 62.9052   2
   5  -2   1 2064.31 63.0793   3
  -5  -2  -1 2078.20 62.8972   1
   5  -2   1 2105.47 63.0354   1
   5  -2   1 2011.51 62.9228   1
   5  -2   1 2040.70 62.8990   2
  -5  -2  -1 2003.30 62.8958   3
  -5  -2  -1 2067.06 62.8278   2
  -5  -2  -1 2087.34 63.0089   2
  -5  -2  -1 2050.87 62.8544   1
  -5   2  -1 2078.07 62.9343   1
  -5   2  -1 2096.83 63.0102   1
   5   2   1 2038.94 62.8690   1
  -5   2  -1 2022.16 62.8387   2
   5   2   1 2065.05 63.0033   3
  -5   2  -1 2116.05 62.9075   2
   5   2   1 2064.58 62.7794   2
   5   2   1 2072.12 62.7539   2
   5   2   1 2063.46 63.0995   1
   6  -2   1 845.331 26.8502   1
  -6  -2  -1 847.879 26.6186   1
   6  -2   1 788.497 26.4683   2
   6  -2   1 822.784 26.6573   1
   6  -2   1 845.116 26.9688   3
   6  -2   1 835.398 26.6311   2
  -6  -2  -1 845.329 26.5878   2
  -6  -2  -1 817.056 26.4292   2
  -6   2  -1 828.056 26.6474   1
  -6   2  -1 821.364 26.4933   2
   6   2   1 877.008 26.8071   1
   6   2   1 836.512 26.7753   3
   6   2   1 807.023 26.5332   1
  -6   2  -1 842.896 26.7589   1
   6   2   1 805.918 26.4347   2
  -6   2  -1 845.451 26.6634   2
  -7  -2  -1 2.71309 2.77132   2
   7  -2   1 7.45596 3.00160   2
   7  -2   1 3.55199 2.79679   1
   7  -2   1 5.05790 3.03885   1
  -7  -2  -1 6.10841 2.77652   2
   7  -2   1 -0.8110 3.13873   3
  -7  -2  -1 3.54549 2.73639   1
  -7   2  -1 7.95740 2.96763   2
  -7   2  -1 1.88451 2.88752   1
   7   2   1 2.38446 2.83107   1
  -7   2  -1 5.21550 2.97397   2
   7   2   1 7.94927 2.82846   2
   7   2   1 2.70934 3.13776   3
   7   2   1 1.72009 2.60871   1
   8  -2   1 5.26629 3.62896   3
  -8  -2  -1 -0.5302 2.95230   1
  -8  -2  -1 -2.8596 3.07121   2
   8  -2   1 -3.4691 2.88377   1
   8  -2   1 -6.5303 3.03921   1
   8  -2   1 4.07870 3.18549   2
  -8  -2  -1 1.33650 2.95394   2
   8   2   1 5.77209 3.39686   1
  -8   2  -1 -2.7646 2.78683   2
  -8   2  -1 0.74008 3.20855   1
   8   2   1 4.85773 3.16471   1
  -8   2  -1 0.41285 3.12346   2
   8   2   1 0.65145 3.00887   2
   8   2   1 5.58101 3.60012   3
   9  -2   1 117.955 7.95778   1
   9  -2   1 119.004 7.17867   1
  -9  -2  -1 126.170 7.69876   1
   9  -2   1 105.195 7.50660   2
  -9  -2  -1 130.954 7.71377   2
   9  -2   1 115.628 9.76137   3
  -9   2  -1 115.105 7.38163   2
  -9   2  -1 123.444 7.79567   2
   9   2   1 124.550 7.36553   2
   9   2   1 113.048 7.87515   1
   9   2   1 103.580 7.99963   1
   9   2   1 102.678 8.84430   3
  -9   2  -1 123.141 7.88428   1
  10  -2   1 205.709 10.4711   1
  10  -2   1 180.469 11.0023   3
 -10  -2  -1 197.304 9.95772   1
 -10  -2  -1 179.785 9.82022   2
  10  -2   1 180.234 9.75194   2
 -10  -2  -1 168.167 9.39932   2
  10   2   1 184.172 9.49785   2
  10   2   1 173.957 10.3543   3
  10   2   1 205.774 10.4269   1
 -10   2  -1 193.680 10.1642   1
  10   2   1 170.497 9.26358   1
 -10   2  -1 201.812 10.0700   2
  11  -2   1 16.4567 4.92529   2
  11  -2   1 27.8045 5.64675   1
  11  -2   1 19.1699 5.91788   3
 -11  -2  -1 31.1468 6.74457   2
 -11  -2  -1 32.3110 5.38765   1
 -11   2  -1 37.3687 5.67310   2
  11   2   1 23.1503 4.82088   2
 -11   2  -1 31.4399 5.54305   1
  11   2   1 24.7295 5.33307   1
  11   2   1 21.7879 5.92111   3
 -12  -2  -1 3.69393 5.09171   2
  12  -2   1 9.86043 5.95888   3
  12  -2   1 0.19364 4.97777   1
  12   2   1 4.10908 5.14598   1
  12   2   1 0.84282 5.76196   3
  12   2   1 7.73010 4.56650   2
 -12   2  -1 -1.0992 4.79243   2
 -13  -2  -1 6.56223 5.25232   2
  13  -2   1 7.32841 8.38269   2
  13  -2   1 2.01540 5.41281   1
  13  -2   1 -0.1239 6.10261   3
 -13  -2  -1 -2.1631 4.76839   1
  13   2   1 1.73298 5.73801   1
  13   2   1 8.38236 6.44224   3
 -13   2  -1 -1.7235 5.09312   2
 -13   2  -1 0.20847 5.13619   1
  13   2   1 -4.1714 4.59932   2
 -14  -2  -1 0.36582 5.41764   1
  14  -2   1 4.16959 5.47301   2
 -14  -2  -1 1.81909 5.58529   2
  14  -2   1 0.15868 6.00225   1
  14  -2   1 -0.2843 7.02209   3
 -14   2  -1 -0.5085 5.49680   1
 -14   2  -1 6.23825 5.81638   2
  14   2   1 0.12233 6.03870   1
  14   2   1 -5.6778 6.57758   3
  15  -2   1 33.5279 8.28673   3
  15  -2   1 19.8363 7.27868   1
 -15  -2  -1 18.5905 6.84942   2
  15   2   1 35.1050 7.75511   1
  15   2   1 16.2065 7.96411   3
 -16  -2  -1 8.29586 6.99402   2
  16  -2   1 15.1118 8.53813   1
  16  -2   1 6.28993 7.94948   3
  16   2   1 14.2164 7.71299   1
  16   2   1 14.3089 8.46842   3
 -16   2  -1 10.5256 9.24405   2
  16  -3  -1 -4.5654 7.59415   3
  16  -3  -1 11.1388 9.54258   1
 -16  -3   1 -4.3935 6.20159   2
 -16   3   1 -2.9148 7.23801   2
  16   3  -1 1.20625 6.89912   1
  16   3  -1 6.47219 8.19648   3
  15  -3  -1 12.0355 7.62653   3
 -15  -3   1 15.4795 8.35723   2
  15  -3  -1 12.0527 7.23324   1
  15   3  -1 4.08214 7.44650   1
 -15   3   1 7.65296 6.56326   2
  15   3  -1 -2.9108 7.24050   3
  14  -3  -1 1.44560 6.65126   3
  14  -3  -1 0.52964 6.30904   2
 -14  -3   1 3.21536 5.72097   2
  14  -3  -1 -4.6899 5.85026   1
  14   3  -1 -2.0388 6.78525   3
 -14   3   1 7.45233 5.93048   2
  14   3  -1 8.43857 6.30625   1
 -14   3   1 11.0479 7.76015   1
  13  -3  -1 43.7322 7.16112   1
 -13  -3   1 42.9920 6.78821   2
  13  -3  -1 49.0116 6.44369   2
 -13  -3   1 37.8743 6.06213   1
  13  -3  -1 39.1628 7.50433   3
  13   3  -1 29.1191 7.43507   3
 -13   3   1 35.6200 6.47895   1
 -13   3   1 45.2863 6.86630   2
  13   3  -1 38.2359 5.74275   2
  13   3  -1 46.2918 7.04452   1
 -12  -3   1 44.6118 5.93805   1
  12  -3  -1 49.1208 6.04043   2
  12  -3  -1 34.3616 6.71732   3
  12  -3  -1 44.1035 6.55857   1
 -12  -3   1 50.1753 6.38160   2
 -12   3   1 42.9860 6.22295   2
  12   3  -1 38.7052 5.53245   2
  12   3  -1 44.7256 7.14999   3
 -12   3   1 38.9848 6.24612   1
  12   3  -1 27.9312 5.48525   1
  12   3  -1 41.7032 6.38699   1
  11  -3  -1 7.60282 5.47885   3
 -11  -3   1 11.1027 4.84406   2
  11  -3  -1 5.57035 4.38336   2
 -11  -3   1 13.0284 4.71025   1
  11  -3  -1 10.1290 5.20025   1
 -11  -3   1 10.6548 4.40774   2
 -11   3   1 3.44997 4.58929   2
  11   3  -1 16.6209 5.13939   1
 -11   3   1 7.48181 4.73275   1
  11   3  -1 5.11807 4.14566   1
  11   3  -1 10.9369 4.26094   2
  11   3  -1 14.8302 5.45054   3
  10  -3  -1 32.2564 4.89023   2
 -10  -3   1 36.1881 5.40210   2
 -10  -3   1 26.6482 5.02562   2
  10  -3  -1 38.3771 5.45981   1
  10  -3  -1 44.8019 6.03245   3
 -10  -3   1 45.5739 5.23036   1
  10   3  -1 32.2979 4.51923   2
  10   3  -1 37.9767 4.93460   1
  10   3  -1 41.0375 5.86410   3
  10   3  -1 28.3507 5.19083   1
 -10   3   1 33.8042 5.27782   1
 -10   3   1 32.6812 5.13286   2
   9  -3  -1 170.508 8.73941   2
  -9  -3   1 175.465 8.59004   1
   9  -3  -1 149.571 8.30311   1
   9  -3  -1 167.807 9.78957   3
  -9  -3   1 166.700 8.29582   2
   9  -3  -1 156.891 8.77706   1
  -9  -3   1 167.065 8.70456   2
   9   3  -1 178.416 13.9333   3
  -9   3   1 170.164 8.72378   1
  -9   3   1 175.086 8.89951   2
   9   3  -1 157.139 8.29429   2
   9   3  -1 169.790 8.54193   1
  -9   3   1 152.873 8.35826   2
   9   3  -1 176.986 8.96946   1
  -8  -3   1 49.5106 4.44433   2
  -8  -3   1 45.5181 4.56643   2
   8  -3  -1 52.3630 5.40257   1
  -8  -3   1 58.6796 5.61172   1
   8  -3  -1 60.5595 5.94216   1
   8  -3  -1 53.3617 4.70476   2
   8  -3  -1 59.8543 5.40620   3
  -8   3   1 58.1602 4.99292   2
   8   3  -1 54.1034 5.36740   3
   8   3  -1 52.2364 4.66512   1
  -8   3   1 57.8560 5.35658   2
   8   3  -1 50.0154 4.36471   2
  -8   3   1 53.0802 4.98049   1
   8   3  -1 48.7147 4.77881   1
  -7  -3   1 158.885 7.27591   1
   7  -3  -1 158.271 7.55532   2
   7  -3  -1 162.713 8.05184   3
  -7  -3   1 153.961 7.20919   2
   7  -3  -1 145.940 7.45464   1
  -7  -3   1 160.231 7.37578   2
   7  -3  -1 145.964 7.29057   1
   7   3  -1 141.532 7.22836   1
  -7   3   1 150.612 7.34523   2
   7   3  -1 152.768 7.45493   1
  -7   3   1 149.671 7.49805   2
  -7   3   1 158.770 7.51323   1
   7   3  -1 155.075 7.09237   2
   7   3  -1 162.603 8.12281   3
   6  -3  -1 112.814 6.45053   2
  -6  -3   1 128.219 6.44535   2
   6  -3  -1 125.421 7.20873   3
   6  -3  -1 126.676 6.57219   1
   6  -3  -1 130.245 6.71237   1
  -6  -3   1 134.847 6.30429   2
  -6  -3   1 123.900 6.18149   1
   6   3  -1 131.976 6.98101   3
   6   3  -1 129.995 6.18306   2
  -6   3   1 142.142 6.60145   2
   6   3  -1 127.373 6.48355   1
  -6   3   1 115.566 6.41594   1
   6   3  -1 128.843 6.33096   1
  -6   3   1 120.213 6.38433   1
  -6   3   1 115.680 6.14735   2
   5  -3  -1 226.004 8.80835   2
  -5  -3   1 201.083 8.71169   3
  -5  -3   1 228.962 8.58393   1
   5  -3  -1 217.624 8.63505   2
   5  -3  -1 223.657 8.87988   1
  -5  -3   1 218.463 8.54670   2
   5  -3  -1 244.315 9.36538   3
  -5  -3   1 221.084 8.62542   2
  -5   3   1 230.070 8.78579   2
   5   3  -1 241.123 8.79212   1
   5   3  -1 235.679 8.53799   2
   5   3  -1 207.055 8.37986   2
  -5   3   1 228.376 8.83199   1
   5   3  -1 244.680 8.77471   1
   5   3  -1 226.264 8.92140   3
  -5   3   1 218.564 8.82131   1
   4  -3  -1 25.6191 2.71318   2
  -4  -3   1 21.0591 2.48915   2
   4  -3  -1 20.6469 2.88692   3
  -4  -3   1 22.4203 2.75602   3
  -4  -3   1 22.7309 2.52175   1
   4  -3  -1 24.4103 2.74117   2
   4  -3  -1 19.2369 2.66117   1
  -4   3   1 21.7018 2.76230   3
   4   3  -1 17.6035 2.47700   1
  -4   3   1 25.4336 2.78339   1
   4   3  -1 21.2354 2.83328   3
  -4   3   1 22.8789 2.70760   2
  -4   3   1 21.2248 2.75874   1
  -4   3   1 15.5252 2.57653   2
   4   3  -1 21.5966 2.45724   2
   4   3  -1 26.3190 2.53474   2
   3  -3  -1 1217.89 38.7178   1
   3  -3  -1 1238.08 38.6807   2
  -3  -3   1 1297.72 38.5829   1
   3  -3  -1 1229.31 38.7056   3
   3  -3  -1 1283.94 38.8130   1
  -3  -3   1 1245.49 38.5264   2
  -3  -3   1 1301.21 38.5898   2
   3  -3  -1 1259.25 38.6715   2
  -3   3   1 1293.62 38.7857   1
   3   3  -1 1291.38 38.7668   3
   3   3  -1 1267.58 38.5121   2
  -3   3   1 1241.89 38.6712   2
   3   3  -1 1256.47 38.4932   2
   3   3  -1 1237.73 38.6264   1
   3   3  -1 1291.04 38.6493   1
  -3   3   1 1253.00 38.6734   2
  -3   3   1 1251.99 38.6894   3
  -3   3   1 1274.46 38.7807   1
  -2  -3   1 397.622 12.5802   1
   2  -3  -1 390.949 12.6925   3
   2  -3  -1 383.283 12.6619   2
   2  -3  -1 379.054 12.7291   1
   2  -3  -1 385.895 12.6981   2
  -2  -3   1 404.244 12.5833   2
   2  -3  -1 392.128 12.7096   1
  -2   3   1 377.419 12.6917   3
  -2   3   1 400.470 12.7718   1
  -2   3   1 389.623 12.7434   1
   2   3  -1 401.485 12.6291   1
   2   3  -1 393.603 12.5474   2
  -2   3   1 395.187 12.7009   2
   2   3  -1 395.785 12.5335   2
   1  -3  -1 8.32566 1.66355   3
  -1  -3   1 7.07787 1.57341   2
   1  -3  -1 10.1256 1.80175   1
   1  -3  -1 11.8901 1.92221   1
  -1  -3   1 7.42960 1.65382   1
   1  -3  -1 5.03218 1.68434   2
   1  -3  -1 3.95014 1.65163   2
  -1   3   1 8.54630 1.75439   2
  -1   3   1 8.28167 1.75267   1
   1   3  -1 10.0849 1.66019   1
   1   3  -1 7.96126 1.59500   2
  -1   3   1 9.94039 1.74639   2
   1   3  -1 6.12644 1.65064   3
   1   3  -1 8.70525 1.61309   2
  -1   3   1 8.55104 1.66138   3
   1   3  -1 5.69173 1.81767   1
  -1   3   1 12.3518 1.91380   1
   0  -3  -1 1136.81 35.4972   1
   0  -3   1 1173.22 35.4759   1
   0  -3  -1 1167.19 35.5179   1
   0  -3  -1 1200.59 35.5154   2
   0  -3  -1 1145.06 35.4691   2
   0  -3   1 1171.36 35.4730   2
   0  -3   1 1165.79 35.4710   3
   0  -3  -1 1173.58 35.3821   3
   0  -3   1 1179.94 35.4520   2
   0   3   1 1171.20 35.4672   2
   0   3  -1 1164.11 35.4645   3
   0   3  -1 1127.60 35.7555   1
   0   3  -1 1197.51 35.4471   2
   0   3   1 1155.51 35.3722   3
   0   3   1 1156.98 35.5330   1
   0   3   1 1176.42 35.4861   2
   0   3  -1 1181.16 35.4924   1
   0   3  -1 1171.85 35.4246   2
   0   3   1 1194.42 35.5483   1
   1  -3   1 130.162 5.03033   1
   1  -3   1 124.164 4.95581   2
  -1  -3  -1 132.974 5.08309   2
  -1  -3  -1 128.380 4.98874   1
   1  -3   1 139.792 5.06930   2
   1  -3   1 134.796 4.93647   1
  -1  -3  -1 125.208 4.92672   2
   1  -3   1 129.973 4.99275   3
  -1   3  -1 123.427 4.99425   2
  -1   3  -1 130.755 4.99307   1
   1   3   1 131.403 5.01057   1
   1   3   1 123.643 5.01161   2
  -1   3  -1 126.205 4.95728   1
  -1   3  -1 135.542 4.97470   2
   1   3   1 117.819 4.74195   3
   1   3   1 128.034 5.07244   1
  -1   3  -1 124.295 4.97608   3
   1   3   1 126.925 4.99779   2
   2  -3   1 1139.32 35.5297   3
  -2  -3  -1 1163.65 35.5190   1
  -2  -3  -1 1162.44 35.4731   2
   2  -3   1 1167.65 35.5753   1
   2  -3   1 1151.10 35.5024   2
  -2  -3  -1 1176.38 35.5070   1
  -2  -3  -1 1185.82 35.4890   2
   2  -3   1 1155.39 35.5569   1
   2  -3   1 1135.64 35.5085   2
  -2   3  -1 1166.20 35.4946   2
   2   3   1 1141.59 35.4381   2
  -2   3  -1 1107.66 35.4957   3
   2   3   1 1150.48 35.5316   1
   2   3   1 1196.33 35.4795   3
   2   3   1 1187.47 35.4695   2
  -2   3  -1 1198.27 35.5988   1
  -2   3  -1 1148.20 35.5661   1
   2   3   1 1175.28 35.5271   1
  -2   3  -1 1181.33 35.5314   2
   3  -3   1 673.459 21.4428   1
  -3  -3  -1 698.041 21.3767   2
   3  -3   1 672.717 21.3994   2
   3  -3   1 673.019 21.4699   3
  -3  -3  -1 691.607 21.3567   1
  -3  -3  -1 660.158 21.2602   2
   3  -3   1 671.114 21.4794   1
  -3  -3  -1 669.480 21.3418   1
  -3  -3  -1 701.235 21.3953   3
   3  -3   1 668.358 21.3477   2
  -3   3  -1 664.575 21.3705   2
  -3   3  -1 652.906 21.4311   3
   3   3   1 699.539 21.4401   3
   3   3   1 689.436 21.4246   1
   3   3   1 682.490 21.3956   1
   3   3   1 691.114 21.3010   2
  -3   3  -1 671.604 21.4434   1
  -3   3  -1 677.502 21.3984   2
  -3   3  -1 703.059 21.5285   1
   3   3   1 676.864 21.2803   2
  -4  -3  -1 101.752 5.10608   2
   4  -3   1 95.3417 5.34175   3
   4  -3   1 105.840 5.36697   1
  -4  -3  -1 94.1405 5.20207   2
  -4  -3  -1 107.062 6.94876   1
   4  -3   1 104.745 5.37720   2
   4  -3   1 105.587 5.36615   1
  -4  -3  -1 103.119 5.27647   3
   4  -3   1 95.5740 5.13913   2
  -4   3  -1 100.186 5.19999   2
  -4   3  -1 101.971 5.30124   3
   4   3   1 110.434 5.06209   2
  -4   3  -1 101.947 5.26675   2
   4   3   1 107.447 5.27021   1
  -4   3  -1 106.335 5.46171   1
   4   3   1 93.3640 5.15879   3
  -4   3  -1 96.2289 5.11697   1
   4   3   1 114.631 5.07651   1
   5  -3   1 263.362 10.9470   2
  -5  -3  -1 297.768 10.2228   2
   5  -3   1 266.419 10.2736   1
   5  -3   1 285.149 10.4272   2
  -5  -3  -1 284.824 10.2379   2
  -5  -3  -1 290.540 10.2444   1
   5  -3   1 290.177 10.4188   1
  -5  -3  -1 270.576 10.2231   3
  -5  -3  -1 286.392 10.3356   1
   5   3   1 288.624 10.2384   1
  -5   3  -1 280.695 10.5197   1
  -5   3  -1 262.762 10.4578   1
   5   3   1 285.577 10.3079   1
   5   3   1 280.130 10.5694   3
  -5   3  -1 276.702 10.3149   2
  -5   3  -1 263.080 10.2743   2
   5   3   1 289.009 10.1868   2
   5   3   1 277.645 10.0802   2
   6  -3   1 288.198 11.0166   1
   6  -3   1 274.008 10.5936   2
   6  -3   1 276.247 10.7379   1
  -6  -3  -1 291.530 10.7964   2
  -6  -3  -1 276.036 10.5834   2
  -6  -3  -1 300.507 10.8080   1
   6  -3   1 270.939 11.2635   3
   6  -3   1 279.747 10.7663   2
   6   3   1 283.070 11.0782   3
  -6   3  -1 300.498 10.9808   2
  -6   3  -1 289.623 10.7486   2
   6   3   1 300.951 10.8112   1
   6   3   1 288.229 10.9016   1
  -6   3  -1 284.766 10.8516   1
  -6   3  -1 279.578 10.9348   1
   7  -3   1 570.360 18.6488   1
  -7  -3  -1 512.942 18.1787   2
   7  -3   1 544.078 18.4653   2
   7  -3   1 524.153 19.1803   1
   7  -3   1 531.670 18.7042   3
  -7  -3  -1 556.740 18.4112   1
  -7  -3  -1 548.166 18.3570   2
  -7   3  -1 540.180 18.3474   2
   7   3   1 522.393 18.3932   1
   7   3   1 524.559 18.1352   2
   7   3   1 541.179 18.5242   1
  -7   3  -1 552.613 18.5253   1
  -7   3  -1 563.411 18.5239   2
   7   3   1 513.868 18.4986   3
   8  -3   1 70.5924 6.75305   3
   8  -3   1 80.2310 6.20101   1
  -8  -3  -1 83.5232 5.91604   2
  -8  -3  -1 79.7477 6.24017   2
   8  -3   1 78.5291 6.27606   2
   8  -3   1 76.0611 5.95376   1
  -8  -3  -1 81.7904 6.14459   1
  -8   3  -1 93.9408 6.69317   1
   8   3   1 82.4394 6.95935   3
   8   3   1 74.6555 5.91720   2
   8   3   1 74.0420 6.05054   1
   8   3   1 88.8021 6.21386   1
  -8   3  -1 90.4823 6.13632   2
  -8   3  -1 85.5045 5.83601   2
   9  -3   1 47.9328 5.28601   1
   9  -3   1 51.0659 5.11655   2
   9  -3   1 48.5548 5.84803   1
  -9  -3  -1 55.8072 5.25733   1
  -9  -3  -1 52.0550 5.18452   2
   9  -3   1 45.7402 5.65763   3
  -9   3  -1 48.3186 5.33249   1
   9   3   1 56.7047 5.12139   1
   9   3   1 55.5288 4.97805   2
  -9   3  -1 54.5581 5.38614   2
   9   3   1 62.1009 5.60191   1
  10  -3   1 0.21214 5.10687   2
 -10  -3  -1 7.51782 3.87090   2
 -10  -3  -1 4.24980 4.04371   2
  10  -3   1 -0.0652 4.45618   1
  10  -3   1 0.21454 4.78336   3
 -10  -3  -1 1.74622 4.08402   1
  10   3   1 -0.5722 4.66539   3
  10   3   1 3.76576 3.83776   1
  10   3   1 7.52299 4.38695   1
 -10   3  -1 5.31038 4.19576   2
  10   3   1 -0.6027 3.68697   2
  11  -3   1 27.6432 6.11106   3
 -11  -3  -1 28.1335 6.00816   2
  11  -3   1 26.4747 5.71638   1
 -11  -3  -1 28.5358 5.47829   1
  11  -3   1 27.7091 6.12924   2
 -11  -3  -1 30.5862 5.51238   2
  11   3   1 28.2473 5.61515   1
 -11   3  -1 27.8475 5.59371   1
  11   3   1 29.9510 6.00975   3
  11   3   1 40.8782 5.19040   2
 -11   3  -1 31.8187 5.57963   2
 -12  -3  -1 8.37157 4.76210   1
  12  -3   1 1.91394 4.86561   2
 -12  -3  -1 4.46474 5.01606   2
  12  -3   1 -8.5826 5.30791   3
  12  -3   1 -1.7083 5.10604   1
  12   3   1 3.25452 5.18227   1
 -12   3  -1 -0.2015 4.98498   1
  12   3   1 3.07659 4.42898   2
 -12   3  -1 6.64138 5.18721   2
  12   3   1 -1.3076 5.71767   3
 -13  -3  -1 6.68748 5.12588   1
  13  -3   1 -1.2260 6.54990   3
  13  -3   1 6.00128 5.38241   2
  13  -3   1 9.19244 6.11696   1
 -13  -3  -1 10.4890 5.87505   2
  13   3   1 5.62610 4.94175   2
  13   3   1 15.3512 6.73908   3
 -13   3  -1 14.5290 5.75693   2
 -13   3  -1 15.8057 5.94085   1
  13   3   1 14.3057 6.00742   1
  14  -3   1 25.1868 7.07077   1
 -14  -3  -1 33.5125 6.93276   2
 -14  -3  -1 12.2362 5.90913   1
 -14   3  -1 26.0317 6.41603   1
  14   3   1 21.7149 6.82879   1
 -14   3  -1 9.15071 6.37140   2
  14   3   1 25.7317 7.60213   3
  15  -3   1 3.18103 7.31226   3
 -15  -3  -1 2.36704 6.06352   2
  15  -3   1 1.88071 6.67712   1
  15   3   1 8.34407 7.68372   3
  15   3   1 4.09360 6.74577   1
 -15   3  -1 4.36723 6.57242   2
  15  -4  -1 -2.4562 7.05870   3
 -15  -4   1 4.05937 7.15994   2
  15  -4  -1 22.0902 7.36993   1
 -15   4   1 9.01686 6.63817   2
  15   4  -1 -3.0108 7.31608   3
  15   4  -1 11.9926 7.89403   1
  14  -4  -1 2.01344 6.16324   1
  14  -4  -1 -7.8811 6.41229   3
 -14  -4   1 10.7172 6.24741   2
  14   4  -1 11.9782 6.20974   1
 -14   4   1 -9.1018 5.16843   1
  14   4  -1 -0.8213 6.66897   3
 -14   4   1 4.12121 6.15766   2
 -13  -4   1 18.6547 5.93228   2
  13  -4  -1 17.2971 7.08800   2
  13  -4  -1 17.3045 6.23208   1
 -13  -4   1 7.82467 5.09287   1
 -13   4   1 10.4522 5.77422   1
  13   4  -1 22.2295 6.30708   1
  13   4  -1 16.7982 6.72641   3
 -13   4   1 2.57732 5.53447   2
  13   4  -1 8.93742 4.76574   2
 -12  -4   1 7.71876 5.58101   2
 -12  -4   1 10.5749 4.89294   1
  12  -4  -1 9.46820 6.28856   3
 -12  -4   1 6.97047 5.11408   2
  12  -4  -1 15.5018 5.71909   1
  12   4  -1 11.2821 5.79855   3
  12   4  -1 14.1796 5.40090   1
  12   4  -1 10.9834 4.67866   2
  12   4  -1 5.61330 4.67874   1
 -12   4   1 -1.6089 5.10006   2
  11  -4  -1 29.3196 5.77413   1
 -11  -4   1 20.4340 5.28910   2
  11  -4  -1 19.2965 4.98626   2
 -11  -4   1 28.4307 5.18497   1
  11  -4  -1 28.2712 6.14228   3
 -11  -4   1 37.0420 5.14581   2
  11   4  -1 26.6431 4.90275   2
 -11   4   1 29.6072 5.97287   1
  11   4  -1 29.8512 6.03248   3
  11   4  -1 36.7102 5.86029   1
  11   4  -1 22.0677 4.98532   1
 -11   4   1 36.6458 5.78170   2
  10  -4  -1 39.7345 5.02234   2
  10  -4  -1 34.1707 5.57001   1
  10  -4  -1 30.6784 5.72257   3
 -10  -4   1 31.0537 4.81892   2
 -10  -4   1 34.3708 4.84474   1
  10   4  -1 31.1902 4.74613   1
  10   4  -1 26.7731 5.52727   3
 -10   4   1 34.8259 5.24245   2
 -10   4   1 34.1897 5.28418   1
  10   4  -1 39.3442 4.70803   2
  -9  -4   1 6.25631 3.57377   1
   9  -4  -1 1.30878 3.84812   1
  -9  -4   1 3.45766 3.46123   2
  -9  -4   1 3.37019 3.27091   2
   9  -4  -1 7.68763 4.66581   3
   9  -4  -1 6.25680 3.75781   2
   9  -4  -1 5.45518 3.68898   1
   9   4  -1 5.91919 3.35327   2
   9   4  -1 2.39070 3.36077   1
  -9   4   1 3.04367 3.99691   1
  -9   4   1 0.80154 3.72481   2
   9   4  -1 -3.0555 3.56494   1
  -9   4   1 0.30946 3.99545   2
   9   4  -1 7.10640 4.35350   3
   8  -4  -1 20.3514 4.02045   1
  -8  -4   1 19.4533 3.59166   2
  -8  -4   1 21.6054 3.85240   2
   8  -4  -1 16.5938 4.33737   3
   8  -4  -1 18.0102 3.83479   2
   8  -4  -1 14.8187 3.63533   1
  -8  -4   1 22.0924 3.67725   1
  -8   4   1 20.5521 3.72163   2
   8   4  -1 21.1045 3.65636   1
  -8   4   1 15.8224 4.05678   1
   8   4  -1 24.9749 4.30322   3
  -8   4   1 15.6818 3.81894   2
   7  -4  -1 72.8431 6.44387   3
  -7  -4   1 67.2286 5.21507   2
  -7  -4   1 68.0254 5.21812   1
   7  -4  -1 70.1936 5.48555   2
  -7  -4   1 65.6452 5.39419   2
   7  -4  -1 55.9678 5.28221   1
   7   4  -1 59.4245 5.12205   3
  -7   4   1 72.5680 5.61000   1
   7   4  -1 66.2956 5.22273   1
   7   4  -1 67.4497 5.07081   2
   7   4  -1 61.6446 5.18246   1
  -7   4   1 65.7613 5.36227   2
  -7   4   1 63.8374 5.29963   2
   6  -4  -1 60.2232 4.96143   3
   6  -4  -1 44.8074 4.19653   1
   6  -4  -1 65.8043 5.13950   1
  -6  -4   1 65.5641 4.95600   2
   6  -4  -1 52.6004 4.82760   2
   6   4  -1 63.3867 5.39346   3
  -6   4   1 52.6515 4.86965   2
  -6   4   1 44.6438 4.25635   1
   6   4  -1 63.7353 5.11218   1
  -6   4   1 47.8946 4.36370   1
  -6   4   1 53.4517 5.10722   2
   5  -4  -1 205.511 8.78068   3
  -5  -4   1 217.933 8.37163   2
   5  -4  -1 203.987 8.64855   2
  -5  -4   1 217.996 8.47926   2
   5  -4  -1 221.976 8.77522   1
   5  -4  -1 203.567 8.78566   1
   5  -4  -1 212.950 8.51309   2
   5   4  -1 225.752 8.56100   1
  -5   4   1 211.842 8.59998   2
   5   4  -1 222.781 8.57859   1
   5   4  -1 202.345 8.63935   3
  -5   4   1 198.354 8.58342   1
  -4  -4   1 259.170 9.62737   2
   4  -4  -1 269.535 9.78186   2
  -4  -4   1 251.641 9.36792   1
  -4  -4   1 267.647 9.56880   1
   4  -4  -1 275.447 9.92311   3
   4  -4  -1 267.587 9.98381   1
   4  -4  -1 264.199 9.82860   1
   4  -4  -1 272.355 9.89129   2
  -4  -4   1 268.505 9.56652   2
  -4   4   1 264.834 9.80046   2
   4   4  -1 279.417 10.0566   3
  -4   4   1 263.505 9.72244   2
  -4   4   1 253.604 9.75739   3
  -4   4   1 281.253 9.96798   1
   4   4  -1 273.203 9.76669   1
   4   4  -1 269.154 9.55650   2
   4   4  -1 274.914 9.74364   1
  -4   4   1 287.032 9.94518   1
   4   4  -1 270.025 9.50521   2
   3  -4  -1 1256.20 38.3429   1
   3  -4  -1 1258.26 38.2531   2
   3  -4  -1 1237.97 38.7904   3
   3  -4  -1 1230.56 38.3422   1
   3  -4  -1 1228.15 38.2506   2
  -3  -4   1 1268.02 38.1529   2
  -3  -4   1 1282.90 39.3474   1
  -3  -4   1 1263.11 38.1188   2
   3   4  -1 1250.74 38.1839   1
  -3   4   1 1185.49 38.6401   3
   3   4  -1 1244.83 38.0212   2
  -3   4   1 1235.80 38.2364   2
  -3   4   1 1200.87 38.2847   1
   3   4  -1 1224.94 38.1768   1
   3   4  -1 1249.91 38.3653   3
  -3   4   1 1253.58 38.3484   1
  -3   4   1 1261.48 38.2674   2
  -2  -4   1 2254.05 67.6704   2
  -2  -4   1 2280.15 67.6777   2
   2  -4  -1 2215.80 67.8424   1
   2  -4  -1 2179.92 67.7174   2
   2  -4  -1 2245.54 67.7185   3
   2  -4  -1 2243.98 67.8394   1
  -2  -4   1 2251.48 67.6657   1
   2  -4  -1 2226.74 67.7689   2
  -2   4   1 2214.23 67.7556   2
   2   4  -1 2269.60 67.7130   1
   2   4  -1 2219.89 67.5848   2
  -2   4   1 2236.30 67.7630   2
   2   4  -1 2280.60 67.6275   2
  -2   4   1 2245.54 67.8440   1
   2   4  -1 2250.87 67.7559   1
  -2   4   1 2226.94 67.8399   1
  -2   4   1 2245.55 67.6930   3
   1  -4  -1 39.6403 3.06977   2
   1  -4  -1 44.7124 3.30526   1
  -1  -4   1 34.6114 2.98467   2
  -1  -4   1 34.7126 2.59010   1
   1  -4  -1 39.4846 3.27796   2
   1  -4  -1 41.2893 3.12878   3
   1  -4  -1 41.4037 3.34472   1
  -1  -4   1 45.5321 3.19712   1
  -1  -4   1 45.7697 3.24771   3
  -1  -4   1 39.9933 3.13990   2
  -1   4   1 33.7496 3.03843   2
   1   4  -1 43.3960 3.23099   1
  -1   4   1 40.2871 3.16140   2
   1   4  -1 45.3488 3.21340   1
   1   4  -1 43.0584 3.04205   2
   1   4  -1 45.1939 3.06009   2
  -1   4   1 47.3035 3.27580   1
  -1   4   1 37.8560 3.05071   3
  -1   4   1 39.8915 3.21972   1
   1   4  -1 38.8940 3.09454   3
   0  -4  -1 125.708 5.30807   1
   0  -4  -1 127.731 5.37753   1
   0  -4  -1 127.824 5.25613   2
   0  -4   1 133.515 5.18816   2
   0  -4  -1 140.479 5.35993   2
   0  -4   1 125.552 5.25077   3
   0  -4   1 128.922 5.23228   2
   0  -4   1 133.838 5.16199   1
   0  -4  -1 124.712 5.03551   3
   0  -4   1 128.509 5.26373   1
   0   4  -1 130.018 5.16826   2
   0   4  -1 134.474 5.24714   1
   0   4  -1 126.790 5.24990   1
   0   4   1 132.742 5.26557   2
   0   4  -1 129.935 5.16141   2
   0   4   1 130.380 5.24957   1
   0   4   1 125.622 5.27658   2
   0   4   1 126.560 5.39994   1
   0   4  -1 125.197 5.20297   3
   1  -4   1 1363.33 42.0305   2
   1  -4   1 1388.72 42.0987   1
  -1  -4  -1 1417.66 42.0816   2
   1  -4   1 1362.47 42.0483   3
   1  -4   1 1387.85 42.1109   1
  -1  -4  -1 1370.30 42.0676   1
  -1  -4  -1 1383.89 42.0585   2
   1  -4   1 1393.98 42.0703   2
  -1  -4  -1 1385.85 42.1109   1
  -1   4  -1 1375.30 42.1137   1
  -1   4  -1 1377.43 42.1239   1
  -1   4  -1 1399.13 42.0185   2
  -1   4  -1 1371.35 42.0524   3
  -1   4  -1 1397.92 42.0390   2
   1   4   1 1374.81 42.0024   2
   1   4   1 1389.44 42.0463   2
   1   4   1 1381.31 42.1186   1
   1   4   1 1356.57 41.9257   3
   1   4   1 1368.99 42.0819   1
  -2  -4  -1 16.7638 2.29845   1
  -2  -4  -1 11.4248 2.22446   1
   2  -4   1 10.0649 2.07446   2
  -2  -4  -1 10.1645 2.10732   2
   2  -4   1 12.0588 2.24459   1
   2  -4   1 15.7588 2.33875   1
  -2  -4  -1 10.6031 2.10593   2
   2  -4   1 9.99294 2.17597   3
   2  -4   1 14.0853 2.23923   2
   2   4   1 10.4381 2.09572   2
   2   4   1 13.3828 2.22606   1
   2   4   1 11.8773 2.25357   1
  -2   4  -1 13.2732 2.24144   2
   2   4   1 13.2878 2.11829   2
  -2   4  -1 15.8225 2.38706   1
  -2   4  -1 16.6852 2.29878   1
  -2   4  -1 16.9786 2.22985   2
   3  -4   1 22.3676 2.82622   1
   3  -4   1 21.7465 2.67353   2
  -3  -4  -1 20.4663 2.59869   1
  -3  -4  -1 17.3451 2.47483   1
  -3  -4  -1 18.1711 2.46680   2
   3  -4   1 25.2456 2.84954   1
   3  -4   1 16.7533 2.54953   2
   3  -4   1 21.7612 3.11575   3
  -3  -4  -1 22.3790 2.58002   2
   3   4   1 24.2221 2.75792   1
   3   4   1 22.3030 2.62520   3
   3   4   1 19.1610 2.46621   2
  -3   4  -1 17.4901 2.56131   2
   3   4   1 23.5808 2.65209   1
  -3   4  -1 17.1460 2.70085   3
  -3   4  -1 17.6779 2.47396   2
   3   4   1 19.8120 2.42921   2
  -3   4  -1 27.3630 2.80395   1
  -3   4  -1 24.3847 2.85012   1
   4  -4   1 215.826 8.52900   3
  -4  -4  -1 204.110 8.31333   2
  -4  -4  -1 228.814 8.11244   2
  -4  -4  -1 210.706 8.14581   1
   4  -4   1 211.122 8.22564   2
  -4  -4  -1 227.289 8.27967   1
   4  -4   1 207.410 8.20750   2
  -4   4  -1 211.732 8.15368   2
  -4   4  -1 198.383 8.20819   1
  -4   4  -1 201.705 8.30799   3
  -4   4  -1 205.732 8.44498   1
  -4   4  -1 216.073 8.29905   2
   4   4   1 220.784 8.22583   3
   4   4   1 201.580 8.04226   2
   4   4   1 208.335 8.21632   1
   4   4   1 219.296 8.32592   1
   5  -4   1 38.1469 3.63449   2
   5  -4   1 30.0525 3.40404   1
  -5  -4  -1 24.3694 3.96613   3
   5  -4   1 28.2040 3.65783   3
  -5  -4  -1 26.2648 3.25398   1
   5  -4   1 28.4085 3.45282   1
  -5  -4  -1 35.4744 3.46695   2
   5   4   1 24.7655 3.19830   2
  -5   4  -1 31.3416 3.41170   2
  -5   4  -1 36.2846 3.50460   2
   5   4   1 36.7606 3.66262   3
  -5   4  -1 27.2888 4.08158   1
   6  -4   1 936.750 28.6836   1
  -6  -4  -1 883.951 28.2780   1
  -6  -4  -1 893.071 28.2358   2
   6  -4   1 861.524 29.2088   1
   6  -4   1 835.997 28.2572   2
   6  -4   1 879.730 28.2569   2
   6  -4   1 924.355 28.7198   3
  -6  -4  -1 880.822 28.2734   2
  -6   4  -1 868.258 28.3046   2
   6   4   1 869.817 28.3273   1
   6   4   1 876.651 28.3427   1
   6   4   1 885.462 28.1257   2
   6   4   1 861.081 28.4092   3
  -6   4  -1 891.212 28.4664   1
  -6   4  -1 913.513 28.5535   2
  -6   4  -1 893.987 28.4708   1
  -7  -4  -1 10.4760 3.26102   1
   7  -4   1 15.6407 3.45653   2
   7  -4   1 6.36213 3.13628   1
  -7  -4  -1 20.2548 3.52227   2
  -7  -4  -1 13.3986 3.21462   2
   7  -4   1 13.9749 3.53953   1
   7  -4   1 18.2375 3.92516   3
   7   4   1 11.1265 3.07638   2
   7   4   1 14.1769 3.73553   3
  -7   4  -1 6.95683 3.19047   2
  -7   4  -1 10.3483 3.16325   2
   7   4   1 15.0393 3.48328   1
  -7   4  -1 9.98214 3.44556   1
   7   4   1 10.4518 3.23487   1
   8  -4   1 1726.19 54.4401   2
  -8  -4  -1 1758.89 54.2246   1
   8  -4   1 1635.51 54.3560   1
  -8  -4  -1 1799.46 54.2811   2
   8  -4   1 1806.11 54.6147   1
  -8  -4  -1 1695.82 54.1803   2
   8  -4   1 1785.50 54.6633   3
   8   4   1 1725.64 54.0045   2
  -8   4  -1 1631.70 54.6061   2
   8   4   1 1808.34 54.6257   3
   8   4   1 1672.29 54.2043   1
  -8   4  -1 1733.57 54.5394   1
   8   4   1 1767.23 54.4575   1
  -8   4  -1 1787.03 54.3934   2
   9  -4   1 7.52875 4.42144   3
  -9  -4  -1 1.35655 3.83314   2
   9  -4   1 9.37838 4.58433   2
  -9  -4  -1 7.56773 3.90067   2
  -9  -4  -1 -1.6634 3.57705   1
   9  -4   1 5.55141 4.00554   1
   9   4   1 1.48604 3.39627   2
   9   4   1 14.1702 4.24334   1
  -9   4  -1 4.71384 4.76839   1
   9   4   1 12.4494 4.73118   3
   9   4   1 0.73959 3.39402   1
  -9   4  -1 4.77429 3.86925   2
 -10  -4  -1 128.120 8.70454   2
  10  -4   1 121.827 9.23482   3
  10  -4   1 124.348 8.60463   2
  10  -4   1 134.438 9.24730   1
 -10  -4  -1 132.901 8.30388   1
 -10  -4  -1 127.455 8.09856   2
 -10   4  -1 135.035 8.96600   1
  10   4   1 106.281 8.02501   1
 -10   4  -1 121.159 8.75259   2
  10   4   1 120.348 9.39147   3
  10   4   1 136.560 8.99743   1
  10   4   1 115.680 7.87685   2
 -11  -4  -1 6.87690 4.58243   1
  11  -4   1 12.4623 4.81448   2
  11  -4   1 10.2278 4.92494   1
 -11  -4  -1 13.1450 5.35148   2
 -11  -4  -1 19.8059 5.08308   2
  11  -4   1 3.45382 5.27387   3
  11   4   1 15.5170 5.20804   1
 -11   4  -1 15.7709 5.19678   2
  11   4   1 9.97625 4.53876   1
  11   4   1 10.7778 4.33267   2
 -11   4  -1 12.0547 5.16971   1
  11   4   1 10.8900 5.38994   3
  12  -4   1 154.088 11.7092   3
 -12  -4  -1 155.294 10.0304   1
 -12  -4  -1 144.506 10.3161   2
  12  -4   1 166.578 10.6012   2
  12   4   1 163.854 11.3321   3
  12   4   1 136.932 9.40231   2
 -12   4  -1 149.688 10.2128   1
 -12   4  -1 146.299 10.7131   2
  12   4   1 165.635 10.3037   1
  13  -4   1 17.3781 5.62056   2
 -13  -4  -1 24.2685 6.08531   2
  13  -4   1 27.0792 6.68730   1
 -13  -4  -1 19.1225 5.74018   1
  13   4   1 32.7516 5.60898   2
 -13   4  -1 20.5540 6.16966   1
 -13   4  -1 21.1471 6.21742   2
  13   4   1 31.1749 6.69900   1
  13   4   1 21.7081 7.17193   3
  14  -4   1 30.5565 7.69102   3
  14  -4   1 32.7768 7.36868   1
 -14  -4  -1 23.3658 6.69059   2
  14  -4   1 25.4824 6.32559   2
 -14   4  -1 28.2730 6.97959   2
  14   4   1 23.0919 6.88082   1
 -14   4  -1 39.4802 7.20482   1
  14   4   1 35.7379 7.87452   3
 -15  -4  -1 4.04069 7.93386   2
  15  -4   1 -6.9928 6.35068   1
  15  -4   1 2.14827 7.22592   3
  15   4   1 5.46285 7.48119   1
  15   4   1 0.08112 7.41991   3
 -15   4  -1 0.09571 6.50907   2
 -15  -5   1 2.43129 6.50052   2
  15  -5  -1 -2.8080 7.08739   3
  15  -5  -1 0.29972 6.82034   1
 -15   5   1 11.7446 7.03222   2
  15   5  -1 -7.2217 7.19559   3
  15   5  -1 14.6070 7.22386   1
 -14  -5   1 5.07251 6.09278   2
  14  -5  -1 13.8886 6.97827   3
  14  -5  -1 13.8944 6.51191   1
  14   5  -1 12.8247 6.60139   1
  14   5  -1 16.0864 7.57339   3
 -14   5   1 14.1237 6.57105   2
 -14   5   1 7.77822 6.05248   1
 -13  -5   1 7.55018 5.61548   2
 -13  -5   1 12.0005 4.89346   1
  13  -5  -1 13.5259 6.53593   3
  13  -5  -1 11.6934 6.31391   1
  13  -5  -1 10.3504 5.49062   2
 -13   5   1 6.68592 5.92590   1
  13   5  -1 12.3473 7.36631   3
 -13   5   1 8.99547 5.90978   2
  13   5  -1 4.73060 5.73286   1
  12  -5  -1 24.1799 5.42477   2
 -12  -5   1 19.6573 4.96667   1
  12  -5  -1 24.1494 6.32821   3
 -12  -5   1 8.07414 5.16036   2
 -12  -5   1 12.6703 5.41501   2
  12  -5  -1 22.6244 6.18128   1
  12   5  -1 15.8621 5.71227   1
 -12   5   1 15.9719 5.71760   2
 -12   5   1 23.7180 5.76156   1
  12   5  -1 13.7286 4.69151   2
  12   5  -1 22.1898 6.35715   3
  12   5  -1 22.0286 5.68090   1
  11  -5  -1 71.4502 6.80372   2
  11  -5  -1 88.5524 7.98616   3
 -11  -5   1 85.0390 7.72972   1
 -11  -5   1 79.4318 7.05273   2
  11  -5  -1 83.3149 8.24108   1
 -11  -5   1 74.2121 6.55377   2
  11   5  -1 79.8622 7.86969   3
 -11   5   1 77.3488 7.20654   2
  11   5  -1 89.2989 7.78621   1
 -11   5   1 91.9494 8.50055   1
  11   5  -1 86.7326 8.33864   1
  11   5  -1 79.0135 7.43098   2
  10  -5  -1 18.5098 5.23731   3
  10  -5  -1 22.4066 5.28212   1
 -10  -5   1 9.67342 4.11276   2
  10  -5  -1 13.3855 5.53722   2
 -10  -5   1 19.5584 4.25691   1
 -10  -5   1 16.7419 4.64590   2
 -10   5   1 16.9765 5.86452   1
  10   5  -1 28.5809 5.11147   1
  10   5  -1 26.4943 4.47137   2
  10   5  -1 19.3384 5.38083   3
 -10   5   1 33.4668 5.18746   2
  10   5  -1 23.6117 4.47167   1
  -9  -5   1 34.6116 4.56900   2
  -9  -5   1 47.4334 5.18977   2
   9  -5  -1 39.6130 5.75898   2
   9  -5  -1 41.0883 5.77306   3
   9  -5  -1 40.0898 5.45387   1
  -9  -5   1 48.7398 4.80505   1
   9   5  -1 40.8888 5.67373   3
  -9   5   1 45.9151 5.31794   2
   9   5  -1 40.4994 5.23665   1
  -9   5   1 53.5957 6.28057   1
   9   5  -1 55.5686 5.19624   1
   9   5  -1 50.8768 4.77794   2
   8  -5  -1 3.32937 3.87606   1
   8  -5  -1 4.37602 3.47588   1
  -8  -5   1 10.2919 3.71121   2
  -8  -5   1 12.9634 3.37467   1
   8  -5  -1 5.48057 3.49451   2
  -8  -5   1 2.49242 3.16165   2
   8  -5  -1 7.34251 3.95507   3
  -8   5   1 8.55528 3.71587   2
   8   5  -1 8.55707 3.98785   3
  -8   5   1 4.61072 3.42183   2
   8   5  -1 6.58258 3.70099   1
  -8   5   1 11.2010 4.03995   1
   8   5  -1 5.68698 3.24491   2
   8   5  -1 6.25140 3.49382   1
  -7  -5   1 38.6513 4.06361   2
   7  -5  -1 33.4331 3.98627   1
   7  -5  -1 46.3342 4.55416   1
  -7  -5   1 39.0685 3.91761   2
   7  -5  -1 33.6014 4.12521   2
   7  -5  -1 33.2387 4.37875   3
   7   5  -1 35.3360 4.41216   3
  -7   5   1 34.8633 4.27441   1
  -7   5   1 31.7755 3.89353   2
  -7   5   1 32.8155 4.10889   2
   6  -5  -1 785.643 25.3120   3
  -6  -5   1 776.680 24.8849   2
   6  -5  -1 776.445 25.0867   2
   6  -5  -1 780.692 25.2633   1
   6  -5  -1 740.591 25.8649   1
  -6  -5   1 779.783 24.7915   1
  -6  -5   1 745.756 24.7999   2
  -6   5   1 786.359 25.1237   2
   6   5  -1 756.608 24.9713   1
   6   5  -1 781.978 25.0234   1
  -6   5   1 799.279 25.2080   1
   6   5  -1 762.528 25.1436   3
  -6   5   1 761.365 24.9904   2
   6   5  -1 748.617 24.6435   2
  -6   5   1 728.293 26.5841   1
   5  -5  -1 152.259 7.50270   2
  -5  -5   1 169.228 7.30579   2
   5  -5  -1 142.793 8.18836   1
   5  -5  -1 153.321 7.36815   1
   5  -5  -1 156.553 7.24062   2
  -5  -5   1 174.215 7.20430   2
   5  -5  -1 153.979 7.57045   3
   5   5  -1 179.945 7.41066   1
   5   5  -1 164.921 7.47023   3
  -5   5   1 155.803 7.67623   1
  -5   5   1 156.055 7.44143   2
  -5   5   1 160.242 7.41628   1
   5   5  -1 175.422 7.42688   1
  -5   5   1 147.610 8.45817   2
  -4  -5   1 237.124 8.98648   1
  -4  -5   1 237.890 9.22547   2
   4  -5  -1 246.876 9.44799   2
  -4  -5   1 231.746 9.15523   1
   4  -5  -1 259.777 9.70441   3
  -4  -5   1 266.395 9.40527   2
   4  -5  -1 260.115 9.70831   1
   4  -5  -1 236.683 9.52261   2
   4  -5  -1 259.931 9.56600   1
  -4   5   1 225.996 9.39766   3
   4   5  -1 249.728 9.35692   1
  -4   5   1 256.388 9.44734   2
   4   5  -1 272.937 9.74490   3
  -4   5   1 227.480 9.26574   2
   4   5  -1 263.665 9.50562   1
   4   5  -1 262.959 9.13931   2
  -4   5   1 250.749 9.67357   1
   4   5  -1 245.775 9.18506   2
  -4   5   1 247.286 9.60109   1
   3  -5  -1 586.615 18.5461   2
  -3  -5   1 567.558 18.3192   2
  -3  -5   1 584.272 18.2940   2
   3  -5  -1 557.939 18.5600   1
   3  -5  -1 564.121 18.4027   2
   3  -5  -1 563.538 18.4325   3
  -3  -5   1 556.410 18.2366   1
  -3   5   1 578.614 18.4607   2
   3   5  -1 564.862 18.1714   2
  -3   5   1 561.638 18.4967   1
  -3   5   1 587.522 18.5093   2
   3   5  -1 561.131 18.3468   1
  -3   5   1 551.526 18.5008   1
  -3   5   1 566.923 18.4048   3
   3   5  -1 578.315 18.1906   2
   3   5  -1 561.472 18.3815   1
  -2  -5   1 267.571 9.50613   2
   2  -5  -1 260.885 9.50775   3
  -2  -5   1 255.955 9.26003   1
   2  -5  -1 269.800 9.61129   1
   2  -5  -1 269.700 9.67694   2
   2  -5  -1 285.879 9.75996   1
   2  -5  -1 270.428 9.50498   2
   2   5  -1 286.442 9.42842   2
  -2   5   1 274.829 9.59289   2
   2   5  -1 277.357 9.62786   1
  -2   5   1 268.204 9.58173   1
  -2   5   1 254.405 9.36459   3
  -2   5   1 271.541 9.75088   1
  -2   5   1 277.029 9.60890   2
   2   5  -1 253.019 9.47112   3
   1  -5  -1 110.683 5.22387   2
  -1  -5   1 115.215 4.92404   2
   1  -5  -1 102.507 4.85930   3
  -1  -5   1 111.729 4.98591   1
   1  -5  -1 100.253 5.11258   1
   1  -5  -1 103.210 4.88729   2
  -1  -5   1 118.611 5.04142   2
   1  -5  -1 108.123 5.21738   1
  -1  -5   1 119.335 4.84874   1
  -1  -5   1 103.804 4.95847   3
  -1   5   1 110.367 5.22404   1
  -1   5   1 101.944 4.98533   1
  -1   5   1 109.746 5.10314   2
   1   5  -1 112.582 4.89365   2
   1   5  -1 105.422 5.00472   1
   1   5  -1 105.476 5.03708   1
   1   5  -1 102.935 4.90283   2
   1   5  -1 102.992 4.75622   3
  -1   5   1 116.960 4.96135   2
  -1   5   1 99.6996 4.85197   3
   0  -5   1 776.745 23.8724   2
   0  -5   1 769.400 23.8593   1
   0  -5  -1 769.149 23.9231   1
   0  -5  -1 761.237 23.9311   1
   0  -5   1 779.065 23.8919   1
   0  -5  -1 774.180 23.9150   2
   0  -5   1 771.528 23.8533   2
   0  -5   1 774.103 23.8554   3
   0  -5  -1 782.558 23.9400   2
   0  -5  -1 740.416 23.7013   3
   0   5   1 758.552 23.8568   2
   0   5  -1 753.678 23.8177   3
   0   5   1 766.322 23.8727   2
   0   5  -1 748.782 23.7593   2
   0   5  -1 771.363 23.8078   2
   0   5   1 752.714 23.7209   3
   0   5   1 738.677 23.9257   1
   0   5  -1 767.650 23.9204   1
   0   5   1 751.421 23.9281   1
   0   5  -1 758.688 23.9162   1
  -1  -5  -1 258.752 9.22157   2
   1  -5   1 264.443 9.26044   2
  -1  -5  -1 264.605 9.25393   1
   1  -5   1 269.083 9.34734   1
   1  -5   1 271.265 9.26787   3
  -1  -5  -1 260.022 9.07893   3
   1  -5   1 282.523 9.31998   2
  -1  -5  -1 269.381 9.36971   1
   1  -5   1 259.927 9.34461   1
  -1  -5  -1 263.646 9.29419   2
  -1   5  -1 248.641 9.17228   2
   1   5   1 249.530 9.00945   3
  -1   5  -1 257.522 9.34360   1
  -1   5  -1 270.593 9.28133   3
  -1   5  -1 266.313 9.26293   2
   1   5   1 269.523 9.31157   1
   1   5   1 249.314 9.18579   2
   1   5   1 276.636 9.33189   1
  -1   5  -1 254.811 9.26412   1
  -2  -5  -1 1194.81 36.3416   2
  -2  -5  -1 1216.18 36.4673   1
   2  -5   1 1178.24 36.3789   2
  -2  -5  -1 1182.25 36.3909   1
  -2  -5  -1 1181.50 36.3739   2
   2  -5   1 1173.43 36.4564   1
   2  -5   1 1167.07 36.4049   2
   2  -5   1 1182.32 36.4749   1
  -2   5  -1 1188.17 36.3934   2
   2   5   1 1213.93 36.4437   1
  -2   5  -1 1145.41 36.4207   1
  -2   5  -1 1190.15 36.3822   2
  -2   5  -1 1207.37 36.5164   1
   2   5   1 1156.21 36.4397   1
   2   5   1 1195.79 36.3553   2
   2   5   1 1152.39 36.2708   2
   2   5   1 1137.61 36.1739   3
  -3  -5  -1 305.162 10.9708   1
   3  -5   1 315.933 11.1581   3
   3  -5   1 308.394 11.0459   2
   3  -5   1 322.035 11.2342   1
   3  -5   1 311.427 10.9783   2
  -3  -5  -1 314.223 11.0207   2
  -3  -5  -1 322.240 11.1106   1
   3  -5   1 337.031 11.2815   1
  -3   5  -1 307.335 11.0996   3
   3   5   1 302.882 11.7919   1
  -3   5  -1 304.407 11.0517   1
  -3   5  -1 313.093 10.9760   2
   3   5   1 318.303 11.0426   1
   3   5   1 305.214 11.6438   3
  -3   5  -1 327.132 11.0779   2
   3   5   1 323.656 10.9460   2
  -3   5  -1 320.661 11.1570   1
   3   5   1 297.153 10.8451   2
  -4  -5  -1 189.483 7.67527   1
   4  -5   1 198.438 8.23650   1
  -4  -5  -1 209.347 8.02950   1
   4  -5   1 191.037 7.75123   2
   4  -5   1 183.471 7.91438   2
  -4  -5  -1 199.438 7.97190   2
   4  -5   1 197.828 8.29376   3
   4  -5   1 200.083 8.17692   1
  -4  -5  -1 188.785 7.82129   2
  -4   5  -1 203.465 8.01588   2
   4   5   1 176.821 7.70013   2
   4   5   1 196.584 8.05325   3
  -4   5  -1 198.467 8.27893   1
   4   5   1 190.782 7.97128   1
  -4   5  -1 200.935 7.96227   1
  -4   5  -1 179.148 10.6751   2
   4   5   1 192.613 7.89609   1
   4   5   1 198.538 7.82905   2
  -5  -5  -1 185.016 7.81147   2
   5  -5   1 168.220 7.93675   3
   5  -5   1 156.004 7.67603   2
   5  -5   1 184.031 8.10497   1
   5  -5   1 158.523 7.85941   1
  -5  -5  -1 192.846 7.77057   2
  -5   5  -1 168.024 8.03662   1
   5   5   1 169.468 7.51524   2
  -5   5  -1 164.604 8.61442   1
  -5   5  -1 181.133 7.87925   2
   5   5   1 186.619 7.90267   1
  -5   5  -1 169.240 7.72860   2
   5   5   1 187.729 7.90045   1
   5   5   1 174.785 7.76429   3
   6  -5   1 320.189 12.4601   2
   6  -5   1 337.928 12.8231   3
  -6  -5  -1 344.471 12.4783   2
   6  -5   1 330.871 12.8089   1
   6  -5   1 341.693 12.7672   2
   6  -5   1 335.487 12.6445   1
  -6  -5  -1 365.216 12.6220   2
  -6  -5  -1 337.228 12.4668   1
   6   5   1 361.874 12.4160   2
   6   5   1 331.794 12.7369   3
  -6   5  -1 339.157 12.5052   2
  -6   5  -1 357.094 12.7225   2
  -6   5  -1 337.336 12.7919   1
   6   5   1 339.175 12.6605   1
   6   5   1 339.016 12.5884   1
  -6   5  -1 329.905 12.6605   1
  -7  -5  -1 766.843 25.3536   2
   7  -5   1 715.183 25.6260   1
   7  -5   1 783.400 25.8656   1
   7  -5   1 766.814 25.8432   3
  -7  -5  -1 779.327 25.5297   2
  -7  -5  -1 765.364 25.4438   1
  -7   5  -1 825.864 29.5572   1
  -7   5  -1 715.251 25.5582   2
   7   5   1 778.885 25.6023   1
   7   5   1 800.760 25.9098   3
   7   5   1 804.343 25.4129   2
   7   5   1 787.708 25.7119   1
  -7   5  -1 810.982 25.7464   2
   8  -5   1 16.3528 3.94965   2
  -8  -5  -1 12.5428 3.79541   1
  -8  -5  -1 23.2164 3.79966   2
   8  -5   1 12.2297 4.20575   1
  -8  -5  -1 24.6564 4.18273   2
   8  -5   1 14.6313 5.00359   3
   8   5   1 16.7009 4.30681   3
   8   5   1 17.5862 3.80810   1
  -8   5  -1 16.8829 4.15496   1
  -8   5  -1 11.7084 3.93928   2
   8   5   1 15.7777 4.15613   1
   8   5   1 24.5801 3.86672   2
   9  -5   1 667.631 23.1844   1
   9  -5   1 646.194 23.2936   3
   9  -5   1 648.820 22.7609   2
  -9  -5  -1 694.308 22.8512   2
  -9  -5  -1 668.947 22.6672   1
  -9   5  -1 636.414 22.7732   2
   9   5   1 639.702 22.3555   2
   9   5   1 650.579 23.0504   3
   9   5   1 642.668 22.9214   1
   9   5   1 620.859 22.6913   1
  -9   5  -1 681.193 23.1688   1
  10  -5   1 6.76136 4.91561   3
  10  -5   1 -3.0418 4.10749   2
  10  -5   1 5.25399 4.74179   1
 -10  -5  -1 -3.1159 3.68142   2
 -10  -5  -1 -0.2225 4.72832   2
 -10  -5  -1 2.23955 3.92345   1
  10   5   1 3.97061 5.95464   1
  10   5   1 -1.8132 3.79418   2
 -10   5  -1 0.37194 4.15290   2
 -10   5  -1 2.76197 4.57368   1
  10   5   1 -0.7367 3.81559   1
  10   5   1 8.37816 4.89080   3
  11  -5   1 134.450 9.61903   1
  11  -5   1 125.366 9.28645   2
  11  -5   1 127.215 9.96382   3
 -11  -5  -1 139.244 8.91283   1
 -11  -5  -1 128.460 9.28563   2
  11   5   1 136.205 9.16644   1
  11   5   1 134.929 8.99842   2
  11   5   1 123.786 9.13866   1
 -11   5  -1 128.878 9.45711   1
 -11   5  -1 116.321 9.50515   2
  11   5   1 144.899 9.85568   3
 -12  -5  -1 55.0268 6.38742   1
 -12  -5  -1 45.3811 6.47642   2
  12  -5   1 65.4905 7.61346   3
  12  -5   1 30.5413 7.52205   1
  12  -5   1 44.7760 6.22964   2
  12   5   1 30.7114 6.89956   3
  12   5   1 45.7483 5.68948   2
 -12   5  -1 47.2094 7.56444   2
 -12   5  -1 45.6177 6.54147   1
  12   5   1 44.6443 6.68906   1
  13  -5   1 142.827 12.1798   3
  13  -5   1 162.787 11.1412   2
 -13  -5  -1 173.505 11.0909   1
 -13  -5  -1 161.764 11.3624   2
  13  -5   1 172.573 12.3949   1
 -13   5  -1 161.494 11.5713   1
  13   5   1 159.235 11.6467   1
  13   5   1 140.979 12.9544   3
 -13   5  -1 178.663 11.5980   2
 -14  -5  -1 6.03636 6.30278   2
  14  -5   1 4.92336 6.56781   3
  14  -5   1 3.79358 5.90354   2
  14  -5   1 2.06956 6.61801   1
 -14   5  -1 -3.4191 5.54953   1
  14   5   1 0.92184 7.01583   3
  14   5   1 4.99163 6.27672   1
 -14   5  -1 3.44830 6.20160   2
  15  -5   1 1.67671 7.12912   1
 -15  -5  -1 0.59538 6.38797   2
  15  -5   1 7.44468 7.46420   3
  15   5   1 -3.7377 7.18541   3
  15   5   1 2.49708 7.31548   1
 -15   5  -1 12.5551 6.86491   2
  15  -6  -1 -1.2862 7.15123   3
 -15  -6   1 3.12655 6.58714   2
  15  -6  -1 -14.132 6.25362   1
 -15   6   1 -4.8677 6.15903   2
  15   6  -1 5.61773 7.98477   3
  15   6  -1 -0.1632 6.41293   1
  14  -6  -1 9.44305 7.14780   3
 -14  -6   1 3.62385 5.98489   2
  14  -6  -1 3.40199 6.46460   1
  14   6  -1 -7.5590 6.84772   3
 -14   6   1 6.46277 6.19524   1
 -14   6   1 7.44995 6.33101   2
  14   6  -1 13.5128 6.48090   1
  13  -6  -1 -1.3508 5.54267   1
  13  -6  -1 10.6744 6.52943   3
 -13  -6   1 1.34640 5.61414   2
  13  -6  -1 3.09339 5.23856   2
 -13   6   1 5.55312 5.76249   1
  13   6  -1 -6.0654 10.2530   3
  13   6  -1 -3.6531 5.72300   1
 -13   6   1 2.39816 5.63494   2
 -12  -6   1 55.1918 6.86121   2
  12  -6  -1 68.1469 7.67402   1
  12  -6  -1 47.2374 7.25085   3
  12  -6  -1 65.5417 7.08563   2
 -12   6   1 61.0578 7.12761   1
  12   6  -1 45.9039 6.92212   1
 -12   6   1 73.0592 7.36595   2
  12   6  -1 64.5899 7.84904   3
  12   6  -1 43.7499 5.61236   2
  11  -6  -1 18.1294 5.57359   1
 -11  -6   1 10.7943 4.96906   2
 -11  -6   1 14.4896 4.58509   2
  11  -6  -1 9.82511 4.78589   2
  11  -6  -1 7.23618 5.65932   3
  11   6  -1 14.1195 4.60342   2
  11   6  -1 16.3101 5.20070   1
 -11   6   1 14.1274 5.31021   1
  11   6  -1 11.0870 5.81325   3
 -11   6   1 9.76912 5.12510   2
  11   6  -1 15.9290 4.73741   1
  10  -6  -1 16.0143 5.39872   3
 -10  -6   1 8.24139 4.58314   2
 -10  -6   1 25.2885 4.33680   1
  10  -6  -1 17.7133 4.74293   2
  10  -6  -1 18.1576 5.11555   1
 -10  -6   1 17.2168 4.80122   2
  10   6  -1 13.0294 4.39075   1
  10   6  -1 20.1997 5.65984   3
  10   6  -1 16.2087 4.99501   1
  10   6  -1 22.1940 4.35939   2
 -10   6   1 13.5308 4.90760   1
 -10   6   1 12.9983 4.72445   2
  -9  -6   1 38.6745 4.62367   2
   9  -6  -1 40.5951 5.59446   1
  -9  -6   1 37.3468 4.57050   1
   9  -6  -1 23.6228 4.85996   2
   9  -6  -1 32.3595 5.35638   3
  -9  -6   1 35.7676 6.95519   2
  -9   6   1 27.3310 5.26588   1
   9   6  -1 35.2810 6.10035   1
  -9   6   1 34.4000 5.08244   2
   9   6  -1 39.1064 4.55522   2
   9   6  -1 37.6557 4.99374   1
   9   6  -1 35.3564 5.44548   3
   8  -6  -1 99.5896 7.66887   2
   8  -6  -1 99.4766 8.06537   1
  -8  -6   1 116.099 7.44787   2
  -8  -6   1 116.626 7.09466   1
  -8  -6   1 120.709 7.20785   2
   8  -6  -1 118.493 9.66409   3
  -8   6   1 110.131 7.72009   2
   8   6  -1 108.701 7.23785   1
  -8   6   1 95.9012 8.11493   1
   8   6  -1 114.461 7.97490   3
   8   6  -1 110.642 7.29505   1
   8   6  -1 111.248 7.03738   2
   7  -6  -1 54.8728 5.28400   3
   7  -6  -1 54.9469 5.04129   1
   7  -6  -1 63.3552 5.59714   1
  -7  -6   1 78.2514 5.59191   2
   7   6  -1 79.0620 6.55775   3
   7   6  -1 56.0085 5.50546   1
   7   6  -1 64.6727 5.30198   2
   7   6  -1 64.4273 5.67997   1
  -7   6   1 68.5123 6.08111   2
  -7   6   1 54.4678 5.32259   2
  -6  -6   1 424.195 15.2255   2
  -6  -6   1 447.116 15.3848   2
   6  -6  -1 417.226 15.5315   1
   6  -6  -1 463.926 15.8865   3
   6  -6  -1 425.579 15.5368   2
   6  -6  -1 436.073 15.7415   1
  -6  -6   1 443.295 15.1410   1
   6   6  -1 430.808 15.3469   1
   6   6  -1 432.429 15.3856   1
   6   6  -1 437.569 15.0155   2
  -6   6   1 442.465 15.7309   1
  -6   6   1 428.553 15.4074   2
   6   6  -1 447.841 15.7563   3
  -6   6   1 427.229 15.3063   2
   5  -6  -1 768.853 24.8213   1
  -5  -6   1 766.852 24.3742   1
   5  -6  -1 775.673 24.7941   3
  -5  -6   1 769.589 24.5950   2
   5  -6  -1 775.230 24.8248   2
   5  -6  -1 726.041 24.5874   2
  -5  -6   1 759.899 24.5033   2
   5   6  -1 743.727 24.7252   3
   5   6  -1 768.623 24.6636   1
   5   6  -1 753.852 24.5997   1
  -5   6   1 776.721 24.9355   1
  -5   6   1 724.668 24.5476   2
   5   6  -1 766.075 24.3080   2
  -5   6   1 753.684 24.8043   1
  -4  -6   1 282.411 10.3159   2
   4  -6  -1 269.976 10.5064   1
   4  -6  -1 282.804 10.5818   3
  -4  -6   1 268.982 10.1667   2
  -4  -6   1 284.824 10.0564   1
   4  -6  -1 268.189 10.5379   2
  -4   6   1 285.051 10.6979   1
   4   6  -1 271.338 10.2410   1
   4   6  -1 283.046 10.2750   1
   4   6  -1 278.082 10.0546   2
  -4   6   1 255.771 10.7341   2
   4   6  -1 290.166 10.5724   3
  -4   6   1 272.361 10.3552   2
  -3  -6   1 62.8341 4.53148   1
   3  -6  -1 72.4389 4.83600   1
   3  -6  -1 69.5316 4.99157   3
   3  -6  -1 63.9272 4.52168   2
  -3  -6   1 85.2600 4.92343   2
   3  -6  -1 73.0005 5.08056   2
   3  -6  -1 67.3396 4.80924   1
   3   6  -1 73.9483 4.66245   3
  -3   6   1 74.8611 4.89586   2
  -3   6   1 64.6428 5.26867   2
  -3   6   1 70.3287 4.94296   1
  -3   6   1 72.6664 5.04743   1
  -3   6   1 67.9146 4.91653   3
   2  -6  -1 933.364 29.4490   1
   2  -6  -1 927.648 29.2763   3
  -2  -6   1 926.464 29.2389   1
   2  -6  -1 927.474 29.3735   2
  -2  -6   1 940.244 29.2688   2
   2  -6  -1 948.901 29.4927   1
   2  -6  -1 979.091 29.5052   2
  -2  -6   1 931.926 29.2732   2
  -2  -6   1 956.679 29.3031   1
  -2   6   1 943.628 29.3664   2
   2   6  -1 921.465 29.1225   2
   2   6  -1 944.985 29.3648   1
  -2   6   1 932.835 29.3628   2
   2   6  -1 898.362 29.2088   3
  -2   6   1 959.131 29.5503   1
  -2   6   1 921.300 29.2256   3
  -2   6   1 940.081 29.4353   1
   2   6  -1 915.159 29.2717   1
   2   6  -1 944.826 29.1923   2
  -1  -6   1 174.451 7.11963   1
  -1  -6   1 192.619 7.88776   2
   1  -6  -1 170.234 7.72803   3
   1  -6  -1 171.526 7.25301   1
   1  -6  -1 182.913 7.33359   2
   1  -6  -1 182.625 7.36851   1
   1  -6  -1 183.510 7.27498   2
  -1  -6   1 175.560 7.76012   3
  -1  -6   1 186.859 7.16969   2
  -1   6   1 180.106 7.23286   2
   1   6  -1 179.494 7.18160   1
   1   6  -1 183.845 7.96021   1
  -1   6   1 173.265 7.08993   2
   1   6  -1 182.176 7.17271   3
  -1   6   1 193.088 7.49173   1
   1   6  -1 175.598 6.99953   2
  -1   6   1 170.553 7.22061   1
   0  -6  -1 259.929 9.32455   2
   0  -6  -1 261.797 9.42321   1
   0  -6  -1 263.294 9.39940   2
   0  -6   1 251.317 9.92361   1
   0  -6   1 245.760 9.24712   2
   0  -6  -1 262.530 9.47131   1
   0  -6   1 264.695 9.40138   2
   0  -6   1 269.352 9.29763   1
   0   6  -1 236.089 9.79397   3
   0   6  -1 246.397 9.16900   2
   0   6   1 246.350 9.21625   2
   0   6   1 259.680 9.39328   1
   0   6   1 255.573 9.34060   1
   0   6  -1 264.714 9.18274   2
   0   6  -1 253.674 9.45225   1
   0   6   1 254.564 9.34792   2
   0   6  -1 261.591 9.35716   1
   1  -6   1 3174.80 95.1377   1
  -1  -6  -1 3161.68 94.9486   3
   1  -6   1 3172.33 95.0558   2
  -1  -6  -1 3220.27 95.0906   2
   1  -6   1 3111.00 95.0150   3
  -1  -6  -1 3104.60 95.0490   2
   1  -6   1 3258.45 95.1205   2
  -1   6  -1 3103.69 95.6111   2
   1   6   1 3182.30 95.1372   1
  -1   6  -1 3196.44 95.0330   2
  -1   6  -1 3201.99 95.1670   1
  -1   6  -1 3083.60 94.9869   3
  -1   6  -1 3202.17 95.1589   1
   1   6   1 3020.40 95.5543   2
   1   6   1 3162.41 95.1521   1
   1   6   1 3004.23 94.9234   3
  -2  -6  -1 19.1156 2.64826   2
  -2  -6  -1 22.4507 2.97635   1
   2  -6   1 26.2343 3.56685   1
   2  -6   1 15.7370 2.74706   3
  -2  -6  -1 23.4190 2.86056   1
  -2  -6  -1 17.6538 2.85877   2
   2  -6   1 21.8201 2.79698   2
   2  -6   1 23.7191 2.96865   2
   2  -6   1 19.9434 2.84919   1
  -2   6  -1 19.3924 2.77569   2
  -2   6  -1 20.9999 2.83778   1
   2   6   1 19.7732 2.55603   3
  -2   6  -1 18.7097 2.95131   1
   2   6   1 19.2765 2.92240   1
  -2   6  -1 27.9291 2.83539   2
   2   6   1 19.4132 2.79987   1
   2   6   1 24.8479 2.81162   2
   2   6   1 19.7290 2.61676   2
  -2   6  -1 21.7185 2.76145   3
   3  -6   1 146.433 6.51172   3
   3  -6   1 128.209 6.20628   2
  -3  -6  -1 134.365 6.31332   2
   3  -6   1 139.168 6.70310   2
  -3  -6  -1 131.651 6.30135   1
  -3  -6  -1 139.917 6.52766   2
   3  -6   1 124.185 6.53544   1
   3  -6   1 143.819 6.65916   1
  -3  -6  -1 140.516 6.49207   1
   3   6   1 150.710 6.32677   2
   3   6   1 139.902 6.34857   2
   3   6   1 153.706 6.67403   1
  -3   6  -1 130.724 6.35328   1
  -3   6  -1 136.878 6.39755   2
  -3   6  -1 129.127 6.43664   2
   3   6   1 144.157 6.40027   1
  -3   6  -1 136.321 6.77756   1
   4  -6   1 90.4897 5.65375   1
  -4  -6  -1 93.9108 5.35908   2
   4  -6   1 98.8964 5.85968   3
  -4  -6  -1 82.5522 5.45901   2
   4  -6   1 74.4854 5.05757   2
   4  -6   1 84.6347 5.59763   1
  -4  -6  -1 94.7924 5.47066   1
  -4   6  -1 79.9306 5.17654   1
   4   6   1 98.5272 5.32532   2
   4   6   1 88.1948 5.51115   1
  -4   6  -1 76.0832 5.38830   2
  -4   6  -1 79.3396 5.15386   2
   4   6   1 86.4461 5.57033   1
   4   6   1 84.7650 5.47716   3
  -5  -6  -1 621.391 20.6174   2
  -5  -6  -1 624.706 20.5822   1
   5  -6   1 600.973 20.7472   1
   5  -6   1 627.196 20.8124   3
   5  -6   1 636.414 20.9531   2
  -5  -6  -1 620.702 20.5717   2
   5  -6   1 630.423 20.6639   2
   5  -6   1 623.910 20.8350   1
  -5   6  -1 618.579 20.6275   2
  -5   6  -1 639.557 20.7318   2
   5   6   1 634.457 20.7593   3
   5   6   1 608.345 20.4538   2
  -5   6  -1 623.695 20.7910   1
  -5   6  -1 619.148 20.9512   1
   5   6   1 636.157 20.7822   1
   5   6   1 601.094 20.6313   1
   6  -6   1 411.965 15.2183   1
   6  -6   1 380.283 14.9795   2
  -6  -6  -1 439.867 15.0352   2
  -6  -6  -1 419.463 14.9016   2
  -6  -6  -1 427.905 15.0284   1
   6  -6   1 437.769 15.2653   3
   6  -6   1 430.670 15.4531   1
   6  -6   1 422.349 15.1631   2
  -6   6  -1 405.239 16.4239   2
   6   6   1 432.968 15.1145   1
   6   6   1 435.960 15.2075   1
   6   6   1 446.770 15.2324   3
   6   6   1 428.653 14.7169   2
  -6   6  -1 406.675 15.1391   1
  -6   6  -1 384.346 15.0436   1
  -6   6  -1 387.593 15.0961   2
   7  -6   1 34.7117 4.34905   2
  -7  -6  -1 37.6198 4.29557   2
  -7  -6  -1 37.8937 4.24563   1
   7  -6   1 40.3812 4.69392   1
  -7  -6  -1 40.0088 4.23407   2
   7  -6   1 35.0258 4.76249   3
   7   6   1 30.9475 4.43641   3
   7   6   1 41.9443 4.46855   1
   7   6   1 44.9736 4.62996   1
   7   6   1 40.7305 4.19564   2
  -7   6  -1 42.8094 4.71037   1
  -7   6  -1 39.9891 4.55563   2
   8  -6   1 0.24515 3.79589   1
   8  -6   1 1.42418 3.84296   2
  -8  -6  -1 8.48996 3.84969   2
   8  -6   1 4.11347 4.31083   3
  -8  -6  -1 16.7801 3.83606   2
   8   6   1 9.38827 4.32271   3
  -8   6  -1 5.77738 3.82384   2
  -8   6  -1 13.5911 4.28233   1
   9  -6   1 37.7425 5.09783   2
  -9  -6  -1 37.3238 4.90849   1
  -9  -6  -1 46.7320 5.38149   2
   9  -6   1 35.7768 5.55905   3
   9  -6   1 29.9458 5.19746   1
   9   6   1 35.7468 5.21505   1
  -9   6  -1 36.3554 5.43136   1
   9   6   1 44.1489 4.82908   2
  -9   6  -1 43.8204 5.24895   2
   9   6   1 30.5602 4.69807   1
   9   6   1 32.0376 5.55865   3
  10  -6   1 249.915 12.4747   2
 -10  -6  -1 281.216 12.3681   1
  10  -6   1 285.928 13.0545   1
 -10  -6  -1 273.335 12.4290   2
  10  -6   1 268.136 13.3344   3
  10   6   1 263.916 12.6251   1
  10   6   1 232.476 12.1997   1
 -10   6  -1 266.970 12.5564   1
 -10   6  -1 271.179 12.5850   2
  10   6   1 281.609 11.9625   2
  10   6   1 261.769 13.0543   3
 -11  -6  -1 148.868 9.73076   2
  11  -6   1 155.844 10.4221   1
 -11  -6  -1 143.871 9.51680   1
  11  -6   1 124.886 9.70597   2
  11  -6   1 130.885 10.2112   3
  11   6   1 132.210 10.6612   3
  11   6   1 131.578 8.90765   2
  11   6   1 147.531 10.1802   1
 -11   6  -1 145.303 10.2635   1
 -11   6  -1 143.924 9.90138   2
  12  -6   1 5.58917 6.65858   1
 -12  -6  -1 11.2123 5.02391   1
 -12  -6  -1 11.6990 5.41878   2
  12  -6   1 14.8345 5.34845   2
  12  -6   1 17.1073 6.36398   3
  12   6   1 11.7061 5.87977   1
 -12   6  -1 5.12240 5.93264   2
  12   6   1 15.7915 6.29367   3
 -12   6  -1 14.7662 5.94923   1
  12   6   1 10.9883 4.69582   2
  13  -6   1 13.1996 6.22835   1
  13  -6   1 5.81030 5.78325   2
 -13  -6  -1 15.2726 5.68131   1
 -13  -6  -1 6.99562 5.86724   2
  13  -6   1 4.97432 6.31147   3
 -13   6  -1 6.87128 5.91441   1
  13   6   1 12.8307 6.37747   1
 -13   6  -1 9.05523 6.08758   2
 -14  -6  -1 24.8188 6.88443   2
  14  -6   1 26.7127 7.15883   1
  14  -6   1 35.1763 10.2004   2
 -14   6  -1 26.2485 6.89678   2
 -14   6  -1 11.1557 6.67563   1
  14   6   1 7.99773 7.40076   3
  14   6   1 25.5810 6.80875   1
  15  -6   1 -2.1829 6.50355   1
 -15  -6  -1 7.07957 6.62595   2
  15  -6   1 6.50288 7.63968   3
  15   6   1 2.87592 7.75049   3
 -15   6  -1 9.13469 6.60026   2
  15   6   1 2.05091 6.67549   1
  15  -7  -1 8.72239 7.13605   1
  15  -7  -1 4.80292 7.58099   3
 -15  -7   1 -0.8146 6.37500   2
  15   7  -1 3.15020 6.79445   1
  15   7  -1 0.14508 7.58312   3
 -15   7   1 -0.3188 6.81663   2
 -14  -7   1 7.00106 7.31024   2
  14  -7  -1 11.0321 6.83954   1
  14  -7  -1 12.8290 7.15266   3
 -14   7   1 7.41169 6.30459   2
  14   7  -1 12.7589 8.37321   1
 -14   7   1 -3.9623 6.07579   1
  14   7  -1 20.4854 7.68535   3
  13  -7  -1 11.1854 6.20774   1
  13  -7  -1 -0.4885 6.17267   3
  13  -7  -1 -1.4447 5.31331   2
 -13  -7   1 2.57567 5.77948   2
  13   7  -1 4.89080 6.51870   3
 -13   7   1 -9.4729 5.05809   1
 -13   7   1 0.51367 5.81865   2
  13   7  -1 -2.0375 5.82767   1
 -12  -7   1 76.0890 7.65549   2
  12  -7  -1 71.9274 8.38856   3
  12  -7  -1 73.9810 7.49841   2
 -12   7   1 70.2582 7.59764   1
  12   7  -1 93.0893 8.07275   2
 -12   7   1 68.3909 7.48846   2
  12   7  -1 90.5619 8.56530   3
  12   7  -1 82.0070 8.05178   1
  11  -7  -1 37.5866 5.73857   2
 -11  -7   1 34.6109 5.70177   2
  11  -7  -1 27.8956 6.44102   3
 -11  -7   1 31.7323 4.33109   1
  11  -7  -1 28.7699 6.17215   1
 -11  -7   1 31.9208 5.25525   2
  11   7  -1 25.3274 6.20730   3
  11   7  -1 30.9189 5.48331   1
 -11   7   1 38.7117 6.07734   1
  11   7  -1 37.1509 6.16038   1
  11   7  -1 30.9566 4.99441   2
  10  -7  -1 11.6555 4.81369   2
 -10  -7   1 20.5690 5.01459   2
  10  -7  -1 7.87179 5.36882   3
  10  -7  -1 0.99492 4.76462   1
 -10  -7   1 22.5597 3.90254   1
 -10   7   1 10.4071 5.12832   1
  10   7  -1 12.6745 5.40985   3
  10   7  -1 13.5637 5.10431   1
  10   7  -1 16.2226 4.32159   2
 -10   7   1 13.2130 4.98759   2
  10   7  -1 5.22452 4.20198   1
  -9  -7   1 13.4985 4.57830   2
   9  -7  -1 18.3690 4.66173   2
   9  -7  -1 15.0616 4.86366   1
  -9  -7   1 16.8818 4.16090   2
   9  -7  -1 14.6052 5.28837   3
   9   7  -1 16.5817 4.27123   1
   9   7  -1 7.34276 4.53032   1
   9   7  -1 12.7223 3.98448   2
  -9   7   1 10.6306 4.55557   2
   9   7  -1 9.42299 4.71526   3
  -8  -7   1 367.992 14.2099   2
   8  -7  -1 391.624 15.0726   3
  -8  -7   1 369.673 13.6983   1
  -8  -7   1 346.934 14.0225   2
   8  -7  -1 348.197 14.4820   2
   8  -7  -1 366.459 14.6317   1
   8   7  -1 368.151 16.2016   3
   8   7  -1 363.717 14.4984   1
  -8   7   1 371.335 14.4843   2
   8   7  -1 356.137 13.8280   2
   8   7  -1 354.632 14.3155   1
  -8   7   1 360.245 14.5337   1
   7  -7  -1 29.9269 4.70207   1
  -7  -7   1 28.3372 4.26958   2
   7  -7  -1 33.9749 4.65156   3
   7  -7  -1 34.4036 4.35988   2
  -7  -7   1 23.2699 3.82111   2
   7   7  -1 30.2551 4.43036   1
  -7   7   1 30.5434 4.50948   1
   7   7  -1 25.0388 4.41150   3
   7   7  -1 23.1998 3.67518   2
  -7   7   1 33.4865 4.28939   2
   7   7  -1 25.9396 3.87475   1
  -6  -7   1 208.818 9.24156   2
  -6  -7   1 214.726 9.41421   2
   6  -7  -1 202.501 12.8215   1
   6  -7  -1 212.069 9.58785   1
  -6  -7   1 224.405 8.84479   1
   6  -7  -1 199.510 9.45211   2
   6  -7  -1 211.988 9.81092   3
   6   7  -1 200.360 9.21845   1
   6   7  -1 236.061 9.04831   2
   6   7  -1 217.493 9.50657   1
  -6   7   1 223.807 9.75396   1
  -6   7   1 238.614 9.68192   2
   6   7  -1 208.747 9.65187   3
   5  -7  -1 3.67698 2.86092   1
  -5  -7   1 2.91996 2.86086   2
   5  -7  -1 0.93115 2.88340   2
   5  -7  -1 8.46214 3.35533   1
   5  -7  -1 5.51314 3.16112   3
  -5  -7   1 4.68024 2.63044   2
   5  -7  -1 2.53007 2.67323   2
   5   7  -1 1.15156 2.76416   1
  -5   7   1 1.25907 2.89056   2
  -5   7   1 -1.8396 2.73800   1
   5   7  -1 1.64855 2.57269   2
   5   7  -1 5.68685 3.01101   1
   5   7  -1 6.83862 3.12642   3
  -5   7   1 -0.7941 2.75104   2
  -5   7   1 5.04340 3.17638   1
  -4  -7   1 91.7911 5.74196   2
   4  -7  -1 89.7130 5.87915   3
   4  -7  -1 94.1299 5.89487   1
   4  -7  -1 94.2694 5.46864   2
  -4  -7   1 83.6898 5.33288   2
   4  -7  -1 93.9724 5.66081   1
  -4   7   1 79.1879 5.60960   2
  -4   7   1 83.0616 5.66909   2
   4   7  -1 87.1769 5.76088   3
   4   7  -1 84.5427 5.51199   1
   4   7  -1 93.3365 5.70717   1
  -4   7   1 82.6102 5.78278   1
   4   7  -1 97.0520 5.26548   2
   3  -7  -1 1779.17 54.1736   1
   3  -7  -1 1734.83 53.8984   3
   3  -7  -1 1712.26 53.8949   2
  -3  -7   1 1794.92 53.8409   1
  -3  -7   1 1755.28 53.8606   2
   3  -7  -1 1704.83 54.0061   1
  -3  -7   1 1743.24 53.8539   2
   3   7  -1 1772.40 53.9726   1
  -3   7   1 1766.48 54.0080   2
   3   7  -1 1714.64 53.8644   1
   3   7  -1 1771.14 53.7042   2
  -3   7   1 1780.17 54.1291   1
  -3   7   1 1754.57 53.9340   2
  -2  -7   1 8.54708 2.49482   2
   2  -7  -1 10.4118 2.63092   3
   2  -7  -1 5.52692 2.79605   1
  -2  -7   1 10.9933 2.57920   1
   2  -7  -1 6.89767 2.78243   1
  -2  -7   1 9.49157 2.66652   2
   2   7  -1 7.51094 2.51498   3
  -2   7   1 10.2304 2.70871   2
  -2   7   1 4.83405 2.59304   1
   2   7  -1 8.66267 2.43767   2
   2   7  -1 12.5444 2.73118   1
  -2   7   1 3.30875 2.53716   2
   1  -7  -1 1206.95 37.2708   3
  -1  -7   1 1217.50 37.3921   2
   1  -7  -1 1202.78 37.4331   2
  -1  -7   1 1164.01 37.3023   1
  -1  -7   1 1234.06 37.3865   2
   1  -7  -1 1219.64 37.5627   1
  -1  -7   1 1195.83 37.3121   3
   1  -7  -1 1226.01 37.5192   1
   1   7  -1 1139.94 37.1875   2
  -1   7   1 1215.07 37.3899   2
  -1   7   1 1199.78 37.2318   3
   1   7  -1 1173.79 37.2738   3
  -1   7   1 1202.79 37.3575   2
   1   7  -1 1205.67 37.4703   1
   1   7  -1 1216.48 37.4402   1
  -1   7   1 1228.07 37.6208   1
   0  -7  -1 224.473 8.57189   3
   0  -7  -1 228.590 9.03253   2
   0  -7   1 222.964 8.80998   2
   0  -7  -1 246.966 8.91800   1
   0  -7   1 239.576 8.80001   1
   0  -7   1 230.854 8.79987   1
   0  -7  -1 235.159 8.87017   2
   0  -7  -1 219.917 8.73478   1
   0  -7   1 228.099 8.75267   3
   0  -7   1 226.057 8.68945   2
   0   7  -1 230.187 8.90911   1
   0   7  -1 212.921 8.62190   3
   0   7   1 222.296 8.94366   1
   0   7  -1 234.413 8.65485   2
   0   7  -1 233.612 8.85646   1
   0   7   1 219.472 8.49840   3
   0   7   1 223.740 8.75105   2
   0   7  -1 208.321 8.55647   2
   0   7   1 232.092 8.79661   2
   0   7   1 225.528 8.80199   1
   1  -7   1 316.435 11.5779   2
   1  -7   1 330.088 11.6258   1
   1  -7   1 332.810 11.6512   2
  -1  -7  -1 335.436 11.7349   2
  -1  -7  -1 318.595 11.5710   2
   1  -7   1 324.258 11.5854   3
  -1  -7  -1 328.431 11.6815   1
  -1  -7  -1 323.103 11.4222   3
   1  -7   1 319.273 11.6217   1
   1   7   1 334.600 11.6962   1
   1   7   1 314.186 11.4799   2
  -1   7  -1 331.636 11.8294   1
  -1   7  -1 330.444 11.5689   2
  -1   7  -1 347.782 11.5671   2
   1   7   1 336.426 11.7176   1
  -1   7  -1 323.130 11.5431   3
  -1   7  -1 324.446 11.7732   1
   1   7   1 319.431 11.3489   3
   2  -7   1 2145.33 65.7471   3
  -2  -7  -1 2032.23 65.6775   1
   2  -7   1 2181.07 65.8065   2
  -2  -7  -1 2176.93 65.7825   2
   2  -7   1 2173.88 65.8657   1
  -2  -7  -1 2164.27 65.8323   1
  -2  -7  -1 2135.06 65.6988   2
   2  -7   1 2190.21 65.8739   1
   2  -7   1 2290.13 65.9094   2
   2   7   1 2022.37 65.4459   3
   2   7   1 2203.26 65.9012   1
   2   7   1 1974.62 65.5192   2
   2   7   1 2138.54 65.7972   1
  -2   7  -1 2131.89 65.6882   2
   2   7   1 2190.42 65.7000   2
  -2   7  -1 2267.15 65.9900   1
  -2   7  -1 2197.25 65.8130   2
  -2   7  -1 2162.81 65.8862   1
   3  -7   1 313.207 11.5941   3
   3  -7   1 327.401 11.6675   2
  -3  -7  -1 313.054 11.4929   2
  -3  -7  -1 304.795 11.3303   2
   3  -7   1 314.382 11.5510   1
   3  -7   1 301.200 11.4549   1
   3  -7   1 297.154 11.4197   2
  -3  -7  -1 328.243 11.5693   1
  -3   7  -1 316.104 11.4475   2
  -3   7  -1 309.974 11.4412   2
   3   7   1 319.693 11.6347   1
   3   7   1 310.245 11.5165   1
   3   7   1 316.837 11.3355   2
  -3   7  -1 318.055 11.5317   1
  -3   7  -1 319.892 11.6708   1
  -4  -7  -1 50.7064 4.13189   2
   4  -7   1 39.2949 4.03861   2
   4  -7   1 40.5260 3.96430   1
   4  -7   1 38.5022 4.03168   3
  -4  -7  -1 45.5310 3.86548   2
   4  -7   1 41.6285 3.99436   1
   4  -7   1 43.5442 4.45413   2
  -4  -7  -1 44.6183 4.40737   1
  -4   7  -1 47.0089 4.29046   1
  -4   7  -1 39.8965 3.84539   2
  -4   7  -1 36.1093 3.80727   2
   4   7   1 46.6495 4.51943   1
  -4   7  -1 42.6720 4.04228   1
   4   7   1 44.1495 4.01270   3
   4   7   1 48.3079 4.42276   1
   4   7   1 46.7669 4.35717   2
  -5  -7  -1 14.9093 3.26915   2
   5  -7   1 10.9268 3.39164   1
   5  -7   1 19.0870 3.23978   2
  -5  -7  -1 13.2229 3.14839   1
   5  -7   1 15.5732 3.49048   3
  -5  -7  -1 12.0434 3.03442   2
   5  -7   1 20.1624 3.51325   2
   5   7   1 12.4336 3.34893   3
  -5   7  -1 10.9270 3.37390   1
   5   7   1 17.3602 3.30043   1
  -5   7  -1 12.3491 3.13534   1
   5   7   1 7.22463 3.18354   1
   5   7   1 18.4485 3.15693   2
  -5   7  -1 17.8557 3.40426   2
  -6  -7  -1 154.868 7.73117   1
   6  -7   1 146.101 7.95456   2
   6  -7   1 159.684 8.31840   3
  -6  -7  -1 134.029 7.34613   2
  -6  -7  -1 143.532 7.67845   2
   6  -7   1 139.574 7.66561   1
   6   7   1 160.436 7.41871   2
   6   7   1 151.749 7.85356   1
  -6   7  -1 151.632 7.88963   1
  -6   7  -1 136.791 7.73397   2
   6   7   1 148.727 7.61234   3
   6   7   1 137.936 7.60094   1
  -7  -7  -1 493.801 18.0376   2
  -7  -7  -1 521.937 18.1886   1
  -7  -7  -1 520.869 18.2673   2
   7  -7   1 510.303 18.7250   3
   7  -7   1 511.354 18.7117   1
   7  -7   1 508.751 18.4555   2
  -7   7  -1 512.782 18.6222   1
   7   7   1 517.232 18.4984   3
  -7   7  -1 534.424 18.4144   2
   7   7   1 519.751 18.3689   1
   7   7   1 508.293 18.3365   1
   7   7   1 512.925 17.9598   2
  -8  -7  -1 67.6514 6.61393   1
   8  -7   1 42.0721 5.57114   1
   8  -7   1 58.4784 6.05198   3
   8  -7   1 48.1908 5.56547   2
  -8  -7  -1 47.4869 5.21431   2
  -8  -7  -1 70.1247 6.44739   2
  -8   7  -1 57.3219 5.62093   2
   8   7   1 59.4054 5.77533   1
   8   7   1 51.4345 5.20400   1
  -8   7  -1 57.4594 5.85380   1
  -9  -7  -1 2.18524 3.91615   1
   9  -7   1 -2.4270 4.15361   2
  -9  -7  -1 4.41587 4.55837   2
   9  -7   1 1.18107 4.63776   3
  -9  -7  -1 -3.6869 4.69515   2
   9  -7   1 1.36886 4.52092   1
  -9   7  -1 8.14448 4.83144   1
   9   7   1 0.13529 4.61008   3
   9   7   1 -2.0064 3.63848   2
   9   7   1 2.53543 6.66235   1
  -9   7  -1 6.80462 4.27902   2
 -10  -7  -1 161.700 9.71655   1
  10  -7   1 187.046 10.5681   2
 -10  -7  -1 170.101 10.2799   2
  10  -7   1 184.597 11.0057   3
 -10  -7  -1 163.775 9.81825   2
  10  -7   1 169.367 10.9069   1
  10   7   1 181.578 10.6856   1
 -10   7  -1 196.977 10.5827   2
  10   7   1 172.486 11.1553   3
 -10   7  -1 178.072 10.9996   1
  10   7   1 172.064 10.3217   1
  10   7   1 183.478 9.88676   2
  11  -7   1 33.5357 5.80086   2
 -11  -7  -1 29.7189 5.23096   1
  11  -7   1 14.7607 5.97976   3
 -11  -7  -1 20.0526 5.36449   2
 -11   7  -1 18.4191 5.57794   2
 -11   7  -1 29.3599 6.05691   1
  11   7   1 27.9418 6.40566   3
  11   7   1 17.2790 5.50126   1
  11   7   1 27.0262 5.10862   2
  12  -7   1 16.5508 6.19317   1
  12  -7   1 4.40785 6.23422   3
 -12  -7  -1 7.98355 4.85569   1
  12  -7   1 7.14924 5.35045   2
 -12  -7  -1 13.6283 5.53902   2
 -12   7  -1 7.73606 5.90259   1
 -12   7  -1 8.25622 5.41187   2
  12   7   1 3.03396 4.67967   2
  12   7   1 1.95051 6.12719   3
  12   7   1 12.3430 5.70428   1
  13  -7   1 2.60652 6.37082   3
  13  -7   1 13.8445 6.04497   2
 -13  -7  -1 6.07517 5.74252   2
  13  -7   1 3.67694 6.45783   1
  13   7   1 8.22323 6.05032   1
 -13   7  -1 11.9636 6.12524   1
 -13   7  -1 -1.8019 5.64862   2
  13   7   1 7.31003 6.69162   3
  14  -7   1 4.25372 7.03850   3
 -14  -7  -1 8.54340 8.33357   2
  14  -7   1 4.07120 6.48162   1
  14   7   1 -9.0308 6.81674   1
 -14   7  -1 12.4942 6.23630   1
  14   7   1 4.10185 7.11189   3
 -14   7  -1 0.12193 6.12761   2
  15  -7   1 3.50239 7.55601   3
  15  -7   1 -6.6903 6.65149   1
 -15  -7  -1 2.92657 6.72258   2
  15   7   1 2.57404 7.67954   3
  15   7   1 -0.0855 6.84909   1
 -15   7  -1 7.30298 6.77148   2
  14  -8  -1 13.2572 7.07475   1
  14  -8  -1 12.7323 7.41367   3
 -14  -8   1 20.7327 6.77307   2
  14   8  -1 3.97950 6.77200   1
  14   8  -1 23.6947 7.90077   3
 -14   8   1 17.1966 10.5535   1
 -14   8   1 11.9183 6.73139   2
  13  -8  -1 8.61007 6.40581   3
  13  -8  -1 3.23692 5.73557   2
  13  -8  -1 2.95771 6.21169   1
 -13  -8   1 -4.4665 5.59636   2
 -13   8   1 -1.9409 5.62105   2
  13   8  -1 3.04902 6.70996   3
  13   8  -1 1.61354 6.05602   1
 -13   8   1 3.39466 5.84352   1
  12  -8  -1 -3.0075 5.41546   1
 -12  -8   1 9.19994 5.56898   2
  12  -8  -1 5.33510 5.35431   2
  12   8  -1 2.43282 5.55117   1
  12   8  -1 6.75402 6.43902   3
 -12   8   1 5.26777 5.56791   2
 -12   8   1 0.98599 5.50333   1
  11  -8  -1 24.3342 5.69820   2
 -11  -8   1 43.3632 6.15286   2
  11  -8  -1 47.8977 6.76435   1
  11  -8  -1 41.9273 6.80927   3
 -11  -8   1 28.7607 5.45136   2
 -11   8   1 39.9920 6.26206   2
 -11   8   1 42.0712 6.34993   1
  11   8  -1 30.6715 8.57693   1
  11   8  -1 47.6613 6.75243   1
  11   8  -1 29.9696 5.22677   2
  11   8  -1 36.6015 6.89078   3
  10  -8  -1 0.57236 5.08127   1
  10  -8  -1 -2.8614 4.98446   3
 -10  -8   1 6.97764 5.83781   2
  10  -8  -1 -0.6280 4.63543   2
 -10  -8   1 6.45646 4.65704   2
 -10   8   1 6.56326 5.10555   1
  10   8  -1 0.18654 4.01924   2
  10   8  -1 -10.656 4.64675   3
 -10   8   1 2.95338 4.61710   2
  10   8  -1 1.73738 4.94701   1
  10   8  -1 4.24124 4.89402   1
   9  -8  -1 31.7642 5.67160   3
   9  -8  -1 27.2076 5.13351   2
   9  -8  -1 32.4472 5.45186   1
  -9  -8   1 32.4625 5.25638   2
  -9  -8   1 31.1882 5.02421   2
   9   8  -1 31.6089 5.00357   1
   9   8  -1 23.0291 5.42418   3
  -9   8   1 26.2928 5.64700   1
   9   8  -1 24.7630 5.11067   1
  -9   8   1 17.7242 5.06473   2
   9   8  -1 36.7840 4.63602   2
   8  -8  -1 5.58220 4.58994   3
   8  -8  -1 9.08191 4.44072   2
  -8  -8   1 11.8036 6.81626   2
  -8  -8   1 13.7572 4.09958   2
  -8  -8   1 16.9798 3.16717   1
   8  -8  -1 15.6445 4.69859   1
   8   8  -1 13.4042 4.11524   1
   8   8  -1 8.73421 4.67831   3
  -8   8   1 10.4452 4.32902   2
   8   8  -1 18.9503 3.93955   2
  -8   8   1 15.0717 4.73785   1
  -7  -8   1 171.128 8.62283   2
   7  -8  -1 173.736 9.28239   2
   7  -8  -1 172.306 9.09229   1
  -7  -8   1 158.317 8.79173   2
  -7   8   1 183.793 8.93904   2
   7   8  -1 169.068 8.81471   1
   7   8  -1 188.354 8.42518   2
   7   8  -1 179.394 9.47606   3
   7   8  -1 186.630 9.19647   1
  -7   8   1 168.470 9.20174   1
  -6  -8   1 7.12094 3.45663   2
   6  -8  -1 13.5886 3.74290   2
  -6  -8   1 14.3750 3.59776   2
   6  -8  -1 21.4614 4.06056   3
   6  -8  -1 18.0506 4.06633   1
  -6   8   1 12.2306 3.89167   1
  -6   8   1 19.1335 3.84751   2
   6   8  -1 11.8690 3.79221   3
   6   8  -1 22.7750 3.92322   1
   6   8  -1 21.8541 3.76044   1
   6   8  -1 9.31285 3.15930   2
   5  -8  -1 243.089 9.92972   2
  -5  -8   1 239.492 9.29355   1
  -5  -8   1 236.675 9.70469   2
  -5  -8   1 221.130 9.53976   2
   5  -8  -1 228.781 9.81859   3
   5   8  -1 217.301 9.74994   1
   5   8  -1 226.631 9.95021   3
   5   8  -1 218.584 9.67848   1
   5   8  -1 233.493 9.37143   2
  -5   8   1 237.748 10.1769   1
  -5   8   1 216.876 10.8707   1
  -4  -8   1 260.382 10.1607   2
   4  -8  -1 249.576 10.2788   3
   4  -8  -1 237.226 9.99292   2
  -4  -8   1 273.699 9.87524   1
   4  -8  -1 262.940 10.4448   2
   4  -8  -1 265.517 10.3981   1
   4   8  -1 258.847 9.74686   2
   4   8  -1 232.078 10.0848   1
   4   8  -1 257.112 10.2800   3
  -4   8   1 242.874 10.1830   2
  -4   8   1 235.892 10.2419   1
  -4   8   1 265.013 10.3440   1
   3  -8  -1 81.0676 5.87180   2
  -3  -8   1 77.4795 5.22141   2
  -3  -8   1 95.1436 5.52460   1
  -3  -8   1 82.1420 5.60819   2
   3  -8  -1 81.3337 5.51263   3
   3  -8  -1 79.6072 5.75930   1
   3  -8  -1 83.6301 5.84200   1
  -3   8   1 92.4610 5.45810   2
   3   8  -1 89.7757 5.39298   2
  -3   8   1 82.6815 5.82284   1
  -3   8   1 86.6875 6.80903   1
   3   8  -1 89.8215 5.77388   1
   3   8  -1 87.6285 5.22940   1
  -2  -8   1 286.741 10.8028   2
   2  -8  -1 287.821 10.7025   2
  -2  -8   1 286.055 10.7155   1
   2  -8  -1 276.948 10.7980   1
   2  -8  -1 289.855 10.6931   3
  -2  -8   1 281.992 10.7205   2
   2  -8  -1 292.520 10.9987   2
   2  -8  -1 300.696 11.1689   1
  -2   8   1 261.457 10.7765   2
  -2   8   1 286.103 10.9061   2
   2   8  -1 288.039 10.8963   1
  -2   8   1 293.174 11.0203   1
   2   8  -1 283.441 10.8112   1
   2   8  -1 300.713 10.6415   2
  -2   8   1 299.237 10.9177   1
   1  -8  -1 74.0520 5.09964   2
  -1  -8   1 73.5576 5.22286   2
   1  -8  -1 68.7585 4.92648   3
   1  -8  -1 70.4711 5.26946   1
  -1  -8   1 68.4801 4.96283   2
   1  -8  -1 63.1121 4.92374   1
  -1  -8   1 73.0629 5.09379   3
   1  -8  -1 70.0441 5.05580   2
  -1   8   1 72.9758 4.91076   2
   1   8  -1 70.0709 5.28979   1
   1   8  -1 73.2408 5.11600   1
  -1   8   1 69.8055 5.24164   1
  -1   8   1 74.3944 5.51580   1
  -1   8   1 77.3717 5.06732   2
   0  -8  -1 202.629 7.96668   3
   0  -8  -1 204.433 8.21503   2
   0  -8   1 193.857 8.13518   2
   0  -8  -1 175.130 8.56318   1
   0  -8  -1 210.228 8.17784   1
   0  -8   1 193.183 8.26432   2
   0  -8   1 188.352 8.10428   3
   0  -8  -1 209.238 8.41842   2
   0  -8   1 190.448 8.08271   1
   0   8   1 199.577 8.32770   1
   0   8   1 206.284 8.19302   2
   0   8   1 180.920 7.89408   3
   0   8  -1 198.506 8.25734   1
   0   8  -1 200.878 8.04845   2
   0   8   1 202.409 8.35608   1
   0   8  -1 197.663 8.37689   1
   1  -8   1 7.68696 2.72451   2
  -1  -8  -1 2.84972 2.50553   2
   1  -8   1 2.68313 2.65494   3
   1  -8   1 5.80336 2.72083   1
  -1  -8  -1 8.87081 2.59496   3
  -1  -8  -1 4.77175 2.71625   2
   1  -8   1 8.06494 2.70507   2
  -1   8  -1 5.97092 2.74851   1
   1   8   1 3.01997 2.69141   1
  -1   8  -1 6.14185 2.54305   2
  -1   8  -1 3.73134 2.74996   1
   1   8   1 6.72814 2.75889   1
   2  -8   1 90.2166 5.54810   3
  -2  -8  -1 79.5259 5.25395   2
  -2  -8  -1 74.9673 5.48771   2
   2  -8   1 74.2456 5.26780   2
  -2  -8  -1 81.8830 5.39677   1
   2  -8   1 81.5632 5.38175   2
   2  -8   1 88.6670 5.28273   1
  -2   8  -1 81.9197 5.72878   1
   2   8   1 91.7505 5.30119   1
   2   8   1 84.7963 5.19836   2
   2   8   1 79.9372 5.53794   1
  -2   8  -1 78.7673 5.24793   1
  -2   8  -1 81.0826 5.32490   2
   3  -8   1 114.574 6.30414   2
  -3  -8  -1 109.983 6.11069   1
   3  -8   1 129.386 6.75886   2
   3  -8   1 112.538 6.49980   3
  -3  -8  -1 127.453 6.62463   2
   3  -8   1 121.464 6.60560   1
  -3  -8  -1 107.661 6.04595   2
   3   8   1 123.781 6.44509   1
  -3   8  -1 129.851 6.36357   1
  -3   8  -1 120.903 6.44313   2
   3   8   1 115.402 6.56813   1
  -3   8  -1 110.354 6.45077   1
   3   8   1 129.933 6.25327   2
   4  -8   1 47.6857 4.43585   1
   4  -8   1 58.3284 5.44172   2
  -4  -8  -1 53.3358 4.77330   2
   4  -8   1 57.8808 5.19256   3
  -4  -8  -1 53.3226 5.08839   2
  -4  -8  -1 49.5867 4.31976   1
   4  -8   1 58.7365 4.66030   2
   4   8   1 49.3881 4.14139   2
  -4   8  -1 46.6801 4.44462   1
   4   8   1 49.3377 4.44221   1
  -4   8  -1 52.6570 4.43832   2
   4   8   1 52.1650 4.40807   3
  -4   8  -1 44.4731 4.90420   1
  -5  -8  -1 354.621 13.1052   2
   5  -8   1 370.937 13.4833   3
  -5  -8  -1 362.605 13.0971   1
  -5  -8  -1 361.238 13.2226   2
   5  -8   1 311.572 12.8397   2
   5  -8   1 338.288 13.2653   2
   5   8   1 354.650 13.0061   1
  -5   8  -1 330.946 13.0315   1
   5   8   1 366.248 12.8419   2
   5   8   1 348.967 13.1956   1
   5   8   1 341.125 13.1341   3
  -5   8  -1 331.452 13.2027   1
  -6  -8  -1 953.972 30.3572   1
  -6  -8  -1 887.965 30.2513   2
   6  -8   1 928.467 30.4761   2
   6  -8   1 946.045 30.5922   3
  -6  -8  -1 947.398 30.3805   2
   6  -8   1 933.124 30.7982   1
   6   8   1 937.795 30.4658   1
  -6   8  -1 941.762 30.7385   1
   6   8   1 935.386 30.0951   2
   6   8   1 919.754 30.4213   3
   6   8   1 898.386 30.4928   1
  -6   8  -1 954.456 30.4205   2
   7  -8   1 93.9876 7.87487   3
  -7  -8  -1 92.6619 6.85743   2
   7  -8   1 76.0035 6.99737   2
   7  -8   1 86.1714 7.56002   1
  -7  -8  -1 97.4917 7.09048   1
  -7  -8  -1 84.9779 7.16462   2
   7   8   1 91.3477 7.40762   3
  -7   8  -1 96.6814 7.24325   2
   7   8   1 102.789 7.01475   2
  -7   8  -1 93.3639 7.79838   1
   7   8   1 82.6575 7.24217   1
   7   8   1 99.0688 7.06609   1
   8  -8   1 275.548 12.4475   1
   8  -8   1 256.848 12.0603   2
  -8  -8  -1 253.205 11.5176   2
  -8  -8  -1 246.493 11.3686   1
   8  -8   1 278.751 12.3136   3
  -8  -8  -1 259.614 11.7345   2
  -8   8  -1 261.414 11.9445   2
  -8   8  -1 273.810 12.4004   1
   8   8   1 243.403 11.7708   1
   8   8   1 264.061 11.2513   2
   8   8   1 266.146 12.0597   1
   8   8   1 253.213 12.0475   3
   9  -8   1 137.985 9.54379   1
  -9  -8  -1 130.336 8.87875   2
   9  -8   1 142.813 9.37284   2
  -9  -8  -1 129.586 8.51211   1
  -9  -8  -1 135.912 8.75596   2
   9  -8   1 120.944 9.48253   3
   9   8   1 124.436 9.49381   3
  -9   8  -1 127.958 9.16709   2
   9   8   1 129.480 8.51759   2
  -9   8  -1 126.055 9.61055   1
   9   8   1 146.877 9.32500   1
  10  -8   1 3.48403 5.39189   3
 -10  -8  -1 5.20093 4.95978   2
 -10  -8  -1 5.46980 4.29023   1
  10  -8   1 9.29095 5.09470   2
 -10  -8  -1 6.98162 4.46650   2
  10  -8   1 6.57454 5.17441   1
 -10   8  -1 -2.2818 4.93780   1
  10   8   1 3.62290 5.22828   3
  10   8   1 2.34953 4.41139   1
  10   8   1 11.7828 5.29900   1
 -10   8  -1 8.78300 4.88692   2
  10   8   1 13.2909 4.37728   2
  11  -8   1 43.4151 7.14006   3
 -11  -8  -1 36.3930 5.70714   1
  11  -8   1 52.2514 7.11549   1
 -11  -8  -1 47.7542 6.35292   2
  11  -8   1 41.3162 6.41982   2
  11   8   1 48.1683 7.09901   3
 -11   8  -1 39.7612 6.23431   2
  11   8   1 45.3667 5.75710   2
 -11   8  -1 42.0722 6.51511   1
  11   8   1 38.2891 6.54102   1
 -12  -8  -1 5.83406 5.65563   2
  12  -8   1 3.15091 6.06521   3
  12  -8   1 1.84274 5.30995   2
  12  -8   1 -5.5383 5.52275   1
 -12  -8  -1 -7.1725 4.25188   1
 -12   8  -1 -3.8259 5.35978   1
  12   8   1 0.51261 5.50797   1
  12   8   1 2.03690 5.89783   3
 -12   8  -1 5.54220 5.52306   2
 -13  -8  -1 55.8432 7.57749   2
  13  -8   1 44.5290 7.78237   1
  13  -8   1 40.6912 7.71895   3
  13  -8   1 48.1891 7.29479   2
  13   8   1 31.1353 7.35119   1
 -13   8  -1 35.0193 7.35385   1
 -13   8  -1 31.8970 7.04764   2
  13   8   1 34.3162 7.78809   3
 -14  -8  -1 6.77598 6.36412   2
  14  -8   1 1.59220 7.17961   3
  14  -8   1 13.2574 7.36535   1
 -14   8  -1 2.54083 6.38859   2
 -14   8  -1 7.25041 6.59509   1
  14   8   1 -9.5251 6.76732   3
  14   8   1 12.7367 6.87502   1
  14  -9  -1 33.9139 7.99410   1
 -14  -9   1 31.4134 7.41108   2
  14  -9  -1 26.9092 8.32505   3
  14   9  -1 13.1381 7.03062   1
 -14   9   1 41.1818 7.99229   2
  14   9  -1 26.2825 8.23878   3
  13  -9  -1 10.0166 6.07499   2
  13  -9  -1 11.0235 6.63223   1
  13  -9  -1 5.29655 6.89112   3
 -13   9   1 7.12602 6.18861   1
  13   9  -1 -1.0014 6.62608   3
 -13   9   1 1.81065 6.07421   2
  12  -9  -1 23.7308 6.70348   1
 -12  -9   1 27.6289 6.32351   2
  12  -9  -1 9.01471 6.08781   2
  12  -9  -1 14.8350 6.78622   3
 -12   9   1 14.8083 6.06184   2
 -12   9   1 16.5702 6.45704   1
  12   9  -1 8.57145 6.00369   1
  12   9  -1 13.8615 10.4593   3
 -11  -9   1 5.74426 5.20916   2
  11  -9  -1 4.81295 6.01136   1
  11  -9  -1 3.55139 5.29778   2
  11  -9  -1 7.40316 5.97841   3
 -11  -9   1 3.84014 6.46767   2
  11   9  -1 5.05948 5.64745   3
  11   9  -1 0.75428 5.28008   1
 -11   9   1 8.74382 5.67973   1
 -11   9   1 7.82456 6.04843   2
  11   9  -1 13.2204 5.63356   2
 -10  -9   1 -2.0726 4.67250   2
  10  -9  -1 1.08162 5.28100   3
  10  -9  -1 3.65033 5.31849   1
 -10  -9   1 8.35027 4.50588   2
  10  -9  -1 -2.3949 4.79934   2
  10   9  -1 5.03979 4.20686   2
  10   9  -1 -5.3845 4.66658   1
 -10   9   1 1.80783 4.92250   2
  10   9  -1 0.94930 5.30425   3
 -10   9   1 1.85701 5.09921   1
   9  -9  -1 53.6526 6.35854   2
   9  -9  -1 70.7427 6.83437   1
   9  -9  -1 55.4519 6.66441   3
  -9  -9   1 54.5091 5.95309   2
  -9  -9   1 48.7905 5.75144   2
   9   9  -1 57.0493 6.59424   3
  -9   9   1 46.4981 6.31983   1
  -9   9   1 52.9943 6.34299   2
   9   9  -1 64.3690 6.56011   1
   9   9  -1 53.6625 6.04198   1
   9   9  -1 67.8656 5.75711   2
   8  -9  -1 246.531 11.7520   2
  -8  -9   1 258.736 11.9388   2
  -8  -9   1 230.177 11.2070   2
   8  -9  -1 243.522 11.9595   3
   8  -9  -1 265.683 12.6055   1
  -8   9   1 274.824 12.1354   2
   8   9  -1 245.519 11.5879   1
   8   9  -1 265.791 12.2655   3
  -8   9   1 247.363 12.4046   1
   8   9  -1 247.098 11.1363   2
   8   9  -1 259.158 12.0878   1
  -7  -9   1 86.8531 8.28108   2
   7  -9  -1 83.2155 7.41112   2
   7  -9  -1 95.4135 7.81500   1
   7  -9  -1 68.8908 6.41748   3
  -7  -9   1 78.6168 6.62692   2
  -7   9   1 75.8590 6.69661   1
   7   9  -1 70.0029 6.04270   2
   7   9  -1 67.9227 7.46778   3
   7   9  -1 78.2811 6.93366   1
  -7   9   1 74.5873 7.17255   2
   7   9  -1 69.6540 6.70311   1
   6  -9  -1 353.308 14.0681   1
  -6  -9   1 324.178 13.4259   2
   6  -9  -1 346.831 13.9759   3
   6  -9  -1 357.095 13.9918   2
  -6  -9   1 366.944 13.7577   2
  -6   9   1 349.837 14.1628   1
   6   9  -1 372.116 13.9911   3
   6   9  -1 346.332 13.6675   1
   6   9  -1 366.520 13.8710   1
  -6   9   1 353.374 13.6236   2
   6   9  -1 337.276 13.0979   2
   5  -9  -1 19.6708 3.98114   1
   5  -9  -1 24.5322 4.16439   3
   5  -9  -1 24.6302 4.12315   2
  -5  -9   1 22.0200 3.87261   2
  -5   9   1 10.4618 3.91209   1
  -5   9   1 12.5679 3.84608   2
   5   9  -1 24.2232 4.00859   3
   5   9  -1 17.0870 3.92015   1
   5   9  -1 12.7566 3.22668   2
   4  -9  -1 227.564 9.88089   3
  -4  -9   1 230.145 9.59642   2
   4  -9  -1 224.751 9.91228   2
  -4  -9   1 244.949 9.45388   1
   4  -9  -1 220.178 9.56182   2
  -4  -9   1 232.521 9.81333   2
   4  -9  -1 236.099 10.0296   1
   4   9  -1 224.827 9.66467   1
  -4   9   1 219.300 9.86518   2
   4   9  -1 212.673 9.81937   1
   4   9  -1 232.024 9.33353   2
  -4   9   1 231.162 9.89283   1
  -4   9   1 235.039 10.2470   1
   3  -9  -1 25.8056 3.95062   1
   3  -9  -1 28.5501 3.77053   3
  -3  -9   1 31.6079 3.58146   2
   3  -9  -1 37.1392 3.95366   2
   3  -9  -1 32.3597 4.04895   2
  -3  -9   1 27.1641 3.79019   2
  -3  -9   1 37.8593 3.80681   1
  -3   9   1 30.1565 4.15497   1
   3   9  -1 32.2373 3.79265   1
  -3   9   1 30.1482 3.89743   2
   3   9  -1 36.9787 4.09307   1
  -2  -9   1 61.9230 5.17881   2
   2  -9  -1 79.5077 6.30398   2
   2  -9  -1 69.3341 5.43697   1
  -2  -9   1 74.1487 5.50751   2
  -2  -9   1 70.2757 5.19683   1
   2  -9  -1 74.3302 5.72184   2
   2  -9  -1 76.8071 5.44304   3
  -2   9   1 68.2169 5.84454   1
  -2   9   1 65.0535 5.09992   2
  -2   9   1 67.4121 5.31016   1
   2   9  -1 73.7318 5.44339   1
   2   9  -1 81.5394 5.68877   1
   2   9  -1 77.0519 5.11461   2
   1  -9  -1 117.206 6.53509   2
   1  -9  -1 117.927 6.41645   1
  -1  -9   1 125.537 6.51367   3
  -1  -9   1 111.660 6.43015   2
  -1  -9   1 126.793 6.69617   2
   1  -9  -1 119.438 6.78869   2
   1  -9  -1 125.624 6.42799   3
  -1   9   1 127.645 6.50105   2
  -1   9   1 121.099 6.89118   1
  -1   9   1 126.286 6.57472   1
   1   9  -1 123.997 6.81243   1
   1   9  -1 131.188 6.78512   1
   0  -9  -1 102.564 6.10775   1
   0  -9   1 107.355 5.96729   2
   0  -9  -1 113.378 6.42727   2
   0  -9   1 104.939 6.01423   3
   0  -9   1 99.1232 5.92925   1
   0  -9  -1 96.3987 5.96765   2
   0  -9  -1 99.7271 5.84534   3
   0  -9   1 94.2798 5.75709   2
   0   9   1 103.868 5.98978   2
   0   9  -1 103.090 6.05304   1
   0   9   1 106.168 6.17280   1
   0   9  -1 102.295 6.05198   1
   0   9  -1 109.803 5.83551   2
   0   9   1 102.939 6.15238   1
  -1  -9  -1 46.1401 3.95248   3
   1  -9   1 56.9179 4.90901   2
   1  -9   1 50.6543 4.92572   3
  -1  -9  -1 37.4686 3.89538   2
   1  -9   1 38.2205 3.89194   1
  -1  -9  -1 37.6059 4.04970   2
   1  -9   1 43.5389 4.12970   2
  -1   9  -1 42.6523 4.23350   1
  -1   9  -1 55.0048 4.88526   2
   1   9   1 45.8233 4.24390   1
  -1   9  -1 44.9238 4.08155   1
   2  -9   1 20.0372 3.45725   1
  -2  -9  -1 22.6818 3.29825   2
   2  -9   1 19.2597 3.43896   2
  -2  -9  -1 10.9004 3.33806   2
   2  -9   1 19.1227 3.22929   2
   2  -9   1 12.5968 3.30424   3
  -2  -9  -1 24.8866 3.53531   1
   2   9   1 13.4982 3.30746   1
   2   9   1 14.5021 3.09059   2
  -2   9  -1 23.2452 3.73853   1
   2   9   1 15.4186 3.29401   1
  -2   9  -1 21.0058 3.40579   1
  -2   9  -1 10.3902 2.97773   2
   3  -9   1 33.6935 5.65575   2
  -3  -9  -1 36.1310 3.96979   1
   3  -9   1 35.1519 4.18480   1
  -3  -9  -1 29.8903 3.63686   2
  -3  -9  -1 33.5839 4.01347   2
   3  -9   1 32.1060 3.99180   2
   3  -9   1 33.7802 3.97905   3
   3   9   1 34.2298 3.89578   1
  -3   9  -1 32.3525 4.24620   1
  -3   9  -1 33.9533 4.03364   1
   3   9   1 40.9289 4.28628   1
  -3   9  -1 35.0415 3.96765   2
   4  -9   1 126.642 7.05034   2
  -4  -9  -1 130.475 6.92587   2
   4  -9   1 122.572 7.39227   1
   4  -9   1 134.343 7.48155   3
  -4  -9  -1 133.386 7.05711   1
   4  -9   1 123.001 7.42651   2
  -4  -9  -1 121.646 7.21481   2
  -4   9  -1 129.891 7.13630   2
   4   9   1 130.363 7.08146   3
   4   9   1 131.695 6.93223   1
   4   9   1 134.086 7.22657   1
  -4   9  -1 134.259 7.32671   1
  -4   9  -1 117.251 7.48008   1
   4   9   1 126.630 6.83656   2
   5  -9   1 765.791 25.1778   2
  -5  -9  -1 799.975 25.1295   2
  -5  -9  -1 745.716 24.9670   1
   5  -9   1 743.362 26.3416   1
   5  -9   1 779.571 25.2554   3
  -5   9  -1 727.490 25.1755   1
  -5   9  -1 715.468 25.0096   2
   5   9   1 756.508 24.9866   3
   5   9   1 740.159 24.6013   2
   5   9   1 769.078 25.1919   1
  -5   9  -1 688.896 25.1857   1
   6  -9   1 87.6729 9.43201   3
   6  -9   1 64.1852 5.66493   2
   6  -9   1 73.6545 6.83038   1
  -6  -9  -1 73.1759 6.16183   1
  -6  -9  -1 80.9814 6.36960   2
  -6  -9  -1 78.3828 6.61677   2
   6   9   1 72.9687 6.37740   1
  -6   9  -1 76.5176 6.85802   1
   6   9   1 75.9684 6.74224   1
   6   9   1 72.9704 6.08305   3
   6   9   1 75.7333 6.03117   2
  -6   9  -1 68.9956 6.45793   2
   7  -9   1 -0.9219 4.06537   3
  -7  -9  -1 2.59226 3.79949   1
  -7  -9  -1 -0.7995 3.86471   2
   7  -9   1 6.88205 4.29066   1
   7  -9   1 7.16577 4.30167   2
  -7  -9  -1 7.88741 3.83536   2
   7   9   1 5.22612 4.19216   1
   7   9   1 6.46312 3.95324   1
   7   9   1 1.34960 4.42328   3
   7   9   1 2.88043 3.49603   2
  -7   9  -1 2.64499 4.29278   1
  -7   9  -1 -0.3485 3.80205   2
   8  -9   1 227.837 11.5667   2
  -8  -9  -1 206.350 11.0928   2
  -8  -9  -1 225.827 10.7346   1
   8  -9   1 237.016 11.7092   1
   8  -9   1 229.553 11.4548   3
   8   9   1 218.858 10.5047   2
   8   9   1 197.328 10.9391   1
   8   9   1 236.895 11.5068   3
  -8   9  -1 219.548 11.1037   2
  -8   9  -1 252.240 12.0153   1
   8   9   1 230.621 11.5368   1
  -9  -9  -1 2.63678 3.99821   1
   9  -9   1 11.7144 5.25019   1
   9  -9   1 16.9838 5.58289   3
  -9  -9  -1 7.01293 4.35511   2
   9  -9   1 13.8450 5.16125   2
  -9  -9  -1 13.0159 4.80363   2
   9   9   1 23.8326 5.47824   3
   9   9   1 9.56974 4.71952   1
  -9   9  -1 5.75824 4.78432   2
   9   9   1 15.9791 5.20257   1
  -9   9  -1 9.18480 5.28591   1
   9   9   1 12.4238 4.36943   2
 -10  -9  -1 123.913 9.25570   2
  10  -9   1 151.414 10.6970   1
 -10  -9  -1 142.469 9.90087   2
  10  -9   1 148.327 10.8829   3
  10  -9   1 147.748 10.3644   2
 -10  -9  -1 166.846 9.59181   1
  10   9   1 134.105 9.00749   2
  10   9   1 126.273 9.38023   1
  10   9   1 136.277 10.2427   3
  10   9   1 138.632 10.1106   1
 -10   9  -1 144.377 10.0559   2
 -10   9  -1 164.259 10.9735   1
 -11  -9  -1 8.09666 5.37088   2
  11  -9   1 1.87593 5.40974   1
  11  -9   1 20.3685 5.77298   2
 -11  -9  -1 15.9949 4.71557   1
  11  -9   1 5.09264 5.89257   3
 -11   9  -1 6.34658 5.39945   2
  11   9   1 7.78783 5.56793   1
  11   9   1 12.3481 6.12162   3
  11   9   1 7.84817 4.63387   2
 -11   9  -1 10.9254 5.89440   1
 -12  -9  -1 14.0761 6.02019   2
  12  -9   1 6.26676 6.32964   3
  12  -9   1 10.9183 6.29705   2
  12  -9   1 12.7033 6.48330   1
 -12   9  -1 2.42093 6.15444   1
  12   9   1 10.8441 6.26744   1
  12   9   1 7.84600 6.64159   3
 -12   9  -1 12.6391 6.00730   2
  13  -9   1 0.49601 6.47244   1
 -13  -9  -1 -0.5136 6.20999   2
  13  -9   1 -5.6433 5.89824   2
  13  -9   1 1.01128 6.50548   3
 -13   9  -1 -3.0377 6.42207   1
  13   9   1 2.79103 6.30231   1
 -13   9  -1 5.26541 6.30640   2
  13   9   1 1.70335 6.86599   3
  14  -9   1 53.9422 8.55770   1
 -14  -9  -1 48.8448 7.92105   2
  14  -9   1 50.1951 8.83284   3
  14   9   1 42.8804 8.53574   3
  14   9   1 31.8688 8.16617   1
 -14   9  -1 33.9310 10.3895   1
 -14   9  -1 42.1199 7.93842   2
  14 -10  -1 2.95921 7.32383   3
  14 -10  -1 9.85693 7.39321   1
 -14 -10   1 14.5332 7.30662   2
  14  10  -1 12.2675 7.81185   3
  14  10  -1 14.5961 7.36762   1
 -13 -10   1 37.5772 7.18687   2
  13 -10  -1 60.1286 8.87686   3
  13 -10  -1 51.2963 8.37934   1
 -13  10   1 47.4653 8.19657   1
 -13  10   1 51.0749 7.88945   2
  13  10  -1 70.6814 9.30609   3
  13  10  -1 55.3917 8.05694   1
  12 -10  -1 9.56616 6.04026   2
  12 -10  -1 1.52842 6.27067   1
  12 -10  -1 4.55766 6.73173   3
 -12 -10   1 -4.4376 5.56383   2
 -12  10   1 14.9831 6.57654   1
 -12  10   1 19.8574 6.36451   2
  12  10  -1 4.49167 6.03319   1
  12  10  -1 3.38355 6.56429   3
  11 -10  -1 12.3811 5.69192   2
 -11 -10   1 22.7939 5.93953   2
  11 -10  -1 15.6285 7.19959   3
 -11  10   1 26.1732 6.59391   1
  11  10  -1 30.2309 6.45385   1
  11  10  -1 28.7655 6.62222   3
 -10 -10   1 45.9596 6.62470   2
  10 -10  -1 47.0061 7.11892   1
  10 -10  -1 53.6693 7.22561   3
  10 -10  -1 47.7556 6.62387   2
 -10 -10   1 41.0867 5.90428   2
  10  10  -1 45.5014 6.94823   3
  10  10  -1 48.3798 6.56017   1
 -10  10   1 54.1437 6.66856   2
 -10  10   1 40.2365 6.97276   1
   9 -10  -1 128.572 10.1250   3
  -9 -10   1 114.738 9.03534   2
   9 -10  -1 119.976 9.59906   2
   9 -10  -1 115.418 10.0646   1
   9  10  -1 147.460 9.80442   1
   9  10  -1 130.306 9.22690   1
  -9  10   1 116.238 9.99704   1
  -9  10   1 105.713 9.41533   2
   9  10  -1 132.018 9.91342   3
   9  10  -1 135.033 8.58861   2
  -8 -10   1 27.1802 5.41195   2
   8 -10  -1 13.0102 5.05481   2
  -8 -10   1 15.6971 4.70510   2
   8 -10  -1 18.4960 5.38903   1
   8 -10  -1 26.4857 5.56263   3
   8  10  -1 25.6507 4.67850   2
   8  10  -1 23.7377 5.52589   3
   8  10  -1 22.8514 4.81140   1
  -8  10   1 29.3628 5.20580   2
  -8  10   1 26.6749 5.55444   1
   8  10  -1 27.6998 5.50369   1
  -7 -10   1 10.5537 4.41764   2
   7 -10  -1 10.7402 4.71022   1
   7 -10  -1 3.51677 4.58929   3
  -7 -10   1 9.73345 4.14753   2
   7 -10  -1 9.21694 4.60334   2
  -7  10   1 14.5300 4.60021   2
   7  10  -1 15.3557 4.21485   1
  -7  10   1 10.9201 4.96535   1
   7  10  -1 10.6012 4.73419   3
   7  10  -1 6.35809 4.46660   1
   7  10  -1 10.0545 3.86322   2
   6 -10  -1 118.368 7.98576   2
   6 -10  -1 121.107 8.30766   1
  -6 -10   1 128.042 8.26135   2
   6 -10  -1 112.625 8.25512   3
  -6  10   1 107.921 8.35478   1
   6  10  -1 123.370 8.18672   1
  -6  10   1 124.436 8.11921   2
   6  10  -1 118.611 8.84320   3
   6  10  -1 120.655 7.17285   2
   5 -10  -1 85.2884 7.06080   3
   5 -10  -1 88.5830 6.66285   2
  -5 -10   1 89.7428 6.79993   2
   5 -10  -1 88.8808 7.28007   1
  -5 -10   1 81.4389 6.16727   2
  -5  10   1 86.7755 6.78905   2
   5  10  -1 77.2233 6.00150   1
   5  10  -1 88.1467 6.90596   1
   5  10  -1 76.0769 6.73876   3
  -5  10   1 86.8331 7.45456   1
   5  10  -1 82.3843 5.94990   2
   4 -10  -1 161.739 8.78305   2
  -4 -10   1 148.167 8.04954   2
  -4 -10   1 150.067 8.44682   2
   4 -10  -1 159.286 8.54128   3
  -4 -10   1 173.185 8.08179   1
   4  10  -1 166.774 7.97716   2
   4  10  -1 160.034 8.05346   1
  -4  10   1 175.664 9.08539   1
   4  10  -1 172.043 8.58751   1
   3 -10  -1 48.2691 5.02433   2
   3 -10  -1 72.8714 5.95557   1
  -3 -10   1 67.3862 5.71433   1
   3 -10  -1 50.2525 4.80140   2
  -3 -10   1 69.2733 5.87537   2
  -3 -10   1 73.8757 6.25867   2
   3 -10  -1 62.3139 6.01950   3
   3  10  -1 61.1071 5.80986   1
  -3  10   1 52.6400 5.10086   1
   3  10  -1 76.4839 6.24920   1
   3  10  -1 71.9737 5.77588   2
  -3  10   1 56.1463 5.01763   2
   2 -10  -1 73.3671 6.23630   1
  -2 -10   1 68.4810 5.81329   2
  -2 -10   1 87.1838 6.34771   2
   2 -10  -1 69.8814 6.07071   2
  -2 -10   1 79.1755 5.90458   1
   2 -10  -1 75.5757 5.99162   3
   2 -10  -1 76.0132 6.10925   2
   2  10  -1 80.7177 5.79353   1
  -2  10   1 75.2799 6.33386   1
  -2  10   1 79.8183 6.06653   2
  -2  10   1 79.3657 6.28348   1
   2  10  -1 82.9391 6.43124   1
   1 -10  -1 349.386 14.6016   2
  -1 -10   1 380.789 15.8755   2
   1 -10  -1 385.976 14.0062   1
  -1 -10   1 376.986 13.6722   1
   1 -10  -1 349.041 15.0378   3
  -1 -10   1 357.030 13.5647   2
   1 -10  -1 393.717 14.0506   2
  -1 -10   1 387.805 13.7704   3
   1  10  -1 381.783 14.0027   1
   1  10  -1 370.774 13.8068   1
  -1  10   1 376.604 14.1008   1
  -1  10   1 380.705 13.7757   2
   1  10  -1 369.234 13.4666   2
  -1  10   1 368.644 13.9313   1
   0 -10   1 47.1863 4.34246   3
   0 -10  -1 50.8475 4.70680   2
   0 -10  -1 46.9498 4.22010   3
   0 -10   1 44.3319 4.49113   2
   0 -10   1 48.0874 4.37549   1
   0 -10  -1 45.2133 4.39913   1
   0 -10  -1 47.5480 4.28746   2
   0 -10   1 43.4431 4.14417   2
   0  10  -1 50.2420 4.64433   1
   0  10  -1 48.3324 4.41396   1
   0  10   1 53.9101 4.99135   1
   0  10  -1 48.9783 4.26372   2
   0  10   1 43.5423 4.20368   2
   0  10   1 43.0393 4.44581   1
   1 -10   1 53.8449 5.38654   1
  -1 -10  -1 62.4154 5.37631   2
  -1 -10  -1 63.7462 5.77046   2
  -1 -10  -1 56.8737 5.45871   1
   1 -10   1 67.4092 5.50183   3
   1 -10   1 65.6956 5.45282   2
   1 -10   1 65.1040 5.75005   2
  -1 -10  -1 53.5339 5.25089   3
  -1  10  -1 55.6198 4.76827   1
   1  10   1 56.1273 5.56154   1
  -1  10  -1 64.9150 5.29209   2
   1  10   1 61.1892 5.85173   1
  -2 -10  -1 284.355 11.1832   1
  -2 -10  -1 276.205 11.1999   2
   2 -10   1 272.899 10.9601   3
   2 -10   1 294.353 11.2084   1
   2 -10   1 253.243 10.9406   2
  -2 -10  -1 250.616 10.7837   2
   2 -10   1 254.272 10.8930   2
  -2  10  -1 280.952 11.4551   1
  -2  10  -1 254.349 10.9461   1
   2  10   1 269.719 11.0866   1
  -2  10  -1 268.279 10.8428   2
   2  10   1 264.688 10.8034   2
   2  10   1 289.986 11.3566   1
  -3 -10  -1 300.749 11.9487   2
   3 -10   1 291.262 11.9846   2
   3 -10   1 277.493 11.4593   2
  -3 -10  -1 293.191 11.7572   2
  -3 -10  -1 311.290 11.9212   1
   3 -10   1 277.153 11.7433   1
   3 -10   1 291.052 11.8245   3
   3  10   1 321.472 11.7274   2
   3  10   1 287.273 11.7993   1
   3  10   1 309.837 12.1141   1
  -3  10  -1 285.409 11.9091   1
  -3  10  -1 276.596 11.9388   1
  -3  10  -1 282.304 11.6712   2
  -4 -10  -1 1.78792 3.47976   2
  -4 -10  -1 0.44776 3.21033   1
   4 -10   1 1.86934 3.64012   2
   4 -10   1 -1.1208 3.11057   2
   4 -10   1 8.01228 3.69023   1
   4 -10   1 -2.7888 3.45210   3
  -4 -10  -1 2.60317 3.07147   2
  -4  10  -1 0.92384 3.31016   2
   4  10   1 3.28862 3.32745   2
  -4  10  -1 2.76495 3.67439   1
   4  10   1 6.67527 3.35764   1
  -4  10  -1 -0.4809 3.37596   1
   4  10   1 4.40590 3.80183   1
  -5 -10  -1 558.369 19.9409   2
  -5 -10  -1 576.332 19.7960   2
   5 -10   1 576.098 20.3033   3
   5 -10   1 569.703 20.0367   2
  -5 -10  -1 560.079 19.8036   1
  -5  10  -1 586.287 20.4015   1
   5  10   1 577.432 20.1800   1
   5  10   1 552.032 19.6050   2
   5  10   1 559.111 19.9548   1
   5  10   1 553.774 19.8719   3
  -6 -10  -1 288.825 12.2700   2
   6 -10   1 279.486 12.5622   3
   6 -10   1 268.961 12.3491   2
  -6 -10  -1 280.787 11.8555   1
   6 -10   1 272.793 12.1408   1
  -6  10  -1 305.844 12.9139   1
   6  10   1 266.012 12.1863   1
   6  10   1 275.710 11.6315   2
   6  10   1 299.612 12.3017   3
  -6  10  -1 275.815 12.2034   2
  -7 -10  -1 44.8877 6.70125   2
   7 -10   1 28.1710 5.39708   1
   7 -10   1 38.0606 5.60689   3
   7 -10   1 39.7806 5.55767   2
  -7 -10  -1 27.4944 5.12747   2
  -7 -10  -1 40.2677 4.92742   1
   7  10   1 29.0629 5.27701   3
   7  10   1 29.2625 5.39092   1
  -7  10  -1 39.5165 5.79862   1
   7  10   1 37.6506 4.75216   2
  -7  10  -1 43.9854 5.41140   2
   7  10   1 40.0165 5.23880   1
  -8 -10  -1 243.402 12.1823   2
   8 -10   1 270.058 13.2749   1
  -8 -10  -1 269.742 12.4644   1
   8 -10   1 289.284 13.4437   3
   8 -10   1 279.763 13.0085   2
  -8 -10  -1 271.574 12.9577   2
   8  10   1 279.916 13.0133   3
   8  10   1 276.199 12.7621   1
   8  10   1 268.281 12.1409   2
  -8  10  -1 262.024 12.7151   2
   8  10   1 275.660 14.0546   1
  -8  10  -1 296.255 13.6612   1
  -9 -10  -1 136.776 9.58584   2
   9 -10   1 124.911 9.84107   3
  -9 -10  -1 141.193 9.29688   1
   9 -10   1 141.350 10.4975   1
   9 -10   1 152.226 10.2453   2
  -9 -10  -1 131.617 9.15014   2
  -9  10  -1 143.696 9.98031   2
   9  10   1 151.698 10.2838   1
   9  10   1 145.365 10.2317   3
   9  10   1 133.851 9.25130   2
  -9  10  -1 134.802 10.5033   1
  10 -10   1 1.28746 5.41137   1
  10 -10   1 -2.3744 5.48483   3
  10 -10   1 0.35036 5.18503   2
 -10 -10  -1 -2.9141 4.90565   2
 -10 -10  -1 1.01654 4.15886   1
 -10  10  -1 6.44731 5.10050   2
 -10  10  -1 8.47194 5.79562   1
  10  10   1 3.58163 5.51111   3
  10  10   1 4.40897 4.51880   2
  10  10   1 -0.6671 5.16302   1
  11 -10   1 -9.2874 5.49885   1
  11 -10   1 4.16113 5.56772   2
 -11 -10  -1 -6.0978 4.99937   2
  11  10   1 5.22940 5.91783   1
  11  10   1 5.35270 5.98936   3
 -11  10  -1 -4.8001 5.26190   2
 -11  10  -1 -3.9587 5.66398   1
  12 -10   1 40.0660 7.52155   3
  12 -10   1 33.9782 7.07975   2
 -12 -10  -1 27.5795 6.64575   2
  12 -10   1 11.0130 6.72996   1
  12  10   1 25.4306 7.32506   3
  12  10   1 18.6600 6.73839   1
 -12  10  -1 29.1694 6.80098   2
 -12  10  -1 17.9569 6.68104   1
  13 -10   1 1.81641 6.52361   1
  13 -10   1 5.28132 7.09240   3
 -13 -10  -1 -3.3596 5.68314   2
  13 -10   1 3.40544 6.47066   2
  13  10   1 2.66899 6.26690   1
  13  10   1 2.94986 7.20161   3
 -13  10  -1 -4.3018 6.68726   1
 -13  10  -1 -3.5195 6.20812   2
 -14 -10  -1 -7.5741 6.45475   2
  14 -10   1 1.49334 7.40395   3
 -14  10  -1 -5.4612 6.43600   2
  14  10   1 15.0608 7.48541   1
  14  10   1 -0.1309 7.34966   3
 -13 -11   1 16.1360 7.07864   2
  13 -11  -1 -0.3107 6.87527   1
  13 -11  -1 5.93061 7.32708   3
  13  11  -1 12.5402 7.20689   3
  13  11  -1 2.71642 6.57073   1
 -13  11   1 6.47072 6.65247   2
 -13  11   1 4.16242 6.85280   1
  12 -11  -1 119.548 11.4879   3
  12 -11  -1 123.741 11.8514   2
  12 -11  -1 123.642 11.1786   1
 -12 -11   1 101.629 10.9195   2
 -12  11   1 110.297 9.76296   2
  12  11  -1 112.871 12.8522   1
 -12  11   1 100.912 9.72596   1
  12  11  -1 104.480 9.94691   3
  11 -11  -1 17.3640 6.26357   2
  11 -11  -1 10.9270 6.86834   1
 -11 -11   1 7.34308 5.89046   2
  11 -11  -1 6.81190 6.24868   3
  11  11  -1 4.93978 6.09213   3
 -11  11   1 7.77910 6.90183   2
  11  11  -1 14.4317 6.24807   1
 -11  11   1 14.3003 6.43301   1
 -10 -11   1 37.3842 6.17305   2
  10 -11  -1 20.5088 6.18273   2
  10 -11  -1 17.8812 6.23566   1
  10 -11  -1 25.2660 6.49766   3
  10  11  -1 30.0747 6.38760   3
  10  11  -1 22.1801 6.06825   1
 -10  11   1 33.6268 6.39600   2
 -10  11   1 36.0301 6.74379   1
   9 -11  -1 45.2846 6.39199   2
  -9 -11   1 43.8486 6.31042   2
  -9 -11   1 35.7789 5.63479   2
   9 -11  -1 45.5358 6.73681   3
   9 -11  -1 35.2604 6.50567   1
   9  11  -1 51.2318 6.46466   1
  -9  11   1 46.0126 7.02138   1
  -9  11   1 38.4385 6.18103   2
   9  11  -1 30.8670 7.34860   1
   9  11  -1 45.9341 6.54449   3
   8 -11  -1 56.3864 6.60372   2
  -8 -11   1 56.3869 7.52266   2
   8 -11  -1 60.5179 6.90093   3
   8 -11  -1 50.4496 6.76889   1
  -8 -11   1 62.9367 6.61269   2
   8  11  -1 51.7872 6.11538   1
  -8  11   1 71.7373 7.25064   1
   8  11  -1 51.9392 6.66360   3
   8  11  -1 55.8701 5.52320   2
   8  11  -1 69.9145 6.75423   1
  -8  11   1 75.9391 6.90992   2
   7 -11  -1 -3.0774 4.54795   3
  -7 -11   1 0.88369 4.41863   2
   7 -11  -1 -5.1581 4.50721   2
   7 -11  -1 1.57162 4.84375   1
   7  11  -1 0.61457 3.77969   2
  -7  11   1 6.03840 4.44895   2
   7  11  -1 7.87734 4.56036   1
   7  11  -1 -2.9997 4.59943   3
  -7  11   1 1.03445 4.76595   1
   6 -11  -1 82.4141 7.70749   3
  -6 -11   1 66.8952 6.15572   2
  -6 -11   1 68.6449 5.78834   2
   6 -11  -1 72.2151 6.68063   1
   6 -11  -1 75.9530 6.69156   2
   6  11  -1 67.4271 6.28310   3
   6  11  -1 65.6777 5.46859   2
   6  11  -1 55.7866 5.61433   1
   6  11  -1 69.0921 6.42074   1
  -6  11   1 60.3559 6.06191   2
  -6  11   1 63.9938 6.49192   1
   5 -11  -1 42.9387 5.43416   1
  -5 -11   1 47.0958 4.78515   2
   5 -11  -1 33.4549 5.03340   3
  -5 -11   1 45.8333 5.93246   2
   5 -11  -1 36.6433 5.13411   2
   5  11  -1 40.6100 6.02807   1
  -5  11   1 40.3914 5.49614   1
   5  11  -1 37.7190 4.72859   1
  -5  11   1 49.0039 5.20926   2
   5  11  -1 34.9851 5.56481   3
   5  11  -1 32.1371 4.34991   2
  -4 -11   1 380.646 15.3046   2
  -4 -11   1 417.379 15.3577   1
  -4 -11   1 438.332 15.9202   2
   4 -11  -1 420.108 15.7299   3
   4 -11  -1 412.781 15.9734   2
   4 -11  -1 422.053 16.2296   1
   4  11  -1 397.196 15.2767   2
   4  11  -1 432.630 15.9482   1
  -4  11   1 424.918 16.0289   1
   4  11  -1 412.418 15.7503   1
  -4  11   1 453.092 17.3200   2
  -3 -11   1 430.468 15.5990   2
   3 -11  -1 425.456 15.4319   3
   3 -11  -1 419.549 15.9333   1
  -3 -11   1 401.839 15.1509   1
   3 -11  -1 429.848 15.7754   2
   3 -11  -1 409.836 17.0059   2
  -3 -11   1 406.118 15.3120   2
  -3  11   1 415.518 15.6244   2
   3  11  -1 403.143 15.4226   1
  -3  11   1 417.153 15.8149   1
  -3  11   1 405.254 15.4927   1
   3  11  -1 429.667 15.7262   1
   3  11  -1 396.764 15.0192   2
  -2 -11   1 29.9530 4.20887   1
   2 -11  -1 24.9110 4.04000   2
  -2 -11   1 30.5481 4.41669   2
  -2 -11   1 26.2974 3.99188   2
   2 -11  -1 33.4205 4.59449   1
   2 -11  -1 23.7869 4.15194   3
   2 -11  -1 29.7088 4.38423   2
   2  11  -1 27.2546 4.16490   1
  -2  11   1 25.3805 4.36763   1
   2  11  -1 28.5086 3.95111   2
  -2  11   1 25.9988 4.07749   2
  -2  11   1 22.4036 4.47565   1
   2  11  -1 30.7198 4.43691   1
  -1 -11   1 156.253 8.14679   2
  -1 -11   1 158.568 7.96371   3
   1 -11  -1 151.008 7.77873   3
   1 -11  -1 143.624 8.09295   1
  -1 -11   1 145.275 7.78813   2
   1 -11  -1 143.607 8.19896   2
  -1 -11   1 147.263 7.84978   1
  -1  11   1 166.835 8.37366   1
  -1  11   1 143.558 8.06366   1
   1  11  -1 142.690 7.63872   1
   1  11  -1 136.355 8.17286   1
  -1  11   1 150.864 7.87082   2
   1  11  -1 154.597 7.64534   2
   0 -11  -1 492.263 17.4053   1
   0 -11  -1 501.332 17.1145   3
   0 -11   1 485.287 17.2223   3
   0 -11  -1 481.335 17.4779   2
   0 -11   1 482.391 17.1935   2
   0 -11   1 490.126 17.4813   2
   0 -11   1 489.894 17.2485   1
   0  11   1 466.487 18.1849   1
   0  11  -1 515.174 17.1218   2
   0  11   1 483.602 17.1935   2
   0  11  -1 462.387 17.3419   1
   0  11   1 487.223 17.5850   1
   0  11  -1 470.569 17.3244   1
  -1 -11  -1 345.541 13.3569   2
   1 -11   1 352.359 13.2126   1
  -1 -11  -1 307.062 13.1562   2
   1 -11   1 319.625 13.1082   2
  -1 -11  -1 346.427 12.9522   3
   1 -11   1 346.728 13.3670   2
  -1 -11  -1 334.873 13.2872   1
   1 -11   1 360.743 13.2108   3
  -1  11  -1 329.111 13.5459   1
  -1  11  -1 348.845 13.1256   2
   1  11   1 323.922 13.3773   1
  -1  11  -1 342.808 13.3551   1
   1  11   1 364.923 13.3297   2
   1  11   1 344.310 13.3631   1
   2 -11   1 1675.54 50.6650   3
   2 -11   1 1643.48 50.7480   2
  -2 -11  -1 1559.46 50.5111   2
   2 -11   1 1554.38 50.5606   2
   2 -11   1 1620.68 50.7342   1
  -2 -11  -1 1583.75 50.5837   1
  -2 -11  -1 1650.79 50.7616   2
  -2  11  -1 1649.27 50.8585   1
   2  11   1 1640.71 50.5048   2
  -2  11  -1 1592.19 51.8994   1
   2  11   1 1560.52 50.7165   1
   2  11   1 1579.93 50.6674   1
  -2  11  -1 1640.12 50.5332   2
   3 -11   1 43.5047 4.91148   3
  -3 -11  -1 37.6516 4.46306   2
   3 -11   1 29.0974 4.35938   2
  -3 -11  -1 41.4764 4.86474   2
  -3 -11  -1 30.5636 4.41622   1
   3 -11   1 31.1114 4.66745   2
   3 -11   1 37.8160 4.77659   1
   3  11   1 34.7183 4.38634   1
  -3  11  -1 30.1984 4.57184   1
  -3  11  -1 34.8189 4.97491   1
  -3  11  -1 41.3408 4.56960   2
   3  11   1 40.6694 4.89930   1
  -4 -11  -1 87.8222 7.22410   2
   4 -11   1 92.9470 7.59114   3
  -4 -11  -1 64.2876 6.31959   2
   4 -11   1 69.0347 6.85411   1
   4 -11   1 84.7705 7.33865   2
  -4 -11  -1 82.7598 6.62952   1
   4  11   1 90.5980 7.28506   1
   4  11   1 81.5227 6.50491   2
  -4  11  -1 70.2633 6.74479   1
   4  11   1 73.9497 6.75003   1
  -4  11  -1 82.4769 6.65159   2
  -5 -11  -1 64.2051 6.29928   2
   5 -11   1 71.4949 6.18912   3
  -5 -11  -1 78.4142 6.65820   1
  -5 -11  -1 70.7252 6.19482   2
   5 -11   1 71.3620 6.37237   1
  -5  11  -1 74.1773 6.54219   1
   5  11   1 68.0488 6.03394   3
   5  11   1 63.1885 5.52598   2
  -5  11  -1 73.2079 7.11766   2
   5  11   1 65.6946 6.51144   1
   5  11   1 71.6252 6.23204   1
  -6 -11  -1 8.94050 4.37441   2
   6 -11   1 -5.3379 4.24522   2
   6 -11   1 2.33341 4.34424   3
  -6 -11  -1 8.44104 4.05196   1
   6 -11   1 -2.6153 4.20314   1
   6  11   1 -2.7313 3.71993   1
   6  11   1 5.51829 3.83002   2
  -6  11  -1 6.86781 4.14147   2
   6  11   1 1.25500 4.39361   1
   6  11   1 6.00241 4.28693   3
  -6  11  -1 0.91493 4.34644   1
  -7 -11  -1 40.2308 5.24727   1
   7 -11   1 30.3279 5.72078   1
   7 -11   1 32.7114 5.58857   2
   7 -11   1 22.1113 5.55102   3
  -7 -11  -1 40.7649 5.19620   2
  -7 -11  -1 47.1245 5.71758   2
  -7  11  -1 27.8598 5.17497   2
   7  11   1 38.2314 5.73039   3
  -7  11  -1 37.6868 5.92364   1
   7  11   1 32.4887 4.87953   2
   7  11   1 28.6488 5.55058   1
  -8 -11  -1 0.44767 4.08009   2
  -8 -11  -1 -1.7929 4.69120   2
   8 -11   1 -2.8451 4.72753   3
  -8 -11  -1 1.32876 4.02717   1
   8 -11   1 7.10802 4.88527   2
   8 -11   1 -9.6992 4.60916   1
   8  11   1 11.6007 5.32230   1
   8  11   1 3.37261 4.55260   1
  -8  11  -1 5.10916 5.45157   1
  -8  11  -1 2.00267 4.62973   2
   8  11   1 -0.3981 4.04002   2
   8  11   1 7.92353 5.11368   3
   9 -11   1 82.6483 7.69635   2
  -9 -11  -1 65.6738 7.21054   2
   9 -11   1 77.2028 7.74765   3
   9 -11   1 92.7890 8.19386   1
  -9 -11  -1 93.6532 8.02885   1
  -9 -11  -1 60.2794 6.76606   2
   9  11   1 85.1037 7.72759   3
   9  11   1 68.1612 6.38349   2
  -9  11  -1 68.2554 7.16511   2
   9  11   1 93.4192 9.11382   1
  -9  11  -1 68.6823 7.67295   1
   9  11   1 70.1844 7.13951   1
  10 -11   1 5.86875 5.53421   1
  10 -11   1 -0.0856 5.27286   2
  10 -11   1 8.51824 5.87632   3
 -10 -11  -1 3.16117 5.10587   2
 -10  11  -1 -5.0407 5.36329   1
  10  11   1 5.50382 5.78167   3
  10  11   1 2.08763 4.81505   2
  10  11   1 -0.4447 5.35384   1
 -10  11  -1 -5.3980 5.17814   2
  11 -11   1 11.7683 6.66572   1
 -11 -11  -1 6.15304 5.90758   2
  11 -11   1 13.4338 6.51637   3
  11 -11   1 12.7083 6.19788   2
 -11  11  -1 7.03119 5.96496   2
  11  11   1 18.5589 6.45947   1
  11  11   1 19.9938 6.75064   3
 -11  11  -1 17.5924 6.61230   1
  12 -11   1 38.0232 7.86009   1
  12 -11   1 47.2773 7.74438   2
  12 -11   1 38.6479 7.91816   3
  12  11   1 40.4463 8.07628   3
 -12  11  -1 44.3949 8.05926   1
  12  11   1 57.9964 9.22534   1
 -12  11  -1 38.3476 7.32444   2
  13 -11   1 10.6554 7.29732   3
 -13 -11  -1 7.32556 6.59339   2
  13 -11   1 15.9613 7.23179   1
  13  11   1 1.68329 7.11020   3
 -13  11  -1 14.5108 6.91337   2
  13  11   1 11.9016 7.02524   1
 -13 -12   1 6.47766 6.89861   2
  13 -12  -1 15.6548 7.77141   3
  13  12  -1 13.3328 7.54393   3
  13  12  -1 23.5882 7.70879   1
 -13  12   1 23.0298 7.32021   2
 -12 -12   1 9.82217 6.50813   2
  12 -12  -1 5.42369 6.51284   2
  12 -12  -1 10.8129 6.86965   1
  12 -12  -1 2.82538 6.85960   3
 -12  12   1 1.17405 6.15529   2
  12  12  -1 3.56627 6.77851   1
 -12  12   1 2.40220 6.72266   1
  12  12  -1 5.39280 6.97497   3
  11 -12  -1 25.0954 6.95906   1
 -11 -12   1 16.6143 7.13537   2
  11 -12  -1 26.0000 7.37530   3
  11 -12  -1 24.1107 6.55595   2
 -11  12   1 22.1090 6.92107   1
  11  12  -1 30.6046 7.44443   1
  11  12  -1 23.7756 7.20742   3
 -11  12   1 29.2808 6.78398   2
  10 -12  -1 26.3180 6.60417   2
  10 -12  -1 37.7104 7.11560   1
 -10  12   1 20.1347 6.16422   2
  10  12  -1 19.2069 6.12144   1
 -10  12   1 33.8022 7.22142   1
  10  12  -1 15.5697 6.25379   3
   9 -12  -1 9.56291 5.82571   3
   9 -12  -1 -4.7494 5.39955   1
  -9 -12   1 -5.8312 4.99580   2
   9 -12  -1 0.48988 5.17656   2
   9  12  -1 7.61449 5.72677   3
   9  12  -1 5.28076 5.46273   1
   9  12  -1 7.72198 4.95690   2
  -9  12   1 5.96708 5.64674   1
  -9  12   1 3.49860 5.13842   2
   8 -12  -1 13.4283 5.44414   1
   8 -12  -1 9.56492 5.48591   3
  -8 -12   1 3.79661 4.15636   2
   8 -12  -1 1.61388 5.02743   2
  -8 -12   1 -1.4762 4.86808   2
   8  12  -1 -4.9106 4.83358   3
   8  12  -1 -2.1118 6.04115   2
  -8  12   1 -0.3398 5.24440   1
   8  12  -1 1.81389 5.08599   1
  -8  12   1 4.05410 4.88888   2
   7 -12  -1 92.9754 8.49479   1
   7 -12  -1 92.8876 8.96490   2
   7 -12  -1 82.2660 7.65637   3
  -7 -12   1 85.0637 8.36315   2
   7  12  -1 108.475 8.69565   1
   7  12  -1 94.0845 7.54899   2
   7  12  -1 85.6598 7.79444   1
  -7  12   1 81.0837 7.20269   2
   7  12  -1 85.9497 7.55535   3
  -7  12   1 95.1362 8.69961   1
  -6 -12   1 -6.0019 3.64418   2
  -6 -12   1 2.75636 4.61487   2
   6 -12  -1 13.3803 4.94723   3
   6 -12  -1 3.55648 4.68032   2
   6 -12  -1 11.0714 4.88679   1
  -6  12   1 2.94946 4.94125   1
   6  12  -1 -1.9566 3.93137   1
  -6  12   1 6.30250 4.45606   2
   6  12  -1 8.14749 4.80677   1
   6  12  -1 2.21223 4.51123   3
   6  12  -1 1.22161 3.88101   2
   5 -12  -1 3.32435 4.25229   1
   5 -12  -1 -2.8035 4.24095   2
   5 -12  -1 0.46459 4.14733   3
  -5 -12   1 3.07029 3.58218   2
  -5 -12   1 5.19544 4.29010   2
   5  12  -1 8.51841 4.22653   1
   5  12  -1 5.55570 3.62499   2
   5  12  -1 -2.5151 4.09209   1
  -5  12   1 6.76431 4.21816   2
   5  12  -1 1.65947 4.19662   3
  -5  12   1 4.09097 4.54936   1
   4 -12  -1 2.69926 4.46110   1
   4 -12  -1 21.1281 4.84756   2
   4 -12  -1 8.71178 4.33113   3
  -4 -12   1 15.8354 5.83383   2
  -4 -12   1 9.65336 4.00500   2
   4  12  -1 21.9004 4.37907   1
  -4  12   1 11.8178 4.44996   2
   4  12  -1 20.3031 7.78419   1
   4  12  -1 10.7981 3.81039   2
  -4  12   1 17.1687 4.73021   1
  -3 -12   1 88.4197 6.68104   1
  -3 -12   1 80.5938 6.72410   2
  -3 -12   1 80.2370 7.31240   2
   3 -12  -1 82.1512 7.00749   1
   3 -12  -1 88.2271 7.24249   3
   3 -12  -1 71.4313 6.45828   2
   3  12  -1 82.4586 6.66644   2
  -3  12   1 73.4190 6.16402   2
   3  12  -1 85.7465 7.40768   1
   3  12  -1 83.5440 6.94489   1
  -3  12   1 68.9047 6.51614   1
   2 -12  -1 25.1143 4.82999   2
   2 -12  -1 16.9784 4.17915   3
  -2 -12   1 27.2924 4.61871   2
  -2 -12   1 20.4184 4.15317   1
  -2 -12   1 14.7512 4.03361   2
   2 -12  -1 19.8520 4.34908   1
   2 -12  -1 25.8722 4.67690   2
   2  12  -1 19.8331 3.90003   2
  -2  12   1 19.2088 4.41663   1
  -2  12   1 21.2759 4.75834   1
   2  12  -1 22.3479 4.51071   1
   2  12  -1 15.8736 4.11366   1
  -2  12   1 18.8680 4.23026   2
  -1 -12   1 174.706 8.83412   3
   1 -12  -1 168.250 8.60525   3
   1 -12  -1 172.584 8.72649   2
  -1 -12   1 181.368 9.18505   2
   1 -12  -1 167.411 9.34033   2
  -1 -12   1 153.207 8.53885   2
  -1 -12   1 177.028 8.89952   1
   1 -12  -1 162.113 8.90366   1
   1  12  -1 166.560 8.71152   2
   1  12  -1 185.264 9.47409   1
  -1  12   1 152.942 8.94162   1
   1  12  -1 175.931 8.87983   1
  -1  12   1 162.535 8.80616   2
  -1  12   1 172.466 9.46782   1
   0 -12   1 123.389 8.44265   2
   0 -12   1 132.120 7.80375   3
   0 -12   1 112.753 7.48831   1
   0 -12  -1 127.462 8.19514   2
   0 -12   1 133.084 8.22913   2
   0 -12  -1 123.180 7.55518   2
   0 -12  -1 136.642 7.87031   1
   0 -12  -1 124.427 7.53845   3
   0  12   1 125.256 7.95743   1
   0  12  -1 126.587 7.89038   1
   0  12   1 119.156 7.78327   1
   0  12  -1 111.364 7.61534   1
   0  12   1 127.178 7.59360   2
   0  12  -1 143.308 7.77227   2
  -1 -12  -1 1130.11 36.4684   2
   1 -12   1 1129.80 36.3804   1
   1 -12   1 1113.70 36.3638   2
   1 -12   1 1122.07 36.3541   2
   1 -12   1 1104.51 36.1537   3
  -1 -12  -1 1061.48 36.1349   2
  -1 -12  -1 1107.15 36.3735   1
  -1  12  -1 1127.34 36.2092   2
   1  12   1 1137.64 36.1748   2
   1  12   1 1120.53 36.5850   1
  -1  12  -1 1208.04 36.8050   1
  -1  12  -1 1153.67 37.5569   1
   1  12   1 1069.95 37.6209   1
  -2 -12  -1 518.773 20.5329   2
   2 -12   1 539.399 19.1603   2
   2 -12   1 526.490 19.2487   3
  -2 -12  -1 533.932 19.1521   1
   2 -12   1 544.542 19.4592   2
  -2 -12  -1 550.613 19.5537   2
   2 -12   1 550.088 19.3945   1
  -2  12  -1 524.173 19.1242   2
   2  12   1 533.525 19.0747   2
  -2  12  -1 535.438 19.2995   1
   2  12   1 551.010 19.4466   1
  -2  12  -1 533.962 19.6619   1
   3 -12   1 1149.55 36.6181   2
  -3 -12  -1 1114.29 36.3901   1
  -3 -12  -1 1140.70 36.6110   2
   3 -12   1 1126.72 39.8601   3
   3 -12   1 1165.45 36.6382   1
   3 -12   1 1051.49 37.0851   2
   3  12   1 1122.09 36.0488   2
   3  12   1 1052.79 37.5338   1
  -3  12  -1 1049.43 36.4983   1
  -3  12  -1 1178.12 36.9400   1
  -3  12  -1 1152.47 36.4657   2
   3  12   1 1122.76 36.5849   1
  -4 -12  -1 222.968 10.4224   1
   4 -12   1 225.012 10.8498   3
   4 -12   1 228.118 11.1183   2
  -4 -12  -1 214.576 10.8485   2
   4 -12   1 212.382 10.9882   1
   4  12   1 216.322 10.8252   1
  -4  12  -1 227.670 11.2700   1
   4  12   1 202.189 11.4526   1
   4  12   1 236.003 10.4161   2
  -4  12  -1 214.449 10.5693   2
  -5 -12  -1 0.68818 3.77096   1
   5 -12   1 4.47114 4.34492   3
   5 -12   1 -5.8885 3.87260   1
   5 -12   1 3.97902 4.47437   2
  -5 -12  -1 8.49895 3.84545   2
  -5 -12  -1 -1.9962 4.04478   2
   5  12   1 0.95811 4.44058   1
   5  12   1 3.84679 4.16820   3
  -5  12  -1 -1.3699 4.48413   1
  -5  12  -1 5.51536 4.05468   2
   5  12   1 -0.1189 3.62200   2
   6 -12   1 460.868 17.5982   1
  -6 -12  -1 411.819 16.4383   1
   6 -12   1 415.909 17.2559   2
  -6 -12  -1 427.196 16.7920   2
   6 -12   1 434.924 17.1938   3
  -6 -12  -1 402.774 16.4309   2
   6  12   1 419.451 16.1878   2
   6  12   1 419.760 16.8694   3
  -6  12  -1 458.163 17.2957   1
   6  12   1 451.823 17.0519   1
  -6  12  -1 421.223 16.7871   2
   6  12   1 411.470 16.7713   1
  -7 -12  -1 2.91301 4.12814   2
   7 -12   1 -1.9951 4.80678   2
  -7 -12  -1 -2.0167 4.68797   2
   7 -12   1 5.13203 4.98412   3
  -7 -12  -1 -0.2181 3.91457   1
   7 -12   1 2.13419 4.86080   1
  -7  12  -1 -4.7861 4.90330   1
   7  12   1 7.16774 4.27151   2
  -7  12  -1 6.59863 4.50871   2
   7  12   1 7.29723 4.87888   1
   7  12   1 1.88834 4.37650   1
   7  12   1 6.51046 4.96971   3
   8 -12   1 -1.3491 5.02780   1
  -8 -12  -1 9.39034 4.33168   1
   8 -12   1 6.22230 5.12153   2
  -8 -12  -1 1.37839 4.99252   2
   8 -12   1 -2.6615 5.05694   3
   8  12   1 1.30386 5.06585   3
   8  12   1 2.41862 5.25227   1
   8  12   1 4.68894 4.39791   1
  -8  12  -1 6.71344 5.41455   1
  -8  12  -1 6.60622 4.86176   2
   8  12   1 -0.9281 4.04567   2
   9 -12   1 6.24706 5.78562   1
  -9 -12  -1 20.8053 4.40906   1
   9 -12   1 11.3390 5.98337   3
  -9 -12  -1 11.8664 5.44638   2
   9 -12   1 14.3273 5.66893   2
   9  12   1 6.01772 4.58006   2
  -9  12  -1 9.32271 5.24196   2
  -9  12  -1 7.13410 5.62630   1
   9  12   1 10.2787 5.57106   1
 -10 -12  -1 -2.5422 5.45271   2
  10 -12   1 4.51722 5.79196   2
  10 -12   1 -4.7807 5.54932   1
  10 -12   1 1.53809 6.81537   3
 -10 -12  -1 0.26475 3.75281   1
 -10  12  -1 -0.2997 6.20479   1
  10  12   1 -0.4272 5.61061   3
  10  12   1 -0.7528 5.71976   1
 -10  12  -1 -1.0791 5.46587   2
  11 -12   1 29.7551 7.42008   1
 -11 -12  -1 46.6972 7.34452   2
  11 -12   1 46.8271 7.94541   3
 -11  12  -1 28.6700 6.76608   2
  11  12   1 37.1632 7.31203   1
  11  12   1 25.5704 9.32521   3
  12 -12   1 0.13598 6.94217   3
  12 -12   1 -4.4721 6.42829   1
  12 -12   1 -3.8807 6.23340   2
 -12 -12  -1 16.9777 6.83261   2
 -12  12  -1 -3.1154 6.01825   2
 -12  12  -1 -6.2111 6.54125   1
  12  12   1 -2.6654 6.51568   1
  12  12   1 -2.8727 6.62019   3
 -13 -12  -1 22.6783 7.21394   2
  13 -12   1 20.8935 7.92882   3
  13  12   1 19.7583 8.03670   3
  13  12   1 24.9157 7.84329   1
 -12 -13   1 -6.1554 6.30689   2
  12 -13  -1 -7.1137 6.74607   3
  12 -13  -1 5.68876 6.69951   1
 -12  13   1 -8.4700 6.08237   2
  12  13  -1 5.89857 6.88808   1
  12  13  -1 -3.7548 6.81670   3
 -12  13   1 0.45209 6.87255   1
 -11 -13   1 36.0962 7.24410   2
  11 -13  -1 61.6191 8.62107   3
  11 -13  -1 43.2483 7.90502   1
  11  13  -1 53.6011 8.07370   1
  11  13  -1 47.5637 8.11092   3
 -11  13   1 51.0569 7.75343   2
  10 -13  -1 -4.8872 5.97359   1
  10 -13  -1 3.56625 6.06937   2
 -10 -13   1 3.51182 5.69490   2
  10 -13  -1 3.44760 6.03180   3
 -10  13   1 -3.2399 5.41859   2
  10  13  -1 11.2133 9.83214   3
  10  13  -1 -3.7389 5.83732   1
 -10  13   1 -1.3148 6.15920   1
   9 -13  -1 73.3169 8.29227   1
   9 -13  -1 73.4999 8.00518   3
  -9 -13   1 76.8756 7.67727   2
   9 -13  -1 71.6590 8.04228   2
  -9  13   1 59.2225 7.52090   2
  -9  13   1 63.4303 7.94464   1
   9  13  -1 63.7253 7.65705   1
   9  13  -1 48.6502 7.29078   3
   8 -13  -1 20.2150 6.12565   1
   8 -13  -1 20.8097 5.99236   3
  -8 -13   1 27.9392 5.82036   2
   8 -13  -1 34.6828 6.38995   2
  -8 -13   1 18.6923 5.55512   2
   8  13  -1 15.8191 5.97333   3
  -8  13   1 16.6545 6.23075   1
   8  13  -1 18.9776 5.97763   1
  -8  13   1 21.7312 5.85660   2
   8  13  -1 10.1596 5.92369   2
   7 -13  -1 4.77736 5.28300   1
  -7 -13   1 4.54294 5.07702   2
   7 -13  -1 -0.6158 5.18978   3
  -7 -13   1 0.98956 4.23628   2
   7 -13  -1 5.20589 5.27910   2
  -7  13   1 1.21034 5.24267   1
  -7  13   1 3.22188 4.91953   2
   7  13  -1 15.0325 4.94993   2
   7  13  -1 11.0173 5.29480   1
   7  13  -1 -1.0552 5.02502   3
   7  13  -1 3.27131 4.91582   1
  -6 -13   1 95.9232 8.68986   2
   6 -13  -1 108.335 9.25301   2
   6 -13  -1 103.709 8.83584   3
   6 -13  -1 115.157 9.22766   1
  -6 -13   1 104.983 9.26671   2
   6  13  -1 102.466 7.67183   2
   6  13  -1 105.409 10.3129   1
   6  13  -1 100.795 9.03809   1
  -6  13   1 87.5687 8.46140   2
   6  13  -1 86.6682 8.60117   3
  -6  13   1 102.061 9.37994   1
   5 -13  -1 6.03418 4.86276   1
   5 -13  -1 8.82937 4.72098   3
  -5 -13   1 8.56321 4.90048   2
   5 -13  -1 1.64549 4.76318   2
   5  13  -1 0.73495 3.75891   2
  -5  13   1 3.02236 4.97148   1
   5  13  -1 4.15265 4.34121   1
   5  13  -1 2.22901 4.38847   3
   5  13  -1 11.0120 4.96965   1
   4 -13  -1 2.89830 4.39875   3
   4 -13  -1 7.62545 4.58861   1
   4 -13  -1 10.8576 4.82427   2
  -4 -13   1 2.82550 4.30194   2
  -4 -13   1 10.0778 4.76006   2
  -4  13   1 4.96669 4.25090   2
   4  13  -1 2.09379 4.64477   1
   4  13  -1 6.60992 3.90566   2
   4  13  -1 17.2790 4.47766   1
  -4  13   1 11.5867 5.02188   1
   3 -13  -1 7.64227 4.70815   2
  -3 -13   1 5.00459 3.79707   1
  -3 -13   1 4.82296 4.61324   2
  -3 -13   1 4.50195 4.49472   2
  -3  13   1 0.75712 4.65583   2
   3  13  -1 -1.0166 4.00184   1
   3  13  -1 5.97345 4.46118   1
  -3  13   1 1.23444 4.56495   1
   3  13  -1 11.0631 3.99965   2
   2 -13  -1 202.622 10.6568   2
   2 -13  -1 217.257 10.5579   1
   2 -13  -1 179.866 10.3876   3
  -2 -13   1 192.389 9.89871   1
   2  13  -1 196.524 9.88069   1
  -2  13   1 183.095 9.88503   2
  -2  13   1 210.734 10.9111   1
   2  13  -1 199.744 9.53987   2
   1 -13  -1 444.192 18.1835   3
  -1 -13   1 482.341 17.3737   2
   1 -13  -1 477.759 17.4371   2
  -1 -13   1 452.411 16.9905   2
   1 -13  -1 446.358 17.0784   1
  -1 -13   1 435.176 16.9392   1
  -1  13   1 441.672 16.9221   2
   1  13  -1 486.025 17.6256   1
   1  13  -1 432.040 16.5747   2
  -1  13   1 424.557 17.2897   1
  -1  13   1 460.501 17.2988   1
   0 -13   1 166.035 11.1587   3
   0 -13   1 181.574 9.26220   1
   0 -13  -1 173.487 9.13603   3
   0 -13  -1 175.256 9.73609   2
   0 -13  -1 172.305 9.32878   2
   0 -13   1 177.246 9.77916   2
   0 -13  -1 164.850 9.20979   1
   0 -13   1 172.553 9.11562   2
   0  13  -1 187.251 9.06874   2
   0  13  -1 157.535 9.03063   1
   0  13  -1 190.628 9.64283   1
   0  13   1 176.649 9.97361   1
   0  13   1 181.848 9.10597   2
   0  13   1 151.561 9.40538   1
   1 -13   1 -3.0126 3.56027   2
  -1 -13  -1 1.89657 4.12252   2
   1 -13   1 -3.3127 3.99956   3
   1 -13   1 5.39476 4.17776   2
  -1 -13  -1 6.60108 4.18873   1
   1 -13   1 1.64709 3.82653   1
  -1 -13  -1 0.19355 3.73129   2
   1  13   1 2.46029 3.85545   2
   1  13   1 1.67149 4.30496   1
  -1  13  -1 2.91718 3.66193   2
  -1  13  -1 5.76003 4.47238   1
  -1  13  -1 7.00108 4.08381   1
   1  13   1 8.96053 4.02189   1
   2 -13   1 250.045 12.6352   2
  -2 -13  -1 261.931 11.6543   2
  -2 -13  -1 265.712 12.0058   1
   2 -13   1 287.335 12.5416   2
  -2 -13  -1 264.472 12.4122   2
   2 -13   1 277.661 12.0719   3
  -2  13  -1 281.791 12.0762   2
   2  13   1 287.030 12.6467   1
   2  13   1 271.729 11.9256   1
  -2  13  -1 264.625 12.0553   1
   2  13   1 268.080 11.7903   2
  -2  13  -1 268.867 12.2879   1
   3 -13   1 147.465 9.31643   3
   3 -13   1 151.795 9.48211   1
   3 -13   1 134.907 9.60558   2
  -3 -13  -1 158.551 8.99781   1
  -3 -13  -1 140.342 8.82039   2
   3  13   1 168.607 8.77840   2
   3  13   1 142.065 8.73724   1
  -3  13  -1 151.444 9.00880   2
  -3  13  -1 155.713 9.85946   1
  -4 -13  -1 3.42464 4.05724   2
   4 -13   1 -2.5272 4.34655   1
   4 -13   1 1.04606 4.24039   3
  -4 -13  -1 6.40397 4.70371   2
   4 -13   1 -3.0804 4.53039   2
  -4 -13  -1 0.03662 3.94459   1
   4  13   1 3.51650 4.73105   1
  -4  13  -1 7.33179 4.76050   1
  -4  13  -1 6.50548 4.22651   2
   4  13   1 9.41172 4.19504   1
   4  13   1 3.68554 3.86400   2
  -5 -13  -1 483.045 18.6074   1
   5 -13   1 508.795 19.0013   3
  -5 -13  -1 508.283 19.1231   2
   5 -13   1 497.633 19.3648   1
   5 -13   1 500.676 19.2513   2
   5  13   1 515.578 19.3780   1
   5  13   1 455.466 18.8543   1
   5  13   1 498.216 18.4918   2
  -5  13  -1 523.663 19.3257   1
   5  13   1 497.682 18.7502   3
  -5  13  -1 486.219 18.8988   2
  -6 -13  -1 0.76555 4.15989   1
  -6 -13  -1 5.52667 4.14632   2
  -6 -13  -1 -0.6152 4.67465   2
   6 -13   1 -1.8705 4.87410   2
   6 -13   1 -4.7977 4.47373   1
   6 -13   1 2.57936 4.83994   3
   6  13   1 8.39473 4.84543   3
   6  13   1 1.33986 4.09091   2
   6  13   1 3.55121 5.02524   1
   6  13   1 3.45360 4.32017   1
  -6  13  -1 -1.6685 4.21329   2
  -6  13  -1 2.51810 5.15301   1
   7 -13   1 107.408 9.77299   1
   7 -13   1 114.948 9.21470   3
  -7 -13  -1 111.572 8.34856   2
   7 -13   1 109.980 9.82040   2
  -7 -13  -1 106.537 8.18380   1
  -7 -13  -1 101.230 9.01697   2
   7  13   1 109.045 8.00008   2
   7  13   1 107.769 8.65930   1
  -7  13  -1 112.243 9.01168   2
   7  13   1 106.955 8.96716   1
   7  13   1 121.982 9.33028   3
  -7  13  -1 101.474 9.58832   1
   8 -13   1 43.9336 6.70399   1
  -8 -13  -1 27.9771 6.24550   2
   8 -13   1 42.3911 6.75783   3
   8 -13   1 49.7123 8.04226   2
  -8 -13  -1 44.1939 5.40215   1
   8  13   1 30.9331 5.38960   2
   8  13   1 38.4822 6.71235   1
  -8  13  -1 31.5049 6.66706   1
   8  13   1 42.2163 6.51561   3
  -8  13  -1 42.4169 6.55000   2
   9 -13   1 10.2407 6.89391   3
   9 -13   1 27.8064 6.59772   1
   9 -13   1 11.7744 6.80560   2
  -9 -13  -1 0.79713 5.51980   2
   9  13   1 -1.5140 5.81579   1
  -9  13  -1 4.54194 5.47965   2
   9  13   1 13.5743 5.96148   3
  10 -13   1 67.2790 8.33750   1
  10 -13   1 64.0935 8.14373   2
  10 -13   1 83.2510 8.58407   3
 -10 -13  -1 70.8351 7.95568   2
  10  13   1 64.1510 8.10192   3
 -10  13  -1 60.5708 7.49966   2
 -10  13  -1 80.6884 8.93180   1
  10  13   1 82.4037 8.50169   1
  11 -13   1 19.0623 7.09347   2
 -11 -13  -1 2.24385 6.29003   2
  11 -13   1 -2.9204 6.62462   3
  11  13   1 -4.0946 6.23682   3
 -11  13  -1 6.67909 6.73753   1
 -11  13  -1 2.71347 6.60280   2
  11  13   1 13.4907 6.88485   1
  12 -13   1 16.9463 7.08000   2
 -12 -13  -1 0.42264 6.28356   2
  12 -13   1 1.21798 6.62715   1
  12 -13   1 9.65470 7.26120   3
 -12  13  -1 15.0440 7.05314   1
 -12  13  -1 8.62690 6.39706   2
  12  13   1 -4.9810 6.82225   3
  12  13   1 14.2362 6.92316   1
  11 -14  -1 9.98061 6.98025   1
  11 -14  -1 8.93284 7.04875   3
  11 -14  -1 6.89070 6.76890   2
 -11 -14   1 7.57100 6.34871   2
 -11  14   1 16.0418 7.54224   1
  11  14  -1 4.68478 6.87669   3
  11  14  -1 19.1141 7.08511   1
 -11  14   1 20.2699 6.84352   2
  10 -14  -1 23.4974 7.25650   2
  10 -14  -1 39.5675 7.77435   3
  10 -14  -1 54.8174 8.86768   1
 -10 -14   1 42.4746 7.36324   2
 -10  14   1 30.7362 7.02091   2
 -10  14   1 43.9229 8.18461   1
  10  14  -1 28.2672 7.12816   3
  10  14  -1 37.2051 7.37490   1
   9 -14  -1 10.5120 6.58995   1
  -9 -14   1 8.37333 6.08433   2
   9 -14  -1 26.0443 6.71180   2
   9 -14  -1 9.58045 6.35850   3
  -9  14   1 15.4270 6.72974   1
  -9  14   1 14.2506 6.09940   2
   9  14  -1 11.6319 6.13252   3
   9  14  -1 13.2423 6.30937   1
   8 -14  -1 21.8083 6.61460   1
  -8 -14   1 31.5130 6.34228   2
   8 -14  -1 27.9230 6.28457   3
   8  14  -1 23.4595 6.36215   3
  -8  14   1 13.7723 5.72996   2
   8  14  -1 31.1689 6.32609   1
  -7 -14   1 4.70231 5.28432   2
   7 -14  -1 7.66866 6.36159   2
   7 -14  -1 3.10277 5.11832   3
   7 -14  -1 11.0430 5.58610   1
   7  14  -1 5.69802 5.44542   3
  -7  14   1 1.75202 5.58550   1
   7  14  -1 2.46848 5.35343   1
  -7  14   1 3.38273 5.14104   2
   6 -14  -1 -0.0499 5.06853   2
   6 -14  -1 7.18650 5.09173   3
  -6 -14   1 9.79851 4.44582   2
   6 -14  -1 21.2582 5.76458   1
  -6 -14   1 19.7494 5.43845   2
   6  14  -1 12.2650 4.32726   2
  -6  14   1 14.4146 5.18894   2
   6  14  -1 3.89290 5.15075   3
  -6  14   1 13.1267 6.00189   1
   6  14  -1 8.25088 5.13569   1
   6  14  -1 7.20123 5.54803   1
  -5 -14   1 37.3826 5.39702   2
   5 -14  -1 44.0887 6.17601   1
   5 -14  -1 40.9633 6.21956   2
   5 -14  -1 40.5721 5.91872   3
  -5 -14   1 37.1646 6.11052   2
  -5  14   1 30.9334 6.11622   1
   5  14  -1 46.6040 6.25760   1
   5  14  -1 41.6271 5.67791   1
   5  14  -1 41.1237 5.17780   2
   5  14  -1 43.0824 5.96926   3
  -5  14   1 33.6641 5.71633   2
  -4 -14   1 79.7241 7.69491   2
   4 -14  -1 102.577 8.70233   3
   4 -14  -1 93.8872 8.78707   1
   4 -14  -1 82.6558 7.66809   2
  -4 -14   1 97.0697 7.12500   1
  -4 -14   1 81.8389 7.42631   2
   4  14  -1 98.1259 8.79049   1
   4  14  -1 82.8752 7.94908   1
  -4  14   1 89.3204 8.21780   2
  -4  14   1 78.7442 7.72465   1
   4  14  -1 99.1510 7.65619   2
   3 -14  -1 37.1039 5.51267   3
  -3 -14   1 39.1740 5.31737   2
   3 -14  -1 31.7331 5.85646   2
  -3 -14   1 37.8755 5.09708   1
  -3 -14   1 36.7468 5.75716   2
   3  14  -1 46.8750 5.23125   2
   3  14  -1 37.6273 5.62693   1
   3  14  -1 45.8799 6.02069   1
  -3  14   1 40.0588 6.16045   1
  -2 -14   1 286.540 12.9899   2
   2 -14  -1 301.314 12.9885   3
  -2 -14   1 303.141 13.5345   2
   2 -14  -1 308.218 13.5422   1
  -2 -14   1 280.215 12.9475   1
   2 -14  -1 309.276 13.8147   2
   2  14  -1 289.712 12.5233   2
   2  14  -1 296.292 13.6645   1
  -2  14   1 312.963 13.3600   2
   2  14  -1 302.704 13.1189   1
  -2  14   1 308.046 13.6389   1
   1 -14  -1 1.68228 4.52989   2
   1 -14  -1 12.2688 4.42739   1
  -1 -14   1 9.01946 4.17255   2
   1 -14  -1 7.28473 4.33944   3
  -1 -14   1 4.10404 4.08636   1
   1  14  -1 9.54660 4.16511   2
  -1  14   1 13.4390 5.02418   1
  -1  14   1 12.2970 4.23641   2
   1  14  -1 8.33315 4.23956   1
   1  14  -1 12.0274 4.88146   1
   0 -14   1 39.5593 5.76845   2
   0 -14  -1 47.9551 5.47798   3
   0 -14   1 43.8187 5.48929   3
   0 -14   1 48.3373 5.48851   2
   0  14  -1 36.5583 5.42938   1
   0  14  -1 43.9040 5.91766   1
   1 -14   1 322.558 14.5871   2
   1 -14   1 330.588 14.0802   1
   1 -14   1 347.318 14.1815   3
  -1 -14  -1 332.334 14.1920   1
  -1 -14  -1 358.544 14.7013   2
   1  14   1 351.725 16.5432   1
  -1  14  -1 348.944 16.4324   1
  -1  14  -1 301.354 14.3935   1
   1  14   1 343.288 13.8775   2
  -1  14  -1 335.566 13.9111   2
   2 -14   1 25.1727 5.19255   3
  -2 -14  -1 29.9359 5.04789   2
  -2 -14  -1 28.8026 5.49571   2
   2 -14   1 37.6200 5.46239   1
  -2 -14  -1 35.8454 5.39808   1
  -2  14  -1 26.6533 5.02363   2
   2  14   1 37.7589 5.09452   2
   2  14   1 36.1352 5.19132   1
   2  14   1 31.8055 5.54446   1
  -3 -14  -1 11.1972 4.33854   1
  -3 -14  -1 8.75843 4.92136   2
  -3 -14  -1 -3.8980 3.96893   2
   3 -14   1 6.18309 4.48003   3
   3 -14   1 2.19865 4.52053   1
   3  14   1 -5.2962 4.47302   1
   3  14   1 -0.9883 3.96269   2
  -3  14  -1 -1.4670 3.99633   2
   3  14   1 2.49226 4.38393   1
  -4 -14  -1 121.172 8.62955   2
  -4 -14  -1 120.874 8.95500   1
  -4 -14  -1 141.570 9.66245   2
   4 -14   1 109.768 9.33667   3
  -4  14  -1 131.116 9.23850   2
   4  14   1 138.395 9.96072   1
   4  14   1 134.804 9.21367   1
   4  14   1 130.663 8.47530   2
  -5 -14  -1 23.6989 5.60496   2
   5 -14   1 37.6860 6.00356   3
   5 -14   1 35.4718 6.93914   2
   5 -14   1 33.2601 5.85321   1
  -5 -14  -1 22.8321 4.92175   1
  -5 -14  -1 31.1270 5.50852   2
   5  14   1 24.5680 5.08192   1
  -5  14  -1 25.6576 7.88180   1
   5  14   1 29.5095 5.56058   3
   5  14   1 27.2400 6.01050   1
  -5  14  -1 29.1728 5.34775   2
   5  14   1 23.7006 4.74365   2
   6 -14   1 12.3234 5.42513   2
   6 -14   1 15.0204 5.37411   3
   6 -14   1 9.00763 5.39980   1
  -6 -14  -1 17.4397 4.83524   1
  -6 -14  -1 24.0303 5.87380   2
   6  14   1 2.47096 5.02705   3
   6  14   1 2.16094 5.44757   1
   6  14   1 6.54755 4.30356   2
  -6  14  -1 15.0085 5.17115   2
  -6  14  -1 9.19144 5.69482   1
  -7 -14  -1 149.424 9.60861   1
   7 -14   1 152.807 11.0122   1
  -7 -14  -1 155.389 10.6540   2
   7 -14   1 144.515 10.8619   3
   7 -14   1 168.633 11.3189   2
   7  14   1 149.575 10.8030   1
   7  14   1 145.464 9.56657   2
   7  14   1 152.163 10.4578   3
  -7  14  -1 162.271 10.6141   2
  -7  14  -1 157.528 11.7166   1
   8 -14   1 70.8180 7.90417   1
  -8 -14  -1 54.4778 5.89342   1
   8 -14   1 68.8502 7.95831   3
  -8 -14  -1 76.9377 7.94704   2
   8 -14   1 77.0369 7.92229   2
  -8  14  -1 74.1130 7.71088   2
   8  14   1 56.7760 7.66340   1
  -8  14  -1 67.6028 8.12754   1
   8  14   1 71.7202 7.81524   3
   9 -14   1 73.0852 8.32029   3
   9 -14   1 53.9544 7.75483   2
  -9 -14  -1 69.0527 7.97839   2
   9 -14   1 73.7800 8.54407   1
  -9  14  -1 53.0426 8.21573   1
  -9  14  -1 59.7715 7.46240   2
   9  14   1 57.1161 7.74101   3
   9  14   1 65.7691 8.11642   1
  10 -14   1 6.38226 6.34314   1
  10 -14   1 -7.5101 6.14735   3
  10 -14   1 -4.3457 6.02308   2
 -10 -14  -1 -5.8627 7.09381   2
  10  14   1 2.14048 6.14986   3
 -10  14  -1 -7.4814 5.53139   2
 -10  14  -1 10.9884 6.72221   1
  11 -14   1 34.4913 8.04108   3
 -11 -14  -1 22.6474 7.01462   2
  11 -14   1 36.6396 9.73684   1
  11 -14   1 30.8326 7.78453   2
  11  14   1 35.9645 7.65336   1
 -11  14  -1 33.3780 7.75702   1
  11  14   1 22.2483 7.31910   3
  10 -15  -1 17.3749 7.10395   2
  10 -15  -1 27.1658 8.96563   1
 -10 -15   1 0.50688 6.35557   2
  10 -15  -1 13.4333 6.98674   3
  10  15  -1 4.91349 6.79742   1
 -10  15   1 12.8348 6.93135   1
  10  15  -1 12.7009 6.76960   3
  -9 -15   1 9.64726 6.24982   2
   9 -15  -1 1.47661 6.48861   2
   9 -15  -1 1.45778 6.09330   1
   9 -15  -1 13.8273 6.65506   3
  -9  15   1 -0.5304 5.86331   2
   9  15  -1 7.46700 6.35063   3
   9  15  -1 2.34445 6.17599   1
  -9  15   1 2.47270 6.69114   1
   8 -15  -1 31.7333 7.05621   1
  -8 -15   1 44.3666 7.08895   2
   8 -15  -1 39.0619 7.60238   3
   8  15  -1 39.5374 7.18090   3
  -8  15   1 30.7659 6.64092   2
   8  15  -1 41.8869 7.47876   1
  -8  15   1 44.6733 7.71116   1
  -7 -15   1 84.1344 8.39323   2
   7 -15  -1 84.6467 8.18094   3
   7 -15  -1 87.8402 8.44201   1
   7 -15  -1 78.6280 8.31476   2
  -7  15   1 77.0766 8.51076   1
   7  15  -1 88.0591 8.58219   1
   7  15  -1 81.5582 8.08705   3
  -7  15   1 74.5561 7.85471   2
   6 -15  -1 19.0514 6.14280   1
   6 -15  -1 1.94751 5.71021   2
   6 -15  -1 23.6447 5.77571   3
  -6 -15   1 8.96822 5.52841   2
  -6  15   1 13.2710 5.49416   2
   6  15  -1 12.3725 5.95998   1
   6  15  -1 14.3506 5.70669   3
  -6  15   1 26.2909 6.45937   1
  -5 -15   1 -1.5661 5.08774   2
   5 -15  -1 -2.4228 4.78102   3
   5 -15  -1 -0.3553 5.23964   2
  -5 -15   1 -0.1994 4.43426   2
   5 -15  -1 8.19926 5.29654   1
   5  15  -1 5.78563 5.08850   3
  -5  15   1 3.94107 5.56129   1
   5  15  -1 9.50449 5.41827   1
   5  15  -1 -6.2891 3.77759   2
  -5  15   1 3.04699 4.66047   2
  -4 -15   1 1.65379 5.04932   2
   4 -15  -1 -6.3408 4.54459   3
   4 -15  -1 12.9683 5.39856   1
  -4 -15   1 1.45294 4.21112   2
   4 -15  -1 1.64170 5.08716   2
   4  15  -1 0.76253 4.07537   2
   4  15  -1 14.6939 5.45717   1
  -4  15   1 1.96197 4.54646   2
  -4  15   1 0.58901 5.31020   1
   4  15  -1 1.68408 4.60872   1
  -3 -15   1 -5.1373 4.74594   2
   3 -15  -1 9.34368 4.73863   3
   3 -15  -1 -2.8021 4.65836   1
  -3 -15   1 -0.3716 4.09448   2
   3 -15  -1 -5.2662 4.68979   2
  -3 -15   1 -0.7381 3.72346   1
   3  15  -1 -1.6597 4.92234   1
  -3  15   1 3.88365 5.17635   1
   3  15  -1 3.18364 4.48624   1
  -3  15   1 -2.8336 4.90822   2
   3  15  -1 3.81141 4.03562   2
   2 -15  -1 6.42450 4.77343   1
  -2 -15   1 10.5969 4.46132   1
  -2 -15   1 4.15258 4.91522   2
   2 -15  -1 5.29700 4.54777   3
   2 -15  -1 10.9738 5.34457   2
  -2 -15   1 7.82111 4.47978   2
  -2  15   1 20.4759 5.42535   1
  -2  15   1 -1.5307 4.31655   2
   2  15  -1 11.2287 4.70259   1
   2  15  -1 18.6125 5.29192   1
   2  15  -1 9.68170 4.02573   2
   1 -15  -1 27.1982 5.48760   2
  -1 -15   1 16.6157 4.77888   1
  -1 -15   1 25.0590 5.44380   2
   1 -15  -1 32.9130 5.23170   3
   1 -15  -1 19.8031 4.99768   1
   1  15  -1 13.8664 5.24339   1
  -1  15   1 23.7109 5.62311   1
  -1  15   1 22.4457 4.81287   2
   1  15  -1 10.8158 4.69225   1
   1  15  -1 16.0186 4.60826   2
   0 -15  -1 6.93945 4.46303   3
   0 -15  -1 -1.8822 4.69271   2
   0 -15   1 6.77416 4.38870   1
   0 -15   1 5.04676 4.87883   2
   0 -15   1 2.34256 4.50007   3
   0  15  -1 7.21190 4.17496   2
   0  15   1 -3.1156 4.81711   1
   0  15  -1 3.41177 4.81872   1
  -1 -15  -1 14.0095 4.94442   1
  -1 -15  -1 15.4940 5.36184   2
   1 -15   1 13.3490 4.72675   1
   1 -15   1 15.6645 4.93907   3
   1 -15   1 13.9325 5.17702   2
  -1  15  -1 21.3791 5.43012   1
  -1  15  -1 20.3734 4.73194   2
   1  15   1 27.5683 5.00440   2
   1  15   1 22.7937 5.59572   1
   2 -15   1 42.5113 5.91561   1
   2 -15   1 44.3357 5.83991   3
  -2 -15  -1 45.8078 5.76089   1
   2 -15   1 42.8460 6.38537   2
  -2 -15  -1 43.0574 6.15040   2
   2  15   1 30.9977 5.97972   1
   2  15   1 41.8992 5.49121   2
  -2  15  -1 36.8939 6.19855   1
  -2  15  -1 43.0491 5.67757   2
   3 -15   1 7.95614 4.81599   3
   3 -15   1 -1.8230 4.97850   2
   3 -15   1 -1.4680 4.34513   1
  -3 -15  -1 -0.4206 4.07350   1
  -3 -15  -1 0.14347 4.82403   2
  -3  15  -1 6.15205 4.38739   2
   3  15   1 8.77621 5.35275   1
  -3  15  -1 -3.0498 4.94843   1
   3  15   1 9.11100 4.38237   2
   4 -15   1 45.9565 8.52766   1
  -4 -15  -1 33.9994 6.12227   2
   4 -15   1 45.1797 6.41467   2
   4 -15   1 34.4313 5.95530   3
  -4 -15  -1 37.9145 5.64319   1
  -4  15  -1 43.7727 8.86417   2
  -4  15  -1 39.2544 6.53440   1
   4  15   1 37.6035 5.47027   2
   4  15   1 43.7026 6.66337   1
  -5 -15  -1 2.48489 4.28939   1
   5 -15   1 9.55134 5.23803   1
   5 -15   1 0.98628 4.99362   3
  -5 -15  -1 -6.6861 5.01405   2
   5 -15   1 7.63801 5.55226   2
  -5  15  -1 -2.9764 4.55386   2
  -5  15  -1 1.39316 5.56902   1
   5  15   1 -1.2845 5.37585   1
   5  15   1 0.53635 4.23152   2
   5  15   1 -4.3213 4.68800   3
   6 -15   1 140.388 10.6224   3
   6 -15   1 143.468 11.1424   2
  -6 -15  -1 150.692 9.46016   1
  -6 -15  -1 144.583 10.5464   2
   6 -15   1 138.656 10.8208   1
   6  15   1 145.841 11.2663   1
   6  15   1 132.959 10.1405   3
  -6  15  -1 144.502 11.4096   1
   6  15   1 129.389 9.53005   2
  -6  15  -1 154.380 10.3646   2
   7 -15   1 71.1101 7.86952   3
  -7 -15  -1 79.2090 8.07131   2
   7 -15   1 70.9571 8.16874   2
   7 -15   1 74.7312 8.03536   1
  -7 -15  -1 94.1559 8.50984   1
   7  15   1 83.4682 7.99398   3
   7  15   1 67.4691 7.90143   1
  -7  15  -1 58.0553 7.11938   2
  -7  15  -1 78.8308 8.62732   1
   8 -15   1 43.5107 7.29464   1
   8 -15   1 51.0799 7.38431   3
   8 -15   1 53.5766 7.85531   2
  -8 -15  -1 48.3158 7.36130   2
  -8  15  -1 38.3077 6.86162   2
  -8  15  -1 38.3403 7.59277   1
   8  15   1 44.8947 7.36052   1
   9 -15   1 1.15858 6.21795   2
   9 -15   1 -9.8171 5.90736   1
   9 -15   1 -7.0577 5.99359   3
  -9  15  -1 14.9684 6.30989   2
   9  15   1 -2.7250 7.63739   3
  -9  15  -1 -6.1055 6.46889   1
  10 -15   1 16.5762 7.00391   1
  10 -15   1 20.3457 7.11791   3
 -10 -15  -1 8.70802 6.55803   2
  10 -15   1 12.9254 7.09677   2
  10  15   1 18.2754 7.26956   1
 -10  15  -1 -0.6977 6.86980   1
  10  15   1 19.7177 6.84562   3
  10 -16  -1 -10.513 6.35862   3
 -10  16   1 1.53752 7.38811   1
  10  16  -1 -3.5422 6.48556   3
   9 -16  -1 -0.3408 6.37450   2
  -9 -16   1 5.41250 6.45963   2
   9 -16  -1 -2.7577 6.10751   1
   9 -16  -1 8.95120 6.54038   3
  -9  16   1 -7.0158 6.47941   1
   9  16  -1 -2.0372 6.39952   3
   9  16  -1 9.13670 6.82467   1
  -8 -16   1 19.5641 6.70627   2
   8 -16  -1 2.99435 6.16809   3
   8 -16  -1 14.9669 6.96199   1
   8 -16  -1 22.1993 7.27762   2
   8  16  -1 22.2332 6.82865   1
  -8  16   1 17.6938 7.13394   1
  -8  16   1 16.2843 6.49114   2
   8  16  -1 12.1819 6.51014   3
  -7 -16   1 3.50580 6.11466   2
   7 -16  -1 16.7251 6.57863   1
   7 -16  -1 9.05538 6.30730   3
   7 -16  -1 30.7658 7.07716   2
  -7  16   1 12.1409 6.00976   2
   7  16  -1 13.7252 6.58617   1
  -7  16   1 13.7243 6.83760   1
   7  16  -1 15.3840 6.32290   3
   6 -16  -1 8.85804 6.18990   2
   6 -16  -1 4.05511 5.46548   3
  -6 -16   1 12.9221 5.95892   2
   6 -16  -1 16.3767 6.25555   1
  -6  16   1 4.75307 6.31459   1
   6  16  -1 14.8420 6.52203   1
   6  16  -1 0.59096 5.56354   3
  -6  16   1 7.76695 5.50693   2
   5 -16  -1 28.9450 6.32689   3
   5 -16  -1 19.9006 6.26927   1
  -5 -16   1 41.0751 6.86765   2
   5 -16  -1 32.3993 6.82900   2
  -5  16   1 38.1856 7.23172   1
  -5  16   1 38.1280 6.35460   2
   5  16  -1 36.7045 6.55028   3
   5  16  -1 29.0885 6.75584   1
  -4 -16   1 10.1488 3.57584   1
   4 -16  -1 7.14933 5.21072   1
   4 -16  -1 -3.5255 4.93671   3
  -4 -16   1 0.94258 5.38002   2
   4 -16  -1 5.51292 5.59899   2
  -4  16   1 3.12109 5.69911   1
   4  16  -1 12.9516 6.36496   2
  -4  16   1 3.53705 4.94869   2
   4  16  -1 1.57257 5.61132   1
   3 -16  -1 19.3710 5.69168   1
  -3 -16   1 2.73088 5.27133   2
   3 -16  -1 18.6586 5.87071   2
   3 -16  -1 8.66360 5.12114   3
  -3 -16   1 14.9804 4.48620   1
  -3  16   1 2.48131 4.81311   2
   3  16  -1 6.53456 4.35545   2
   3  16  -1 5.03997 5.56343   1
  -3  16   1 4.13846 5.35283   1
   2 -16  -1 31.0090 5.77286   3
  -2 -16   1 24.8190 4.86633   1
   2 -16  -1 16.7752 5.78382   2
   2 -16  -1 17.4961 6.11648   1
  -2 -16   1 11.8611 5.51669   2
  -2  16   1 17.1568 5.18832   2
  -2  16   1 22.5428 6.10518   1
   2  16  -1 11.3218 4.45904   2
   2  16  -1 19.7718 6.04110   1
  -1 -16   1 5.01324 4.46593   1
   1 -16  -1 8.21855 4.85274   1
   1 -16  -1 13.1961 4.99053   3
   1 -16  -1 4.89445 5.31284   2
  -1 -16   1 3.22553 5.06893   2
   1  16  -1 6.23858 5.31673   1
  -1  16   1 7.09040 5.56826   1
   1  16  -1 8.05502 4.51111   2
  -1  16   1 17.9123 4.87802   2
   0 -16  -1 -0.3861 4.66087   3
   0 -16   1 6.03307 4.86828   3
   0 -16   1 0.81522 5.19240   2
   0 -16  -1 9.01085 4.94935   1
   0 -16  -1 -5.4918 4.77666   2
   0 -16   1 0.88742 4.56332   1
   0  16   1 2.66610 4.40538   2
   0  16  -1 0.41998 4.32217   2
   0  16  -1 4.47307 5.22952   1
   0  16   1 -5.9315 5.08563   1
   1 -16   1 4.61507 4.98394   3
   1 -16   1 -3.9028 4.32883   1
  -1 -16  -1 13.6290 5.48345   2
  -1 -16  -1 1.66309 4.54581   1
   1 -16   1 3.80527 5.17448   2
  -1  16  -1 -0.4947 5.11913   1
   1  16   1 2.52409 5.19595   1
   1  16   1 6.64501 4.40376   2
  -1  16  -1 7.05573 4.42216   2
   2 -16   1 -2.6142 5.07274   2
  -2 -16  -1 -2.9793 4.99513   2
   2 -16   1 -0.1869 4.82190   3
  -2 -16  -1 8.78951 4.78685   1
   2 -16   1 0.83106 4.44226   1
  -2  16  -1 -2.5280 5.00094   1
   2  16   1 -3.3665 4.15121   2
  -2  16  -1 3.54447 4.37985   2
   2  16   1 -4.8123 5.09984   1
   3 -16   1 18.0600 5.97229   2
   3 -16   1 7.67834 5.20234   1
   3 -16   1 21.4812 5.60115   3
  -3 -16  -1 17.9655 5.80159   2
  -3 -16  -1 14.0952 5.03019   1
   3  16   1 18.5308 5.91759   1
  -3  16  -1 20.4916 5.27269   2
  -3  16  -1 30.2746 6.45478   1
   3  16   1 14.8598 4.90371   2
   4 -16   1 8.18560 5.68370   2
   4 -16   1 8.83853 5.50444   3
   4 -16   1 9.47762 5.41240   1
  -4 -16  -1 11.8486 5.68745   2
  -4 -16  -1 19.2119 4.95852   1
   4  16   1 14.1065 6.06677   1
   4  16   1 7.89329 4.74414   2
  -4  16  -1 13.1616 6.02452   1
   5 -16   1 14.8776 5.66395   1
   5 -16   1 4.45662 5.67380   2
  -5 -16  -1 5.04060 5.62929   2
  -5 -16  -1 15.2125 5.06739   1
   5 -16   1 7.16506 5.45608   3
  -5  16  -1 8.36867 5.31313   2
   5  16   1 2.91655 5.98006   1
  -5  16  -1 -0.6916 5.87218   1
   5  16   1 4.32206 5.34248   3
  -6 -16  -1 5.72810 5.95056   2
   6 -16   1 13.4577 6.33809   2
   6 -16   1 20.6868 6.34795   3
   6 -16   1 7.80600 5.74629   1
   6  16   1 26.9312 6.92657   1
  -6  16  -1 9.30893 6.39560   1
  -6  16  -1 16.5218 5.64769   2
   6  16   1 13.2213 6.02393   3
   7 -16   1 21.6970 6.89105   2
   7 -16   1 11.1061 6.40926   1
   7 -16   1 13.0682 6.13610   3
  -7 -16  -1 12.2751 6.32511   2
  -7  16  -1 17.5258 5.92012   2
  -7  16  -1 17.6220 6.86983   1
   7  16   1 30.0335 6.65007   1
   7  16   1 20.4229 6.32547   3
   8 -16   1 13.4204 6.44814   3
   8 -16   1 12.7912 6.76570   2
   8 -16   1 1.03632 6.07520   1
  -8 -16  -1 7.43117 7.89690   2
   8  16   1 25.2642 11.9353   1
  -8  16  -1 2.02069 6.81483   1
   9 -16   1 3.00250 6.64068   2
   9 -16   1 6.09251 6.66708   3
   9 -16   1 3.36587 6.69276   1
  -9 -16  -1 2.49706 6.31956   2
   9  16   1 -5.3846 6.02091   3
  -9  16  -1 -4.7228 6.32465   1
   9  16   1 -3.0961 6.58728   1
  10 -16   1 2.68789 6.80396   3
   8 -17  -1 7.30408 6.40337   3
  -8 -17   1 12.3046 6.88267   2
   8 -17  -1 -1.5431 6.49844   2
   8 -17  -1 0.01915 6.86928   1
   8  17  -1 3.67872 6.44629   3
   8  17  -1 1.83554 6.42484   1
  -8  17   1 -10.417 6.46419   1
   7 -17  -1 11.2776 6.32981   3
  -7 -17   1 5.87905 6.58345   2
   7 -17  -1 10.7321 6.54420   2
   7 -17  -1 11.0052 6.62928   1
   7  17  -1 9.01785 6.27729   3
   7  17  -1 23.1382 7.44739   1
  -7  17   1 13.3518 7.33165   1
   6 -17  -1 121.988 11.7081   2
   6 -17  -1 112.419 10.8239   3
   6 -17  -1 116.921 11.1162   1
  -6  17   1 148.437 12.3940   1
   6  17  -1 147.065 13.1668   3
  -6  17   1 108.259 10.3767   2
   5 -17  -1 13.3501 5.97252   1
   5 -17  -1 7.37892 5.77247   3
   5 -17  -1 18.2444 6.72518   2
  -5 -17   1 24.6721 6.59840   2
  -5  17   1 21.2362 5.84966   2
   5  17  -1 15.2845 6.73135   1
   5  17  -1 12.1052 6.07291   3
  -5  17   1 2.67751 6.28415   1
   4 -17  -1 49.3663 6.97758   1
   4 -17  -1 62.8471 7.96523   2
   4 -17  -1 60.5559 7.28620   3
  -4 -17   1 53.4389 7.47336   2
  -4  17   1 58.7506 7.85456   1
   4  17  -1 60.6008 7.78360   1
  -4  17   1 58.5245 6.99307   2
  -3 -17   1 11.1204 5.84691   2
   3 -17  -1 10.5826 5.35511   3
   3 -17  -1 11.1378 5.94123   2
   3 -17  -1 16.2147 5.62971   1
   3  17  -1 9.87882 5.99562   1
  -3  17   1 6.51160 5.15415   2
  -3  17   1 7.70782 6.00717   1
   2 -17  -1 8.35762 5.37136   3
  -2 -17   1 5.40796 5.65474   2
   2 -17  -1 20.6029 6.20971   2
  -2 -17   1 3.59269 4.50653   1
   2  17  -1 -2.5298 5.45968   1
  -2  17   1 -2.7847 5.76717   1
  -2  17   1 12.5491 5.14113   2
  -1 -17   1 14.7790 5.12676   1
  -1 -17   1 19.1693 5.98715   2
   1 -17  -1 14.1723 5.97453   2
   1 -17  -1 21.4487 5.43958   3
  -1  17   1 22.2905 6.56909   1
   1  17  -1 18.4654 6.25459   1
   1  17  -1 19.3711 6.00750   2
   0 -17  -1 55.5562 7.16661   2
   0 -17   1 41.8276 6.17758   1
   0 -17   1 40.4475 6.83660   2
   0 -17  -1 39.7908 6.23692   1
   0  17   1 44.4591 6.32776   2
   0  17   1 45.1474 7.10731   1
   0  17  -1 50.4795 7.18698   1
   0  17  -1 36.7084 5.75420   2
   1 -17   1 11.3665 5.27588   3
  -1 -17  -1 15.1208 5.30026   1
   1 -17   1 0.08354 5.41880   2
   1  17   1 13.2809 5.88691   1
  -1  17  -1 3.03105 5.83059   1
   1  17   1 13.3038 4.99734   2
  -2 -17  -1 0.67290 4.68225   1
   2 -17   1 10.8949 5.56229   3
  -2 -17  -1 -3.6140 5.38417   2
   2 -17   1 6.61671 5.63375   2
   2 -17   1 0.42396 4.93413   1
   2  17   1 10.6456 5.93399   1
   2  17   1 3.95517 5.20332   2
  -2  17  -1 10.3821 4.71153   2
  -2  17  -1 11.9162 6.18212   1
   3 -17   1 5.83972 5.78106   2
  -3 -17  -1 4.86978 4.63495   1
   3 -17   1 9.11508 5.39053   3
  -3 -17  -1 -2.2591 5.68040   2
   3 -17   1 8.39619 5.19453   1
   3  17   1 9.70603 5.96651   1
  -3  17  -1 9.75754 4.98524   2
  -3  17  -1 17.3719 6.19107   1
   4 -17   1 32.7383 7.06448   2
   4 -17   1 37.5758 6.46361   1
  -4 -17  -1 44.2867 7.08553   2
   4 -17   1 31.5987 6.50752   3
   4  17   1 39.8992 7.11161   1
  -4  17  -1 28.9426 7.19202   1
   5 -17   1 5.30323 6.07705   2
   5 -17   1 4.73897 5.52477   1
  -5 -17  -1 6.08364 6.11076   2
   5  17   1 3.97691 5.50619   3
  -5  17  -1 -3.8922 5.88567   1
   5  17   1 9.63333 6.30442   1
   6 -17   1 36.9086 7.15911   1
  -6 -17  -1 38.5424 7.41238   2
   6 -17   1 26.0073 7.15803   2
   6 -17   1 40.0187 7.28898   3
   6  17   1 55.5091 8.29726   1
   6  17   1 36.7618 7.10903   3
  -6  17  -1 44.9435 8.04424   1
   7 -17   1 21.0714 6.72777   3
   7 -17   1 21.3795 7.25617   2
  -7 -17  -1 19.1980 6.77659   2
   7  17   1 6.47992 7.38831   3
  -7  17  -1 3.70359 6.96262   1
   7  17   1 14.9973 6.78300   1
   8 -17   1 9.75047 6.63173   3
   8 -17   1 9.36502 6.89830   2
  -8 -17  -1 15.1340 6.84572   2
  -8  17  -1 6.54128 7.05081   1
   8  17   1 6.48550 6.61418   1
   8  17   1 9.15895 6.43450   3
   7 -18  -1 13.2176 6.68091   3
   7 -18  -1 24.5640 7.53615   2
  -7 -18   1 16.9089 7.24512   2
   7  18  -1 23.5017 7.54300   1
  -7  18   1 10.3287 7.61264   1
   7  18  -1 15.1769 6.88191   3
   6 -18  -1 -4.5517 5.89120   3
   6 -18  -1 0.58267 6.59206   2
  -6 -18   1 11.8580 6.76555   2
  -6  18   1 19.5980 7.39825   1
   6  18  -1 8.27627 6.93588   1
   6  18  -1 -0.0779 6.07877   3
   5 -18  -1 21.1245 7.16223   2
   5 -18  -1 23.3438 8.97105   1
  -5 -18   1 14.8822 6.64270   2
   5 -18  -1 27.8822 6.70044   3
   5  18  -1 26.7916 6.80288   3
   5  18  -1 10.9151 7.09161   1
  -5  18   1 19.6334 7.02712   1
  -4 -18   1 82.1988 9.97935   2
   4 -18  -1 74.2415 10.2184   3
   4 -18  -1 76.3298 8.81029   2
   4 -18  -1 86.7093 8.57418   1
  -4  18   1 75.4356 8.93195   1
   4  18  -1 88.0340 9.72985   1
   3 -18  -1 6.40615 5.88985   3
  -3 -18   1 14.1496 6.29640   2
   3 -18  -1 6.84855 5.70475   1
   3 -18  -1 20.7152 6.75794   2
   3  18  -1 16.9011 6.64272   1
  -3  18   1 16.3347 6.83881   1
   2 -18  -1 15.8574 5.89948   3
   2 -18  -1 17.1658 6.31167   2
  -2 -18   1 12.8494 6.26279   2
   2  18  -1 21.2220 6.54547   1
  -2  18   1 10.9524 6.74188   1
   1 -18  -1 124.777 10.3997   3
  -1 -18   1 144.325 11.3346   2
   1 -18  -1 110.956 10.5360   1
   1 -18  -1 142.668 11.4081   2
   1  18  -1 135.979 11.2598   1
  -1  18   1 146.898 11.7456   1
   0 -18  -1 35.2249 6.63858   1
   0 -18   1 44.7011 7.35679   2
   0 -18  -1 45.4057 7.42900   2
   0  18   1 56.4281 7.96514   1
  -1 -18  -1 -7.7886 5.40306   2
  -1 -18  -1 8.73778 8.36264   1
   1 -18   1 2.15522 6.92878   1
   1 -18   1 -11.698 5.53435   2
   1 -18   1 2.91158 5.45430   3
   1  18   1 -0.6664 6.14677   1
  -1  18  -1 -3.9699 5.80510   1
  -2 -18  -1 12.1211 6.07569   2
   2 -18   1 5.58446 6.03195   2
   2 -18   1 7.97492 6.80233   1
   2 -18   1 8.14890 5.66249   3
   2  18   1 4.41117 6.31922   1
  -2  18  -1 4.14628 6.34683   1
  -3 -18  -1 76.4561 8.61857   2
   3 -18   1 86.7930 10.8597   1
   3 -18   1 80.0310 8.82039   2
   3  18   1 92.5658 9.16206   1
  -3  18  -1 94.8668 9.43279   1
   4 -18   1 17.4251 6.73955   2
  -4 -18  -1 12.0416 6.34093   2
   4 -18   1 12.0728 6.17271   3
   4  18   1 9.61953 6.83608   1
  -4  18  -1 0.47104 6.45395   1
   5 -18   1 5.15776 6.07733   3
   5 -18   1 11.7005 6.71459   2
   5  18   1 5.90080 7.31778   3
  -5  18  -1 11.3279 6.85991   1
   6 -18   1 7.57584 6.46801   3
  -6 -18  -1 17.5799 6.81208   2
   6  18   1 1.19730 6.13024   3
   6  18   1 22.8397 7.30298   1
  -6  18  -1 15.0130 7.47512   1
   7 -18   1 23.4995 7.35018   2
  -7 -18  -1 29.5026 7.58339   2
   7 -18   1 28.5578 7.31523   3
   7  18   1 31.3291 7.07139   3
   7  18   1 28.8816 7.33345   1
  -7  18  -1 25.5332 8.06956   1
  -5 -19   1 1.63233 6.60942   2
   5 -19  -1 4.46069 6.39374   3
   5 -19  -1 -3.5910 6.66882   2
  -5  19   1 5.41543 7.31234   1
   5  19  -1 7.56740 6.40832   3
   5  19  -1 0.33513 6.65111   1
   4 -19  -1 11.9325 6.44579   3
   4 -19  -1 13.0031 7.21075   2
  -4 -19   1 4.48049 6.67279   2
  -4  19   1 7.29461 7.17359   1
   4  19  -1 17.9150 7.60837   1
   3 -19  -1 90.8028 8.82789   3
   3 -19  -1 84.8847 9.46532   2
  -3  19   1 93.4174 9.98270   1
   3  19  -1 96.3204 9.56520   1
   2 -19  -1 2.35842 6.26398   2
  -2 -19   1 -8.3497 10.4440   2
   2 -19  -1 9.88171 5.95679   3
  -2  19   1 0.96567 6.39617   1
  -1 -19   1 0.52489 6.45031   2
   1 -19  -1 -1.2397 6.15147   2
   1  19  -1 1.53255 6.62251   1
  -1  19   1 11.7810 6.65985   1
   0 -19   1 19.3180 6.58911   2
   0 -19  -1 3.86637 6.40239   2
   0  19   1 9.45551 6.70603   1
   0  19  -1 25.9506 7.10808   1
   1 -19   1 9.31127 6.09517   3
   1 -19   1 1.29285 5.91996   2
  -1 -19  -1 1.47418 6.11123   2
  -1  19  -1 1.17702 6.61230   1
   1  19   1 -8.1495 6.14401   1
   2 -19   1 7.09502 6.36293   2
  -2  19  -1 5.77934 6.92601   1
   2  19   1 9.73980 6.92839   1
   3 -19   1 9.28118 6.11878   3
   3 -19   1 2.76616 6.45204   2
  -3 -19  -1 2.76262 10.5639   2
  -3  19  -1 1.96742 6.57511   1
   4 -19   1 5.59493 6.71498   2
   4 -19   1 5.96866 6.49744   3
  -4 -19  -1 4.48270 6.59149   2
   4  19   1 11.7774 7.38448   1
  -4  19  -1 13.7320 6.93370   1
  -5 -19  -1 10.5480 6.77260   2
   5 -19   1 10.8016 6.42593   3
   5 -19   1 -6.8667 6.64042   2
  -5  19  -1 4.22583 6.99409   1
   5  19   1 -1.9759 5.94134   3
   5  19   1 4.88474 7.03072   1
   3 -20  -1 27.2380 7.17810   3
  -3 -20   1 34.9561 8.09276   2
   3  20  -1 35.3252 8.04653   1
  -3  20   1 36.7900 10.6671   1
  -2 -20   1 9.66435 6.67058   2
   2 -20  -1 10.1603 6.16432   3
   2  20  -1 0.79043 6.98766   1
  -1 -20   1 8.19393 6.80691   2
   1  20  -1 13.8418 6.94047   1
   0 -20  -1 1.21600 6.71591   2
   0 -20   1 9.52201 6.59824   2
   0  20   1 13.0927 8.33127   1
   0  20  -1 3.10326 6.89049   1
  -1 -20  -1 10.0729 6.86946   2
   1 -20   1 26.9314 7.46392   2
  -1  20  -1 22.0570 7.56038   1
   1  20   1 7.75040 7.04227   1
  -2 -20  -1 -2.3327 6.48178   2
   2 -20   1 6.18873 6.13076   3
   2 -20   1 -2.8577 6.52194   2
  -2  20  -1 2.67056 6.94831   1
   2  20   1 5.65131 7.17628   1
  -3 -20  -1 2.27880 6.94644   2
  16   0  -2 3.50596 8.01306   3
 -16   0   2 3.96127 6.62288   2
  16   0  -2 14.6476 7.01787   1
 -15   0   2 -2.9863 5.83780   2
  15   0  -2 2.23334 7.22026   3
  15   0  -2 -1.8426 6.22145   1
 -14   0   2 50.9645 7.07162   2
  14   0  -2 45.7900 7.40973   1
 -14   0   2 35.9491 6.39716   1
  14   0  -2 23.8875 7.50168   3
 -13   0   2 145.603 10.4113   2
  13   0  -2 146.720 11.0197   1
  13   0  -2 122.135 11.1248   3
  13   0  -2 124.522 9.64774   2
 -13   0   2 125.279 9.57833   1
 -12   0   2 532.706 19.3532   1
  12   0  -2 511.921 19.9643   1
 -12   0   2 501.087 19.3903   2
  12   0  -2 475.111 20.3104   3
  12   0  -2 490.625 19.0276   2
 -11   0   2 767.229 26.3841   1
  11   0  -2 768.155 27.5395   1
  11   0  -2 759.780 26.0496   2
  11   0  -2 749.510 27.1459   3
 -11   0   2 783.275 26.3971   2
 -11   0   2 739.076 26.0668   2
  10   0  -2 115.528 9.14469   3
  10   0  -2 102.640 7.50123   2
 -10   0   2 99.6121 8.73831   2
 -10   0   2 110.953 8.06080   2
 -10   0   2 114.415 7.83996   1
  10   0  -2 110.464 7.98792   1
   9   0  -2 921.879 29.3674   1
   9   0  -2 847.073 30.7669   3
  -9   0   2 879.191 28.8939   2
  -9   0   2 920.831 29.0633   1
  -9   0   2 884.646 29.0690   2
   9   0  -2 894.005 28.8464   2
   9   0  -2 834.159 28.9623   1
   8   0  -2 584.885 20.1868   2
   8   0  -2 600.202 20.8328   3
   8   0  -2 604.674 20.5867   1
  -8   0   2 582.964 20.1420   2
  -8   0   2 617.447 20.3422   1
  -8   0   2 619.737 20.4104   2
  -7   0   2 195.299 8.55859   1
   7   0  -2 212.446 8.85841   1
  -7   0   2 201.368 8.48314   2
  -7   0   2 206.486 8.70455   2
   7   0  -2 202.311 9.21248   3
   7   0  -2 221.200 8.56410   2
   7   0  -2 204.543 8.62908   1
   6   0  -2 2660.57 78.2644   1
  -6   0   2 2611.12 78.1563   1
   6   0  -2 2610.51 78.3908   3
   6   0  -2 2603.89 78.0480   2
  -6   0   2 2363.00 78.2623   1
  -6   0   2 2677.03 78.1609   2
  -6   0   2 2508.96 78.0027   2
   6   0  -2 2523.08 78.1271   1
   5   0  -2 15.8139 2.61720   1
   5   0  -2 8.92996 2.19242   2
  -5   0   2 10.2855 2.36003   2
  -5   0   2 17.4846 2.47845   1
  -5   0   2 10.4313 2.58426   3
  -5   0   2 11.3626 2.43517   2
  -5   0   2 17.1327 2.52077   1
   5   0  -2 16.3130 2.89657   3
   5   0  -2 11.7327 2.42198   1
   4   0  -2 12.5185 2.19155   1
  -4   0   2 4.69858 2.20356   3
   4   0  -2 8.33194 2.38636   3
  -4   0   2 11.8112 2.08410   2
  -4   0   2 10.2521 2.08128   1
   4   0  -2 9.24634 1.98302   2
  -4   0   2 9.80119 2.01158   2
   4   0  -2 5.40568 1.96537   2
   4   0  -2 7.69282 2.06749   1
  -3   0   2 8409.07 256.517   4
   3   0  -2 8188.18 256.228   4
  -2   0   2 713.292 21.4350   2
   2   0  -2 713.191 21.4182   2
   2   0  -2 722.499 21.4647   1
  -2   0   2 694.474 21.5639   3
  -2   0   2 694.990 21.4395   1
   2   0  -2 695.107 21.4187   2
   2   0  -2 679.631 21.4500   1
   2   0  -2 711.069 21.5881   3
  -2   0  -2 2070.87 63.5124   1
  -2   0  -2 2099.91 63.4942   3
  -2   0  -2 2105.95 63.4825   2
   2   0   2 2066.76 63.4999   1
  -2   0  -2 2162.56 63.4913   2
   2   0   2 2156.20 63.5236   3
   2   0   2 2175.87 63.5446   1
   2   0   2 2106.46 63.4727   2
   2   0   2 2059.55 63.4748   2
   3   0   2 27.9187 2.33843   2
  -3   0  -2 22.3448 2.34947   1
  -3   0  -2 24.1707 2.29256   1
  -3   0  -2 21.7498 2.19356   2
   3   0   2 21.0353 2.27118   1
  -3   0  -2 17.6544 2.26940   3
   3   0   2 21.8025 2.13854   2
   3   0   2 25.3416 2.29476   1
   3   0   2 18.4391 2.33898   3
  -3   0  -2 20.0617 2.13367   2
  -4   0  -2 566.477 18.4932   2
  -4   0  -2 601.883 18.5606   2
   4   0   2 579.352 18.4687   2
  -4   0  -2 576.720 18.6294   3
   4   0   2 586.530 18.6308   1
  -4   0  -2 586.300 18.6269   1
   4   0   2 596.410 18.7439   3
   4   0   2 556.851 18.5157   1
   4   0   2 579.090 18.4828   2
  -4   0  -2 577.584 18.5528   1
   5   0   2 384.229 12.8869   2
   5   0   2 361.976 12.8200   1
  -5   0  -2 365.378 12.8193   1
  -5   0  -2 372.635 12.8250   2
  -5   0  -2 381.060 12.8104   2
   5   0   2 373.248 12.8766   1
   5   0   2 386.385 12.8554   2
   5   0   2 388.736 13.1472   3
  -5   0  -2 376.524 12.8911   1
  -5   0  -2 373.981 12.9836   3
  -6   0  -2 117.140 6.35899   1
   6   0   2 121.663 6.56920   3
   6   0   2 124.211 6.45787   1
   6   0   2 121.577 5.85527   2
  -6   0  -2 116.851 6.05749   2
  -6   0  -2 133.733 6.33308   2
   6   0   2 121.902 6.33259   1
   6   0   2 126.943 6.26061   2
  -6   0  -2 127.809 6.21527   1
   7   0   2 142.273 7.07937   2
  -7   0  -2 144.181 7.00666   2
   7   0   2 147.039 6.95399   1
  -7   0  -2 130.195 6.86660   2
  -7   0  -2 158.231 7.36709   1
   7   0   2 133.720 7.34851   3
   7   0   2 150.821 7.19048   1
   8   0   2 643.341 21.4685   1
  -8   0  -2 592.112 21.8886   2
  -8   0  -2 613.649 21.0863   1
   8   0   2 636.848 21.5667   3
  -8   0  -2 633.712 21.2302   2
   8   0   2 619.130 21.0079   2
   9   0   2 1550.47 49.9552   3
   9   0   2 1593.78 48.6905   1
   9   0   2 1565.25 48.2816   2
  -9   0  -2 1582.22 48.5237   1
   9   0   2 1448.60 48.2615   1
  -9   0  -2 1430.21 47.9974   2
  -9   0  -2 1547.88 48.3835   2
  10   0   2 284.054 12.1666   2
 -10   0  -2 276.775 12.4795   1
  10   0   2 244.573 13.3624   1
  10   0   2 285.626 12.5672   1
  10   0   2 284.465 13.0350   3
 -10   0  -2 281.205 12.3665   2
 -11   0  -2 42.3255 5.76185   2
  11   0   2 45.3234 6.53867   3
  11   0   2 47.0001 6.06285   1
 -11   0  -2 30.4259 5.57279   1
  11   0   2 54.4883 5.78479   2
  12   0   2 451.625 19.4698   3
 -12   0  -2 491.970 18.8418   2
 -12   0  -2 472.039 18.6553   1
  12   0   2 467.504 19.1581   1
  12   0   2 465.141 18.2811   2
 -13   0  -2 4.07848 5.38836   2
  13   0   2 10.1241 5.16891   2
  13   0   2 10.0915 6.01362   1
 -13   0  -2 7.85377 5.95580   1
  13   0   2 -3.7159 6.19719   3
  14   0   2 14.0930 6.31985   1
  14   0   2 19.9892 7.51491   3
 -14   0  -2 27.9256 6.49188   2
  14   0   2 21.0248 6.85866   2
  15   0   2 -0.4440 6.52873   1
  15   0   2 -2.1668 7.35135   3
 -15   0  -2 -0.6007 5.98647   2
  16   0   2 -4.1227 7.67111   3
 -16  -1   2 5.03078 6.52947   2
  16  -1  -2 10.2574 8.39570   3
  16  -1  -2 9.74730 6.98442   1
 -16   1   2 5.43698 6.64227   2
  16   1  -2 -3.3524 6.84644   1
  16   1  -2 8.80391 8.37333   3
  15  -1  -2 4.99415 7.40290   3
  15  -1  -2 5.31093 6.34769   1
 -15  -1   2 2.31556 5.87835   2
  15   1  -2 6.15307 6.63533   1
 -15   1   2 -0.4112 5.86418   2
  15   1  -2 8.05254 7.58072   3
  14  -1  -2 -6.2756 5.57861   1
 -14  -1   2 -3.1738 4.89970   1
  14  -1  -2 8.72205 7.06004   3
 -14  -1   2 0.52003 5.64320   2
  14   1  -2 7.63217 6.59967   3
 -14   1   2 -0.0624 5.30330   1
 -14   1   2 -6.9772 5.53989   2
  14   1  -2 1.27143 5.97371   1
 -13  -1   2 301.807 13.9217   2
  13  -1  -2 279.396 13.5211   2
 -13  -1   2 255.532 13.1189   1
  13  -1  -2 260.713 14.3015   1
  13  -1  -2 290.160 15.5074   3
  13   1  -2 273.251 13.1836   2
  13   1  -2 306.892 14.8988   3
 -13   1   2 294.262 13.9497   2
 -13   1   2 277.272 13.6766   1
  13   1  -2 264.325 14.0160   1
  12  -1  -2 10.0426 6.25771   3
 -12  -1   2 13.9114 5.10645   2
 -12  -1   2 9.60995 4.81352   1
  12  -1  -2 13.1691 4.90564   2
  12  -1  -2 10.6341 5.37758   1
  12   1  -2 12.4287 4.61834   2
  12   1  -2 10.3634 5.87143   3
  12   1  -2 9.69204 5.03622   1
  12   1  -2 22.4196 5.59549   1
 -12   1   2 16.0467 5.22645   2
 -12   1   2 20.0891 5.21199   1
 -11  -1   2 75.0368 7.29198   2
  11  -1  -2 80.3056 7.83294   1
 -11  -1   2 104.812 7.97325   1
 -11  -1   2 85.4933 8.15101   2
  11  -1  -2 96.9800 7.78552   2
  11  -1  -2 85.1033 7.78500   3
 -11   1   2 85.8624 7.97199   1
  11   1  -2 85.3704 8.44290   1
  11   1  -2 83.9223 7.22612   1
  11   1  -2 103.361 9.12421   3
 -11   1   2 76.8569 7.58040   2
  11   1  -2 91.4495 7.47197   2
 -10  -1   2 563.325 19.6465   2
 -10  -1   2 536.783 19.4026   1
  10  -1  -2 548.434 19.4112   2
  10  -1  -2 527.302 20.2983   3
  10  -1  -2 521.474 19.5119   1
  10  -1  -2 562.795 19.9752   1
  10   1  -2 563.759 20.1776   3
  10   1  -2 486.604 19.3080   1
  10   1  -2 549.962 19.8713   1
 -10   1   2 551.821 19.6486   2
 -10   1   2 574.507 19.5992   1
  10   1  -2 539.595 19.2014   2
 -10   1   2 506.645 19.2357   2
  -9  -1   2 5.79037 3.38835   2
  -9  -1   2 2.61364 3.43242   2
   9  -1  -2 6.87321 3.74798   1
   9  -1  -2 3.00416 3.31768   2
   9  -1  -2 1.20264 3.17243   1
   9   1  -2 1.43424 3.58523   1
  -9   1   2 -6.2274 3.23555   1
  -9   1   2 -0.1274 3.18951   2
  -9   1   2 1.53563 3.53896   2
   9   1  -2 -0.4812 3.10972   2
   9   1  -2 4.77249 4.40751   3
   9   1  -2 3.10379 3.30154   1
   8  -1  -2 178.553 8.06944   2
  -8  -1   2 175.371 8.16057   2
   8  -1  -2 153.748 7.82635   1
   8  -1  -2 177.114 8.55727   3
  -8  -1   2 159.704 7.76396   2
  -8  -1   2 154.166 7.77625   1
   8  -1  -2 168.770 8.24583   1
   8   1  -2 152.333 7.72878   1
  -8   1   2 155.265 7.87655   2
   8   1  -2 173.843 7.91554   2
   8   1  -2 153.595 8.34415   3
  -8   1   2 154.327 7.87380   1
   8   1  -2 166.038 8.13875   1
  -8   1   2 153.312 7.71634   2
  -7  -1   2 269.639 10.3524   1
   7  -1  -2 276.659 10.7229   1
  -7  -1   2 284.520 10.4483   2
   7  -1  -2 253.455 10.9014   3
  -7  -1   2 273.438 10.3249   2
   7  -1  -2 280.233 10.4856   2
   7  -1  -2 256.844 10.2982   1
   7   1  -2 265.356 10.2643   1
   7   1  -2 268.430 10.5381   1
   7   1  -2 274.733 10.9094   3
  -7   1   2 266.274 10.5151   1
   7   1  -2 274.761 10.2804   2
  -7   1   2 253.739 10.2843   2
  -7   1   2 285.371 10.5101   2
  -6  -1   2 428.013 14.2940   2
   6  -1  -2 415.782 14.3921   1
   6  -1  -2 432.952 14.8519   3
   6  -1  -2 413.005 14.3137   2
   6  -1  -2 430.378 14.4608   1
  -6  -1   2 434.961 14.3292   1
  -6  -1   2 414.168 14.1715   2
   6   1  -2 415.455 14.7376   3
   6   1  -2 413.586 14.1403   2
  -6   1   2 419.893 14.3975   1
   6   1  -2 409.108 14.2906   1
  -6   1   2 429.592 14.3036   2
  -6   1   2 407.253 14.2401   2
   6   1  -2 427.638 14.4576   1
  -6   1   2 377.346 14.1538   1
   5  -1  -2 1182.80 36.3082   2
   5  -1  -2 1147.24 36.3768   1
   5  -1  -2 1153.96 36.2016   2
  -5  -1   2 1145.15 36.2102   2
  -5  -1   2 1179.64 36.2873   2
   5  -1  -2 1169.81 36.5723   3
  -5  -1   2 1210.51 36.3112   1
  -5  -1   2 1145.11 36.4395   3
  -5  -1   2 1198.68 36.2929   1
  -5   1   2 1182.65 36.4048   1
   5   1  -2 1190.23 36.6089   3
  -5   1   2 1160.67 36.3121   2
   5   1  -2 1202.27 36.4108   1
   5   1  -2 1164.31 36.1384   2
   5   1  -2 1206.58 36.2424   2
  -5   1   2 1165.45 36.4862   3
  -5   1   2 1188.79 36.3331   1
   5   1  -2 1148.63 36.2860   1
   4  -1  -2 538.113 17.8430   1
   4  -1  -2 565.526 18.1347   3
  -4  -1   2 575.351 17.7623   2
  -4  -1   2 557.872 17.7130   2
   4  -1  -2 544.837 17.8333   1
  -4  -1   2 567.329 18.5339   3
  -4  -1   2 561.785 17.7319   1
   4  -1  -2 561.809 17.7251   2
   4  -1  -2 559.158 17.7783   2
   4   1  -2 528.425 17.7301   1
  -4   1   2 562.782 18.1982   3
  -4   1   2 562.171 17.7689   2
   4   1  -2 561.443 18.5429   3
  -4   1   2 557.941 17.7838   2
   4   1  -2 556.200 17.6773   2
   4   1  -2 564.236 17.6667   2
  -4   1   2 568.217 17.8330   1
   4   1  -2 569.783 17.8347   1
  -4   1   2 554.682 17.8514   1
   3  -1  -2 114.208 4.72376   2
   3  -1  -2 119.488 4.77506   1
   3  -1  -2 111.289 4.58730   2
   3  -1  -2 109.474 4.67659   1
  -3  -1   2 112.069 4.63309   2
  -3  -1   2 118.991 4.57955   1
   3   1  -2 109.208 4.64844   1
  -3   1   2 112.239 4.73366   1
  -3   1   2 111.723 4.69693   2
   3   1  -2 113.881 4.51684   2
  -3   1   2 106.465 4.84005   3
   3   1  -2 110.782 4.60430   1
   3   1  -2 113.353 4.89762   3
   3   1  -2 105.214 4.52996   2
  -3   1   2 109.003 4.62984   2
   2  -1  -2 385.220 11.9885   2
   2  -1  -2 369.524 11.9557   1
  -2  -1   2 393.239 11.8773   2
  -2  -1   2 386.531 11.9041   1
   2  -1  -2 349.599 12.2788   1
   2  -1  -2 391.378 12.0955   3
   2  -1  -2 370.256 11.9245   2
   2   1  -2 381.436 11.8495   2
   2   1  -2 390.046 12.1135   3
   2   1  -2 381.638 11.9116   1
  -2   1   2 372.327 11.9535   1
  -2   1   2 386.104 11.9613   2
  -2   1   2 380.006 11.9767   1
  -2   1   2 372.153 12.0035   2
   2   1  -2 376.604 11.9079   1
   2   1  -2 393.747 11.8592   2
  -1  -1   2 0.89771 0.35239   2
   1  -1  -2 -0.5867 0.62029   1
  -1   1   2 -0.1472 0.48597   1
  -2  -1  -2 309.226 9.70460   2
  -2  -1  -2 296.643 9.75962   1
   2  -1   2 311.574 9.84681   3
   2  -1   2 297.449 9.67352   2
  -2  -1  -2 308.141 9.72055   3
   2  -1   2 284.851 9.72949   1
   2  -1   2 303.974 9.76783   1
  -2  -1  -2 294.025 9.70680   2
  -2   1  -2 312.314 9.74595   2
  -2   1  -2 287.965 9.72925   1
   2   1   2 322.820 9.73236   3
  -2   1  -2 298.755 9.72997   2
   2   1   2 286.250 9.71583   1
   2   1   2 291.800 9.71249   1
   2   1   2 302.440 9.72657   2
   2   1   2 293.420 9.71065   2
  -2   1  -2 309.436 9.85014   3
  -2   1  -2 283.726 9.70833   1
   3  -1   2 679.748 21.7418   1
  -3  -1  -2 679.392 21.7079   1
   3  -1   2 708.862 21.6818   2
  -3  -1  -2 711.251 21.7210   3
  -3  -1  -2 675.239 21.6443   2
  -3  -1  -2 697.318 21.7022   1
   3  -1   2 694.217 21.6973   2
   3  -1   2 701.188 21.7459   1
  -3  -1  -2 721.378 21.7059   2
  -3   1  -2 709.139 21.7520   1
   3   1   2 691.042 21.6430   2
   3   1   2 681.525 21.7348   1
   3   1   2 694.466 21.6477   2
  -3   1  -2 717.450 21.6975   2
  -3   1  -2 680.237 21.6415   2
   3   1   2 710.722 21.7289   3
  -3   1  -2 695.676 21.7355   1
  -3   1  -2 688.471 21.7652   3
  -4  -1  -2 1078.50 32.4051   2
   4  -1   2 1039.13 32.4422   1
  -4  -1  -2 1046.99 32.4038   1
  -4  -1  -2 1018.06 32.3068   2
   4  -1   2 1033.34 32.3875   2
   4  -1   2 1042.66 32.4689   1
  -4  -1  -2 1049.13 32.4175   3
   4  -1   2 1058.25 32.3631   2
  -4  -1  -2 1018.30 32.3828   1
  -4   1  -2 1030.70 32.4512   1
   4   1   2 1080.08 32.4751   3
  -4   1  -2 1056.03 32.3673   2
  -4   1  -2 1073.09 32.4694   1
   4   1   2 1047.38 32.4323   1
  -4   1  -2 1026.65 32.3236   2
   4   1   2 1090.25 32.3696   2
   4   1   2 1053.07 32.4753   1
   4   1   2 1018.73 32.2998   2
  -5  -1  -2 313.659 10.8068   1
  -5  -1  -2 302.333 10.7432   2
   5  -1   2 307.921 11.0359   3
   5  -1   2 291.725 10.7337   1
   5  -1   2 314.194 10.7073   2
   5  -1   2 303.316 10.9295   1
  -5  -1  -2 298.679 10.7310   3
   5  -1   2 311.203 10.8556   2
  -5  -1  -2 307.796 10.8063   2
  -5   1  -2 301.656 10.7765   2
  -5   1  -2 300.057 10.8568   1
   5   1   2 312.779 10.7717   2
   5   1   2 300.421 10.8322   1
  -5   1  -2 284.698 10.8772   3
  -5   1  -2 303.118 10.6438   2
   5   1   2 310.310 10.9284   1
   5   1   2 289.556 11.4422   2
  -5   1  -2 292.921 10.7929   1
   5   1   2 298.961 10.9851   3
  -6  -1  -2 67.4958 4.76527   1
  -6  -1  -2 74.7827 5.22649   1
  -6  -1  -2 71.3794 4.75172   2
   6  -1   2 71.5537 4.62960   2
  -6  -1  -2 78.3272 5.15141   2
   6  -1   2 61.1752 5.39109   1
   6  -1   2 71.0645 5.14765   2
   6  -1   2 63.3855 5.07296   1
   6  -1   2 79.3589 5.87911   3
   6   1   2 72.5622 5.14800   1
   6   1   2 83.4446 5.05955   1
   6   1   2 69.0930 4.74382   2
  -6   1  -2 74.9191 5.03414   2
  -6   1  -2 72.9831 5.23616   1
  -6   1  -2 60.0264 5.07215   2
  -6   1  -2 72.7720 4.99849   1
   6   1   2 72.4049 5.02747   2
   7  -1   2 484.929 17.4218   1
  -7  -1  -2 521.342 17.6364   1
  -7  -1  -2 524.475 17.4941   2
   7  -1   2 524.912 17.5801   2
  -7  -1  -2 506.723 17.3684   2
   7  -1   2 554.797 18.0905   3
   7  -1   2 542.480 17.7643   1
   7   1   2 492.395 17.6643   1
  -7   1  -2 518.668 17.6260   1
  -7   1  -2 491.842 17.4228   2
  -7   1  -2 516.199 17.5461   2
   7   1   2 514.276 17.4723   2
   7   1   2 498.885 17.5828   1
   7   1   2 515.303 17.7424   3
   8  -1   2 659.005 21.7676   2
  -8  -1  -2 650.456 21.9269   2
   8  -1   2 650.754 22.1012   1
  -8  -1  -2 630.127 21.8218   1
   8  -1   2 665.679 22.3983   3
   8  -1   2 609.403 21.8293   1
   8   1   2 626.912 21.9009   1
   8   1   2 678.936 22.1236   1
   8   1   2 665.292 21.8535   2
  -8   1  -2 657.642 21.9576   1
  -8   1  -2 634.865 21.7423   2
   8   1   2 655.569 22.1766   3
  -8   1  -2 660.387 21.9578   2
  -9  -1  -2 23.3104 4.28853   2
   9  -1   2 9.95868 4.16687   1
   9  -1   2 16.6989 4.08096   2
  -9  -1  -2 17.9700 3.87409   2
   9  -1   2 21.3706 4.13847   1
  -9  -1  -2 19.1465 4.27605   1
   9   1   2 10.4432 3.85724   2
  -9   1  -2 14.4008 3.88429   2
   9   1   2 26.5370 4.50480   1
   9   1   2 23.1798 5.62365   3
   9   1   2 25.3393 4.19908   1
  -9   1  -2 14.8173 4.13915   2
  -9   1  -2 17.5232 4.30022   1
  10  -1   2 267.013 11.9677   2
 -10  -1  -2 270.732 12.2262   1
  10  -1   2 258.683 13.0019   3
  10  -1   2 267.487 12.1605   1
 -10  -1  -2 254.744 11.8308   2
  10   1   2 253.256 11.7529   2
  10   1   2 276.580 12.5926   3
 -10   1  -2 262.817 12.2759   1
  10   1   2 273.700 12.1187   1
 -10   1  -2 274.458 11.9175   2
 -11  -1  -2 316.850 13.7827   1
 -11  -1  -2 316.040 13.9343   2
  11  -1   2 333.254 14.4732   1
  11  -1   2 298.694 13.5918   2
  11  -1   2 312.027 14.9307   3
  11   1   2 309.183 13.4295   2
  11   1   2 301.419 14.6250   3
 -11   1  -2 308.698 13.9399   2
 -11   1  -2 311.581 14.0833   1
  11   1   2 322.868 13.9461   1
  12  -1   2 0.29600 7.66213   2
  12  -1   2 3.37415 5.67527   3
 -12  -1  -2 2.26261 4.70623   2
 -12  -1  -2 -0.0428 4.58482   1
  12  -1   2 5.45801 5.39193   1
 -12   1  -2 -5.4007 4.98921   2
  12   1   2 5.52749 4.45747   2
  12   1   2 0.14802 5.04148   1
  12   1   2 -10.768 5.59911   3
  13  -1   2 99.6195 9.38899   3
  13  -1   2 123.561 10.5265   1
  13  -1   2 134.859 12.4762   2
 -13  -1  -2 114.112 9.73058   2
 -13  -1  -2 97.6886 9.34876   1
 -13   1  -2 110.967 9.85292   2
  13   1   2 100.359 9.19548   2
  13   1   2 104.939 9.70532   3
  13   1   2 104.708 9.04676   1
 -13   1  -2 112.601 9.88759   1
  14  -1   2 57.4965 8.67997   3
  14  -1   2 67.0851 7.42822   2
 -14  -1  -2 69.6794 7.77542   2
  14  -1   2 63.4813 7.76985   1
 -14  -1  -2 51.0876 7.12777   1
 -14   1  -2 64.1670 7.74467   1
  14   1   2 68.2097 8.32749   1
 -14   1  -2 57.9054 7.84539   2
  14   1   2 52.7074 8.61356   3
  15  -1   2 4.51727 6.55947   1
  15  -1   2 -0.3619 7.55378   3
 -15  -1  -2 -0.3035 6.06731   2
  15   1   2 -5.1124 7.37008   3
  15   1   2 0.33681 6.52301   1
 -15   1  -2 2.54046 6.11648   2
  16  -1   2 10.5682 8.58737   3
  16  -1   2 6.34610 7.63671   1
 -16  -1  -2 16.1861 7.77768   2
 -16   1  -2 -0.6072 7.72345   2
  16   1   2 23.7249 10.0222   1
  16   1   2 -5.6563 7.48840   3
  16  -2  -2 0.55072 7.05518   1
 -16  -2   2 -2.1565 6.66097   2
  16  -2  -2 4.51505 7.86129   3
  16   2  -2 -1.2768 7.80801   3
 -16   2   2 2.58791 6.81861   2
  16   2  -2 4.88328 7.08922   1
 -15  -2   2 37.8325 7.53689   2
  15  -2  -2 49.2756 8.67269   3
  15  -2  -2 37.1108 7.81852   1
 -15   2   2 42.0823 7.58499   2
  15   2  -2 60.4459 8.32314   1
  15   2  -2 60.9518 9.20155   3
 -14  -2   2 13.1572 6.26546   1
  14  -2  -2 21.1654 7.48495   3
 -14  -2   2 29.2331 6.40940   2
  14  -2  -2 18.8689 6.57860   1
 -14   2   2 12.7555 6.13578   2
  14   2  -2 21.1283 6.29174   1
  14   2  -2 24.5947 7.48460   3
 -14   2   2 13.1479 5.94353   1
 -13  -2   2 47.0787 6.84586   2
 -13  -2   2 50.1716 6.44982   1
  13  -2  -2 64.5750 7.54274   1
  13  -2  -2 52.9788 6.48350   2
  13  -2  -2 53.5166 7.87116   3
  13   2  -2 44.7286 5.98169   2
  13   2  -2 56.6268 7.42144   1
 -13   2   2 43.1405 6.31337   1
  13   2  -2 42.0328 7.42093   3
 -13   2   2 60.9373 6.97671   2
  12  -2  -2 173.357 11.7955   3
 -12  -2   2 173.537 10.5769   2
  12  -2  -2 153.316 10.2637   1
 -12  -2   2 156.915 9.88934   1
  12  -2  -2 155.975 9.79674   2
 -12  -2   2 133.283 9.47820   2
 -12   2   2 175.028 10.5011   1
  12   2  -2 154.076 9.71725   2
  12   2  -2 153.701 10.5184   1
  12   2  -2 158.127 11.1142   3
  12   2  -2 134.215 9.53199   1
 -11  -2   2 129.233 8.51593   1
 -11  -2   2 110.629 8.18454   2
  11  -2  -2 102.993 10.3673   1
  11  -2  -2 122.986 10.2837   3
  11  -2  -2 140.721 8.72064   2
 -11  -2   2 126.488 8.87018   2
  11  -2  -2 126.914 10.3049   1
  11   2  -2 118.894 10.0065   3
  11   2  -2 126.380 8.13412   2
 -11   2   2 118.316 8.95328   1
  11   2  -2 130.841 9.29702   1
 -11   2   2 130.992 10.3576   2
  11   2  -2 130.681 8.71495   1
 -10  -2   2 8.87933 4.19281   2
  10  -2  -2 8.83640 4.89208   3
 -10  -2   2 6.14173 3.92701   1
  10  -2  -2 15.8131 4.44473   1
  10  -2  -2 5.50794 4.01835   2
 -10  -2   2 3.22596 3.63742   2
  10  -2  -2 3.69861 3.82636   1
  10   2  -2 4.18241 4.57952   3
 -10   2   2 12.2129 4.26527   2
  10   2  -2 2.12385 3.74359   1
  10   2  -2 12.4610 4.44341   1
 -10   2   2 6.81738 4.13767   1
  10   2  -2 6.56832 3.66429   2
 -10   2   2 7.22519 4.00567   2
  -9  -2   2 71.7968 6.05921   1
  -9  -2   2 57.0305 5.20707   2
  -9  -2   2 57.3345 5.64212   2
   9  -2  -2 86.5722 10.2298   3
   9  -2  -2 67.2830 6.20550   1
   9  -2  -2 65.7109 5.30215   2
   9   2  -2 70.2005 5.78953   2
  -9   2   2 63.7881 5.97610   2
  -9   2   2 64.5671 6.31265   1
   9   2  -2 51.1997 5.21656   1
   9   2  -2 61.8113 5.23767   1
  -9   2   2 65.2328 6.33919   2
   8  -2  -2 2.04262 3.19068   1
  -8  -2   2 5.27013 3.11910   1
   8  -2  -2 4.02689 3.75257   3
   8  -2  -2 3.64432 3.14944   2
   8  -2  -2 13.7050 3.57934   1
  -8  -2   2 3.26013 3.08939   2
  -8  -2   2 2.28872 2.90418   2
   8   2  -2 8.41495 3.09974   1
  -8   2   2 -0.3474 3.10398   1
   8   2  -2 7.40422 3.64978   3
  -8   2   2 10.8375 3.31272   2
   8   2  -2 4.88584 3.29264   1
   8   2  -2 5.45545 2.89752   2
  -8   2   2 5.35991 3.02634   2
   7  -2  -2 116.904 6.43838   2
  -7  -2   2 129.270 6.50529   2
   7  -2  -2 113.156 6.99517   3
   7  -2  -2 112.847 6.61263   1
   7  -2  -2 114.900 6.48291   1
  -7  -2   2 116.510 6.27903   2
  -7  -2   2 114.981 6.23258   1
   7   2  -2 130.780 6.27075   2
   7   2  -2 121.035 6.43271   1
  -7   2   2 124.105 6.61577   2
  -7   2   2 134.723 6.77542   1
  -7   2   2 121.780 6.49645   2
   7   2  -2 117.223 6.90540   3
   7   2  -2 115.706 6.63889   1
   6  -2  -2 0.22081 2.61661   1
   6  -2  -2 -2.7550 2.97153   3
  -6  -2   2 -1.1406 2.35791   2
   6  -2  -2 1.34801 2.59956   1
  -6  -2   2 4.37575 2.37186   2
   6  -2  -2 4.52305 2.57005   2
  -6   2   2 -0.0991 2.43431   2
  -6   2   2 0.21844 2.62824   1
   6   2  -2 2.61413 2.87053   3
   6   2  -2 4.97411 2.42756   2
  -6   2   2 -0.0177 2.43299   2
   6   2  -2 4.11496 2.70532   1
   6   2  -2 1.00608 2.44673   1
  -6   2   2 0.50738 2.46855   1
  -5  -2   2 681.279 21.4314   2
  -5  -2   2 678.004 21.3753   1
   5  -2  -2 694.649 21.7948   3
  -5  -2   2 639.027 21.6189   3
   5  -2  -2 669.214 21.6122   1
   5  -2  -2 661.810 21.5221   2
  -5  -2   2 665.332 21.3626   2
   5  -2  -2 696.579 21.4667   2
   5   2  -2 661.560 21.4504   1
   5   2  -2 658.264 21.2398   2
   5   2  -2 686.510 21.3285   2
   5   2  -2 684.972 21.5325   1
  -5   2   2 628.068 21.5304   3
  -5   2   2 678.814 21.5463   1
   5   2  -2 688.835 21.7918   3
  -5   2   2 684.137 21.5174   2
  -5   2   2 664.798 21.5694   1
  -4  -2   2 1615.55 48.6275   1
  -4  -2   2 1612.39 49.0177   3
  -4  -2   2 1569.10 48.1105   2
   4  -2  -2 1600.57 48.2092   2
   4  -2  -2 1600.27 48.3259   1
  -4  -2   2 1600.47 48.1517   2
   4  -2  -2 1569.14 48.2451   2
   4  -2  -2 1561.80 48.3050   1
  -4   2   2 1615.86 48.2730   2
   4   2  -2 1566.51 48.0763   2
   4   2  -2 1525.88 49.4017   2
   4   2  -2 1590.31 48.2357   1
  -4   2   2 1614.14 48.3428   1
   4   2  -2 1535.35 48.1981   1
   4   2  -2 1570.46 49.0037   3
  -4   2   2 1605.64 48.3226   1
  -4   2   2 1532.69 48.2063   2
  -3  -2   2 74.3489 3.77276   1
  -3  -2   2 80.4362 3.84252   2
   3  -2  -2 85.1747 4.13935   2
   3  -2  -2 70.1497 3.92990   2
   3  -2  -2 72.3425 4.01603   1
   3  -2  -2 84.2756 4.13905   1
   3  -2  -2 74.8717 4.26679   3
  -3  -2   2 76.5954 4.18524   3
  -3   2   2 69.5384 3.89162   2
   3   2  -2 86.1071 3.90686   1
  -3   2   2 76.2250 4.03055   2
  -3   2   2 75.1419 4.15128   3
  -3   2   2 84.4112 4.21594   1
   3   2  -2 86.0684 4.25271   3
   3   2  -2 69.9534 3.69195   2
  -3   2   2 80.5109 4.11964   1
   3   2  -2 80.0280 3.86767   2
   3   2  -2 84.2314 3.88037   1
  -2  -2   2 1500.84 45.1263   1
   2  -2  -2 1497.23 45.2408   2
   2  -2  -2 1469.99 45.2919   1
  -2  -2   2 1558.42 45.1477   2
   2  -2  -2 1481.54 45.3037   1
   2  -2  -2 1453.86 45.2451   2
   2  -2  -2 1506.33 45.2819   3
  -2   2   2 1482.56 45.2501   3
  -2   2   2 1444.22 45.2403   2
  -2   2   2 1508.17 45.3101   1
   2   2  -2 1481.46 45.0809   2
   2   2  -2 1482.36 45.1409   1
   2   2  -2 1544.25 45.1716   1
   2   2  -2 1512.37 45.0954   2
  -2   2   2 1504.19 45.2534   2
  -2   2   2 1465.34 45.2825   1
   2   2  -2 1534.59 45.3560   3
   1  -2  -2 670.554 20.2799   2
  -1  -2   2 669.192 20.1511   1
   1  -2  -2 666.302 20.3016   2
   1  -2  -2 653.264 20.1925   3
  -1  -2   2 684.713 20.1411   2
   1  -2  -2 646.596 20.3173   1
   1   2  -2 660.132 20.1717   1
   1   2  -2 648.993 20.2717   2
  -1   2   2 656.037 20.3073   1
  -1   2   2 657.762 20.2843   2
  -1   2   2 660.300 20.1884   3
  -1   2   2 661.962 20.2829   2
   1   2  -2 660.187 20.1097   2
  -1   2   2 656.209 20.2961   1
   1   2  -2 678.083 20.1555   1
   0  -2  -2 274.793 8.83831   2
   0  -2   2 274.124 8.80756   1
   0   2   2 277.221 8.65154   3
   0   2  -2 280.049 8.73819   2
   0   2   2 290.246 8.87554   2
   1  -2   2 503.993 15.6526   3
   1  -2   2 490.050 15.5915   2
   1  -2   2 507.916 15.6033   2
  -1  -2  -2 506.283 15.6810   1
   1  -2   2 525.129 15.5929   1
  -1  -2  -2 506.731 15.6530   2
   1  -2   2 505.136 15.6431   1
   1   2   2 504.010 15.6517   1
   1   2   2 489.310 15.6997   1
  -1   2  -2 510.640 15.5876   2
  -1   2  -2 500.003 15.5823   2
   1   2   2 519.276 15.6571   2
  -1   2  -2 510.819 15.6149   1
  -1   2  -2 489.372 15.6509   3
  -1   2  -2 497.074 15.8941   1
   1   2   2 503.686 15.6511   2
  -2  -2  -2 141.991 5.33229   2
  -2  -2  -2 134.602 5.28447   1
  -2  -2  -2 138.719 5.15629   3
   2  -2   2 148.345 5.30451   1
   2  -2   2 133.729 5.20457   1
  -2  -2  -2 130.644 5.23399   2
   2  -2   2 133.740 5.37258   3
  -2  -2  -2 125.160 5.21413   1
  -2   2  -2 146.301 5.28383   1
  -2   2  -2 131.361 5.42427   3
  -2   2  -2 133.000 5.26577   1
   2   2   2 139.647 5.13403   3
  -2   2  -2 134.001 5.23351   2
   2   2   2 137.181 5.15961   2
   2   2   2 129.975 5.21042   1
  -3  -2  -2 134.898 5.46729   1
   3  -2   2 132.406 5.56352   2
   3  -2   2 135.066 5.64890   1
  -3  -2  -2 142.579 5.63206   1
  -3  -2  -2 132.367 5.38525   2
   3  -2   2 134.747 5.39825   2
   3  -2   2 131.309 5.72642   3
   3  -2   2 132.415 5.47731   1
  -3  -2  -2 132.793 5.51096   3
   3   2   2 130.472 5.45474   1
   3   2   2 135.503 5.38489   2
  -3   2  -2 130.602 5.51425   1
   3   2   2 128.873 5.49071   3
  -3   2  -2 137.339 5.52981   2
   3   2   2 132.576 5.56098   1
  -3   2  -2 132.389 5.56373   2
  -3   2  -2 138.520 5.61465   1
   3   2   2 127.506 5.41886   2
   4  -2   2 168.200 6.78690   2
  -4  -2  -2 175.559 6.92030   1
  -4  -2  -2 170.834 6.87241   1
  -4  -2  -2 184.214 6.77709   2
  -4  -2  -2 170.150 6.67131   2
   4  -2   2 177.084 6.89894   1
   4  -2   2 169.272 6.93419   2
   4  -2   2 178.930 6.91533   1
  -4  -2  -2 161.954 6.88942   3
  -4   2  -2 166.343 6.91064   1
  -4   2  -2 166.377 7.00034   1
  -4   2  -2 171.553 6.73710   2
   4   2   2 163.125 6.87846   1
   4   2   2 175.678 6.96829   1
   4   2   2 172.049 6.81106   2
   4   2   2 173.968 6.98458   3
   4   2   2 162.768 6.68667   2
   5  -2   2 1319.95 41.7812   2
  -5  -2  -2 1368.98 41.8407   1
  -5  -2  -2 1345.10 41.7981   2
   5  -2   2 1321.29 41.8838   1
  -5  -2  -2 1370.77 41.9000   1
   5  -2   2 1355.62 41.8934   2
   5  -2   2 1404.34 42.0446   1
  -5  -2  -2 1321.12 41.8409   3
   5  -2   2 1417.68 42.1099   3
   5   2   2 1381.01 41.7728   2
   5   2   2 1318.95 41.8197   1
  -5   2  -2 1364.27 41.9463   1
  -5   2  -2 1368.38 41.9977   1
  -5   2  -2 1325.11 41.7824   2
   5   2   2 1359.69 41.9652   3
   5   2   2 1331.11 41.7280   2
  -5   2  -2 1363.37 41.8134   2
  -6  -2  -2 188.775 7.85768   2
  -6  -2  -2 194.014 8.07522   1
   6  -2   2 175.641 8.35085   3
   6  -2   2 182.643 7.91758   1
   6  -2   2 185.245 8.09946   2
   6  -2   2 169.749 7.78499   2
  -6  -2  -2 185.712 7.87071   2
   6   2   2 183.728 7.89605   2
   6   2   2 196.770 8.03872   1
  -6   2  -2 199.292 7.98168   2
  -6   2  -2 174.017 7.78238   1
   6   2   2 196.443 8.17773   1
   6   2   2 184.730 8.32814   3
  -6   2  -2 189.994 8.03256   1
  -7  -2  -2 626.715 21.0108   2
   7  -2   2 636.125 21.2569   1
  -7  -2  -2 649.349 21.1684   2
   7  -2   2 658.441 21.1934   2
   7  -2   2 615.933 21.4014   3
  -7  -2  -2 633.533 21.1715   1
   7   2   2 644.086 20.9984   2
   7   2   2 617.536 21.0882   1
  -7   2  -2 645.562 21.3293   1
   7   2   2 636.656 21.3021   3
   7   2   2 651.275 21.2319   1
  -7   2  -2 581.748 21.3138   2
  -7   2  -2 652.049 21.2214   2
  -8  -2  -2 0.85478 3.19462   2
   8  -2   2 3.93169 3.20884   2
  -8  -2  -2 -0.1803 3.25438   1
   8  -2   2 4.97846 3.75122   3
   8  -2   2 0.17036 3.03840   1
   8  -2   2 1.24339 3.38555   1
  -8  -2  -2 0.48887 2.90004   2
   8   2   2 -3.0452 3.52406   3
  -8   2  -2 2.32591 3.24369   2
   8   2   2 2.93413 3.36263   1
   8   2   2 -3.5991 2.95960   1
   8   2   2 1.28706 3.04167   2
  -8   2  -2 2.59615 3.02156   2
  -8   2  -2 1.25771 3.25129   1
   9  -2   2 3.02782 3.66378   2
  -9  -2  -2 12.6542 3.97606   2
   9  -2   2 7.05765 4.39668   3
  -9  -2  -2 5.78108 3.47169   2
  -9  -2  -2 6.59622 3.73951   1
   9  -2   2 11.4908 3.91385   1
   9  -2   2 12.7215 4.03467   1
  -9   2  -2 7.53651 3.75426   2
   9   2   2 2.20702 3.58305   2
   9   2   2 6.48852 4.09603   1
   9   2   2 6.98987 3.67861   1
   9   2   2 6.09140 4.61830   3
  -9   2  -2 5.06833 3.89137   1
  10  -2   2 38.0273 5.58068   1
  10  -2   2 45.1969 6.05443   3
 -10  -2  -2 38.0553 4.92427   2
 -10  -2  -2 42.6743 5.33779   2
  10  -2   2 34.4569 5.92355   2
  10   2   2 33.0011 4.98645   1
  10   2   2 33.3468 5.80188   3
 -10   2  -2 34.9525 6.75379   1
  10   2   2 45.0238 5.65742   1
  10   2   2 38.6902 5.07094   2
 -10   2  -2 32.8530 5.13239   2
  11  -2   2 98.1020 8.74838   1
 -11  -2  -2 90.3843 8.48438   2
  11  -2   2 90.2934 8.47147   2
  11  -2   2 85.7149 8.00823   3
 -11  -2  -2 91.3138 8.27060   1
  11   2   2 109.628 8.04693   2
  11   2   2 73.2504 8.06246   1
  11   2   2 86.9131 7.75825   3
 -11   2  -2 92.9176 8.38027   1
 -11   2  -2 82.6792 7.27845   2
  12  -2   2 70.9309 8.79302   1
 -12  -2  -2 75.2725 7.08427   1
 -12  -2  -2 95.2806 8.99997   2
  12  -2   2 90.0680 7.52698   2
  12  -2   2 73.3528 8.04885   3
 -12   2  -2 84.4130 8.68281   2
  12   2   2 88.9375 7.87635   1
  12   2   2 74.6763 6.78096   2
  12   2   2 76.1699 8.05765   3
 -12   2  -2 70.3297 7.18771   1
 -13  -2  -2 26.4843 5.93245   1
  13  -2   2 36.9301 6.68733   1
  13  -2   2 36.1404 7.23214   3
  13  -2   2 27.0306 5.85151   2
 -13  -2  -2 24.4433 6.02322   2
 -13   2  -2 30.0902 6.19648   1
  13   2   2 24.0804 6.49459   1
  13   2   2 31.9112 5.57157   2
  13   2   2 31.8155 7.41494   3
 -13   2  -2 33.2463 6.18527   2
 -14  -2  -2 3.77567 5.80699   2
 -14  -2  -2 6.41486 5.62892   1
  14  -2   2 6.43748 6.23369   1
  14  -2   2 0.44587 6.86209   3
  14   2   2 -2.2465 6.68403   3
 -14   2  -2 12.6917 6.28287   2
  14   2   2 4.84536 6.28916   1
 -14   2  -2 6.72031 5.61270   1
  15  -2   2 15.5073 7.10288   1
  15  -2   2 21.2288 7.83030   3
 -15  -2  -2 16.2554 6.86913   2
  15   2   2 9.93209 7.10373   1
 -15   2  -2 20.8989 6.91273   2
  15   2   2 16.0138 8.00971   3
  16  -2   2 1.29215 7.13851   1
  16  -2   2 -0.0837 7.96296   3
 -16  -2  -2 16.8848 7.44176   2
  16   2   2 -5.6337 7.99296   3
  16   2   2 8.90508 7.56460   1
 -16   2  -2 16.3112 7.33112   2
  16  -3  -2 9.81443 8.23391   3
 -16  -3   2 25.6881 7.31146   2
  16  -3  -2 14.0244 7.40743   1
 -16   3   2 19.8542 7.29011   2
  16   3  -2 10.9996 8.17869   3
  16   3  -2 27.0094 7.72332   1
  15  -3  -2 6.87171 7.59200   3
  15  -3  -2 10.6344 7.05312   1
  15   3  -2 8.78218 7.79699   3
 -15   3   2 1.53568 6.53408   2
  14  -3  -2 138.826 12.5929   3
  14  -3  -2 127.366 11.7149   1
 -14  -3   2 135.533 11.0597   2
 -14   3   2 138.658 11.2981   1
 -14   3   2 144.446 11.3224   2
  14   3  -2 122.094 11.2185   1
  14   3  -2 137.869 12.4164   3
  13  -3  -2 3.62162 5.06013   2
  13  -3  -2 4.67445 5.75377   1
 -13  -3   2 4.22463 5.51957   2
  13  -3  -2 1.33810 6.30674   3
 -13  -3   2 4.98184 4.78106   1
 -13   3   2 5.28244 5.74369   2
 -13   3   2 -4.8159 5.16396   1
  13   3  -2 0.59852 5.57986   1
  13   3  -2 3.73931 6.42499   3
  12  -3  -2 121.284 9.82799   1
 -12  -3   2 102.197 8.28409   2
  12  -3  -2 92.6377 8.45519   2
 -12  -3   2 105.271 8.37650   2
  12  -3  -2 110.854 10.2075   3
 -12  -3   2 120.811 8.61899   1
 -12   3   2 114.183 9.45135   2
 -12   3   2 116.023 9.33130   1
  12   3  -2 101.485 7.96267   2
  12   3  -2 114.061 8.70240   1
  12   3  -2 118.505 9.62279   1
  12   3  -2 100.116 8.86071   3
 -11  -3   2 227.589 11.2836   2
  11  -3  -2 218.039 11.1565   2
 -11  -3   2 233.881 11.0100   1
  11  -3  -2 238.425 12.7487   3
  11  -3  -2 240.689 12.2124   1
 -11  -3   2 198.606 10.6361   2
 -11   3   2 201.371 12.3830   2
  11   3  -2 213.480 12.2232   3
 -11   3   2 228.826 11.5043   1
  11   3  -2 224.326 10.6759   2
  11   3  -2 234.990 11.6930   1
  10  -3  -2 222.655 10.6365   2
 -10  -3   2 209.362 10.2698   2
 -10  -3   2 230.360 10.4708   1
  10  -3  -2 238.553 11.3677   1
 -10  -3   2 233.763 12.3102   2
  10  -3  -2 213.747 10.3627   1
  10  -3  -2 236.484 12.0569   3
  10   3  -2 209.785 10.4156   1
  10   3  -2 229.687 10.3620   2
 -10   3   2 222.741 10.6778   2
 -10   3   2 219.077 10.8190   1
  10   3  -2 237.686 11.7660   3
  10   3  -2 228.110 12.0700   1
   9  -3  -2 3.86564 3.79438   1
   9  -3  -2 5.23917 3.39719   1
   9  -3  -2 2.61954 3.39013   2
  -9  -3   2 -0.7374 3.31860   2
  -9  -3   2 0.67380 3.31114   1
  -9  -3   2 -2.5089 2.99008   2
   9  -3  -2 3.11969 4.18072   3
   9   3  -2 1.40012 3.62539   1
   9   3  -2 0.56834 4.48564   3
   9   3  -2 -0.3335 3.03810   2
  -9   3   2 -3.8277 3.11271   2
  -9   3   2 3.56597 3.61927   1
   9   3  -2 2.36750 3.30606   1
  -9   3   2 -3.5789 3.41559   2
   8  -3  -2 14.3111 3.72302   1
   8  -3  -2 11.1467 3.48406   1
   8  -3  -2 13.2606 4.06007   3
  -8  -3   2 14.8301 3.45988   2
  -8  -3   2 14.0313 3.12270   1
   8  -3  -2 16.2703 3.41080   2
  -8  -3   2 17.3109 3.33335   2
  -8   3   2 19.0543 3.71068   1
   8   3  -2 10.9790 3.84161   3
  -8   3   2 4.15279 5.00214   2
   8   3  -2 14.3457 3.55677   1
  -8   3   2 13.4542 3.42798   2
   8   3  -2 6.92700 3.25846   1
   8   3  -2 18.4291 3.31433   2
   7  -3  -2 -1.9918 3.20843   3
   7  -3  -2 3.40962 2.84318   2
   7  -3  -2 2.38154 2.74108   1
  -7  -3   2 7.58271 2.68321   2
  -7  -3   2 4.49098 2.36911   1
  -7  -3   2 -1.1745 2.66452   2
   7  -3  -2 1.90369 2.92061   1
  -7   3   2 5.62143 2.92448   2
   7   3  -2 2.47740 3.13884   3
  -7   3   2 4.97293 3.06495   1
   7   3  -2 3.75663 2.74336   1
  -7   3   2 5.11264 2.79233   2
   7   3  -2 6.57719 2.82876   1
   7   3  -2 2.81020 2.53856   2
   6  -3  -2 441.130 16.3456   2
  -6  -3   2 471.765 15.8038   2
   6  -3  -2 466.949 16.3650   3
   6  -3  -2 462.039 16.1249   1
  -6  -3   2 429.426 15.4951   1
  -6  -3   2 465.249 15.7588   2
   6  -3  -2 474.342 15.9581   2
   6  -3  -2 466.948 16.0196   1
   6   3  -2 461.069 16.2586   3
  -6   3   2 503.563 16.1553   1
  -6   3   2 448.387 15.9486   1
   6   3  -2 472.929 15.7268   1
  -6   3   2 493.848 16.0363   2
   6   3  -2 475.690 15.6651   2
   6   3  -2 472.344 15.8450   1
  -6   3   2 463.773 15.7898   2
  -5  -3   2 2184.94 65.1997   2
   5  -3  -2 2219.31 65.5765   3
  -5  -3   2 2015.52 65.4375   3
  -5  -3   2 2231.27 65.2745   2
   5  -3  -2 2184.30 65.3661   2
  -5  -3   2 2052.70 65.1182   1
   5  -3  -2 2170.40 65.2954   2
   5  -3  -2 2141.39 65.4263   1
   5   3  -2 2070.22 65.0684   2
   5   3  -2 2182.62 65.3187   1
  -5   3   2 1979.19 65.4116   3
   5   3  -2 2167.35 65.2760   1
   5   3  -2 2190.45 65.5474   3
  -5   3   2 2099.38 65.3054   2
  -5   3   2 2237.77 65.5070   1
  -5   3   2 2145.98 65.3890   1
   5   3  -2 2171.09 65.1116   2
  -4  -3   2 475.953 15.6703   2
  -4  -3   2 477.232 15.6390   1
  -4  -3   2 492.090 15.9660   3
   4  -3  -2 493.347 16.0625   1
  -4  -3   2 499.186 15.8505   2
   4  -3  -2 479.054 15.8494   2
   4  -3  -2 478.725 15.9107   1
   4  -3  -2 485.004 15.8350   2
   4  -3  -2 498.620 16.1147   3
   4   3  -2 494.229 16.0701   3
   4   3  -2 502.945 15.9098   1
  -4   3   2 479.722 15.8855   2
  -4   3   2 465.591 15.9375   3
  -4   3   2 481.581 15.9854   1
   4   3  -2 494.630 15.6074   2
   4   3  -2 469.973 15.5935   2
  -4   3   2 494.725 15.9915   1
   4   3  -2 471.558 15.7723   1
  -4   3   2 483.841 15.8535   2
  -3  -3   2 1352.17 40.3666   2
  -3  -3   2 1313.87 40.3045   1
   3  -3  -2 1317.13 40.4778   2
   3  -3  -2 1314.97 40.5496   1
   3  -3  -2 1321.75 40.5033   2
   3  -3  -2 1331.36 40.5355   3
   3  -3  -2 1269.82 40.5330   1
  -3   3   2 1327.43 40.5797   1
   3   3  -2 1311.93 40.3867   1
   3   3  -2 1370.88 40.6634   3
   3   3  -2 1339.12 40.2809   2
  -3   3   2 1303.40 40.4572   3
   3   3  -2 1344.75 40.4019   1
  -3   3   2 1307.74 40.4838   2
  -3   3   2 1324.02 40.4941   2
  -3   3   2 1335.10 40.5824   1
   3   3  -2 1319.11 40.2486   2
   2  -3  -2 409.128 13.4919   1
   2  -3  -2 413.388 13.3867   2
   2  -3  -2 405.653 13.5462   1
   2  -3  -2 423.984 13.4451   3
  -2  -3   2 432.680 13.3077   2
   2  -3  -2 427.763 13.5006   2
  -2  -3   2 419.585 13.2568   1
   2   3  -2 417.517 13.2034   2
   2   3  -2 423.845 13.3140   1
  -2   3   2 412.401 13.4021   2
   2   3  -2 426.909 13.3362   1
  -2   3   2 411.976 13.4663   2
   2   3  -2 410.281 13.2190   2
  -2   3   2 418.080 13.4110   3
  -2   3   2 419.411 13.4839   1
  -2   3   2 409.941 13.4714   1
   1  -3  -2 1509.19 48.4000   1
  -1  -3   2 1648.85 48.2819   2
   1  -3  -2 1606.42 48.2713   3
   1  -3  -2 1566.03 48.4188   1
  -1  -3   2 1614.44 48.2788   1
   1  -3  -2 1633.95 48.4269   2
   1  -3  -2 1595.33 48.3966   2
   1   3  -2 1606.18 48.2320   2
  -1   3   2 1602.51 48.4039   2
   1   3  -2 1643.09 48.2465   2
   1   3  -2 1651.66 48.3243   1
   1   3  -2 1660.86 48.3427   1
  -1   3   2 1561.01 48.4296   1
  -1   3   2 1557.49 48.4252   1
  -1   3   2 1588.81 48.2592   3
   1   3  -2 1557.08 48.3636   3
   0  -3   2 3970.98 119.595   1
   0  -3  -2 3933.25 119.652   2
   0  -3  -2 4060.86 119.711   1
   0   3  -2 3979.49 119.615   1
   0   3   2 4008.11 119.661   2
   0   3  -2 4038.80 119.678   3
   0   3  -2 3965.42 119.551   2
   1  -3   2 802.039 24.6068   1
   1  -3   2 826.806 24.5956   1
  -1  -3  -2 785.502 24.5719   2
  -1  -3  -2 783.786 24.6300   1
  -1  -3  -2 815.492 24.6925   1
   1  -3   2 785.216 24.6128   3
   1  -3   2 800.171 24.5421   2
   1  -3   2 793.751 24.5477   2
  -1  -3  -2 825.447 24.6426   2
  -1   3  -2 771.737 24.5907   3
   1   3   2 814.000 24.6732   2
  -1   3  -2 800.653 24.5433   2
   1   3   2 796.068 24.5918   2
  -1   3  -2 828.602 24.6236   1
  -1   3  -2 779.627 24.5607   1
   1   3   2 775.946 24.6681   1
  -1   3  -2 815.887 24.5397   2
   1   3   2 777.476 24.3982   3
   1   3   2 816.794 24.6650   1
   2  -3   2 99.5262 4.63128   1
  -2  -3  -2 101.134 4.56028   2
   2  -3   2 95.2645 4.53330   2
  -2  -3  -2 87.3142 4.30944   2
  -2  -3  -2 97.5346 4.57575   1
   2  -3   2 96.1133 4.39099   1
  -2  -3  -2 102.836 4.56865   1
   2  -3   2 92.6215 4.42916   2
   2  -3   2 95.2577 4.49452   3
  -2   3  -2 101.844 4.30504   2
  -2   3  -2 96.7105 4.44133   1
   2   3   2 92.5155 4.60009   1
   2   3   2 101.228 4.45921   1
   2   3   2 94.6930 4.45597   2
  -2   3  -2 100.784 4.46440   1
   2   3   2 99.9593 4.37139   3
  -2   3  -2 102.154 4.39050   2
   2   3   2 98.8076 4.37823   2
  -2   3  -2 93.8661 4.54979   3
  -3  -3  -2 2593.91 78.9076   2
   3  -3   2 2595.69 79.0215   1
  -3  -3  -2 2629.05 78.9808   1
   3  -3   2 2608.12 78.9624   2
   3  -3   2 2606.27 79.0568   1
   3  -3   2 2630.86 79.0552   3
  -3  -3  -2 2677.08 78.9636   2
   3  -3   2 2594.89 78.9759   2
  -3  -3  -2 2650.49 78.8909   3
  -3  -3  -2 2645.06 78.9655   1
  -3   3  -2 2581.01 79.0293   1
   3   3   2 2552.38 78.9538   1
   3   3   2 2602.73 79.0065   1
   3   3   2 2635.90 78.9039   2
  -3   3  -2 2625.36 78.9553   2
  -3   3  -2 2501.95 78.9644   3
   3   3   2 2610.65 78.9073   2
  -3   3  -2 2644.51 79.0460   1
  -3   3  -2 2621.33 78.9482   2
   3   3   2 2688.80 78.9424   3
  -4  -3  -2 531.369 17.2508   2
   4  -3   2 519.502 17.3522   1
  -4  -3  -2 524.220 17.2449   1
   4  -3   2 560.626 17.4853   3
  -4  -3  -2 551.232 17.3172   2
  -4  -3  -2 532.759 17.3154   1
   4  -3   2 549.295 17.3644   2
   4  -3   2 514.776 17.1817   2
   4  -3   2 522.891 17.3477   1
  -4   3  -2 528.978 17.3650   1
  -4   3  -2 538.958 17.4311   3
   4   3   2 507.283 17.2529   1
  -4   3  -2 548.916 17.3296   2
  -4   3  -2 527.871 17.3718   1
   4   3   2 505.301 17.6573   2
  -4   3  -2 542.541 17.3049   2
   4   3   2 519.037 17.3416   1
   4   3   2 534.008 17.2095   2
  -5  -3  -2 767.827 24.2414   1
   5  -3   2 757.442 24.2012   2
   5  -3   2 730.001 24.2166   1
  -5  -3  -2 742.986 24.1859   3
   5  -3   2 768.170 24.3040   2
   5  -3   2 730.902 24.2536   1
  -5  -3  -2 772.182 24.2076   2
  -5  -3  -2 736.062 24.1432   2
  -5  -3  -2 760.560 24.1889   1
   5   3   2 727.712 24.2776   1
   5   3   2 758.060 24.0521   2
  -5   3  -2 754.317 24.3414   1
   5   3   2 746.115 24.2397   1
   5   3   2 760.948 24.1096   2
  -5   3  -2 754.784 24.3249   1
  -5   3  -2 788.216 24.2411   2
  -5   3  -2 784.068 24.2400   2
   5   3   2 784.654 24.3094   3
   6  -3   2 24.8731 3.39618   2
   6  -3   2 28.2875 4.19425   1
   6  -3   2 26.9612 3.27002   2
   6  -3   2 23.3310 3.80035   3
  -6  -3  -2 26.1641 3.32520   2
  -6  -3  -2 22.7056 3.39945   1
  -6  -3  -2 22.2933 3.15842   2
  -6   3  -2 17.7291 3.18566   1
   6   3   2 25.1593 3.26665   2
   6   3   2 25.6878 3.26041   1
  -6   3  -2 29.8067 3.68795   1
   6   3   2 24.3457 3.53851   3
   6   3   2 22.1942 3.34242   1
   7  -3   2 316.965 11.8149   2
  -7  -3  -2 312.792 11.6690   1
  -7  -3  -2 317.302 11.7412   2
   7  -3   2 298.744 12.2012   3
  -7  -3  -2 300.426 11.5160   2
   7  -3   2 299.075 11.9277   1
   7   3   2 317.527 11.7420   1
   7   3   2 312.494 12.0679   3
   7   3   2 300.625 11.5446   2
  -7   3  -2 289.708 11.4033   2
   7   3   2 295.446 11.6066   1
  -7   3  -2 298.765 11.7382   1
  -7   3  -2 302.026 11.5532   2
   8  -3   2 0.57730 3.64462   3
   8  -3   2 -3.4166 3.20237   2
  -8  -3  -2 2.75110 3.28728   2
  -8  -3  -2 2.77648 3.27908   1
   8  -3   2 2.05007 3.32844   1
  -8  -3  -2 2.93794 3.00465   2
   8  -3   2 0.81100 3.24950   1
  -8   3  -2 4.20262 3.34835   2
   8   3   2 -1.1275 3.03334   2
   8   3   2 -0.5664 2.85574   1
  -8   3  -2 3.65577 3.02480   2
  -8   3  -2 2.54179 3.40546   1
   8   3   2 6.52221 3.71210   3
   8   3   2 2.75495 3.38688   1
  -9  -3  -2 25.8367 4.02433   2
   9  -3   2 18.2365 4.23924   1
  -9  -3  -2 24.6645 4.27557   2
   9  -3   2 18.1074 4.75877   3
   9   3   2 22.3670 4.55071   1
   9   3   2 21.4991 4.01181   2
  -9   3  -2 20.1823 4.25627   2
  10  -3   2 475.496 18.1592   3
 -10  -3  -2 455.557 17.4250   1
  10  -3   2 461.578 17.7326   1
 -10  -3  -2 427.788 17.1218   2
 -10  -3  -2 482.046 17.6855   2
  10  -3   2 468.216 17.4962   2
  10   3   2 430.624 17.4170   1
  10   3   2 489.844 17.2836   2
  10   3   2 478.850 17.8896   1
 -10   3  -2 467.305 17.5840   1
  10   3   2 480.558 18.1912   3
 -10   3  -2 457.257 17.6787   2
  11  -3   2 7.71982 4.62139   2
 -11  -3  -2 28.8535 5.30039   1
  11  -3   2 17.1667 5.83214   3
  11  -3   2 17.0076 5.26695   1
 -11  -3  -2 15.6478 5.05483   2
  11   3   2 17.3852 5.58739   3
 -11   3  -2 22.3100 5.22692   1
 -11   3  -2 17.3269 4.88964   2
  11   3   2 18.6838 4.67131   2
  11   3   2 24.6344 5.59655   1
  12  -3   2 51.7334 7.57076   3
 -12  -3  -2 59.9095 6.73316   1
  12  -3   2 63.3670 6.84205   2
 -12  -3  -2 51.3730 6.76220   2
  12   3   2 61.4703 7.14434   1
 -12   3  -2 53.7270 6.94593   1
  12   3   2 58.0310 7.49280   3
  13  -3   2 0.62108 5.72390   1
 -13  -3  -2 7.96817 5.78441   2
  13  -3   2 -6.7639 6.45487   3
  13  -3   2 -4.1973 5.05825   2
 -13  -3  -2 -3.4530 4.77684   1
  13   3   2 7.93971 5.00174   2
  13   3   2 5.22835 5.68523   1
 -13   3  -2 16.3692 5.88139   1
 -13   3  -2 -5.6615 5.30904   2
  13   3   2 2.83190 6.11883   3
  14  -3   2 8.11034 6.47750   1
  14  -3   2 -0.8381 5.50674   2
 -14  -3  -2 8.99442 6.07480   2
  14  -3   2 9.57230 6.92654   3
  14   3   2 -3.3726 6.69107   3
  14   3   2 5.56109 6.34857   1
 -14   3  -2 2.48796 6.04414   2
 -14   3  -2 5.11981 5.65322   1
  15  -3   2 26.7988 7.82736   1
 -15  -3  -2 32.4466 7.30563   2
  15  -3   2 20.4944 7.82941   3
  15   3   2 23.4940 7.32112   1
 -15   3  -2 23.5802 7.21427   2
  15   3   2 19.2240 8.35528   3
 -15  -4   2 20.4717 7.00309   2
  15  -4  -2 37.6883 7.85413   1
  15  -4  -2 23.4533 8.00636   3
 -15   4   2 17.2223 6.87691   2
  15   4  -2 25.5135 8.38017   3
  15   4  -2 26.3506 7.61653   1
 -14  -4   2 -3.3186 5.80894   2
  14  -4  -2 -2.0733 6.07065   1
  14  -4  -2 -10.406 6.46139   3
  14   4  -2 -0.1838 6.74554   3
 -14   4   2 4.10535 8.76400   1
 -14   4   2 -5.0309 5.92705   2
  14   4  -2 1.50794 6.02927   1
  13  -4  -2 57.1768 7.71515   1
 -13  -4   2 52.7016 6.03484   1
  13  -4  -2 62.4394 6.73294   2
 -13  -4   2 67.8371 7.40448   2
  13   4  -2 54.9479 7.44727   1
 -13   4   2 45.8274 6.84863   1
 -13   4   2 68.4042 7.63260   2
  13   4  -2 62.6340 8.01474   3
  13   4  -2 50.4001 6.78112   2
  12  -4  -2 -0.1873 5.73155   3
 -12  -4   2 11.6104 4.28062   1
  12  -4  -2 1.81756 5.08332   1
 -12  -4   2 -2.2723 4.16167   2
  12  -4  -2 3.88144 4.63781   2
  12   4  -2 -4.3446 4.47380   1
 -12   4   2 2.34830 5.13904   2
  12   4  -2 8.01973 5.28803   1
 -12   4   2 11.9611 5.42103   1
  12   4  -2 4.16873 4.27364   2
  12   4  -2 5.22670 5.59104   3
  11  -4  -2 333.786 14.7365   1
 -11  -4   2 322.318 14.0949   2
  11  -4  -2 326.763 14.8360   3
 -11  -4   2 318.037 13.4756   1
  11  -4  -2 308.705 13.8563   2
 -11  -4   2 322.593 14.0417   2
  11   4  -2 306.534 13.2287   2
  11   4  -2 321.655 14.2635   1
 -11   4   2 322.534 14.2977   2
 -11   4   2 322.812 14.2332   1
  11   4  -2 319.995 14.9242   3
  10  -4  -2 13.4270 4.93087   1
 -10  -4   2 21.3021 4.78370   2
  10  -4  -2 10.4626 4.23570   2
  10  -4  -2 13.5344 5.33219   3
 -10  -4   2 19.9772 4.10932   2
  10   4  -2 25.0481 4.93866   1
  10   4  -2 17.4593 4.01844   2
  10   4  -2 13.2722 4.16031   1
 -10   4   2 24.0313 4.80941   2
  10   4  -2 17.1426 5.19328   3
 -10   4   2 17.5764 4.87678   1
  -9  -4   2 8.15713 3.45851   2
  -9  -4   2 17.2725 3.47139   1
   9  -4  -2 18.5637 4.09644   2
   9  -4  -2 6.57968 4.63640   3
   9  -4  -2 13.5093 4.24288   1
   9  -4  -2 13.4611 3.99354   1
  -9  -4   2 12.5089 3.90387   2
   9   4  -2 10.8897 3.70885   1
  -9   4   2 14.9880 4.17837   2
   9   4  -2 11.4900 4.40055   3
   9   4  -2 10.4073 3.54586   2
  -9   4   2 7.06123 3.92326   1
   9   4  -2 13.1243 4.08895   1
  -9   4   2 9.45977 3.60466   2
  -8  -4   2 4.16558 3.07838   2
  -8  -4   2 2.97472 3.24456   2
   8  -4  -2 1.62564 3.18204   1
   8  -4  -2 -0.2098 3.80221   3
   8  -4  -2 0.77862 3.40981   1
   8  -4  -2 1.00145 3.16763   2
   8   4  -2 2.49841 2.99025   1
  -8   4   2 3.41016 3.44343   2
  -8   4   2 3.84852 3.16297   2
   8   4  -2 5.51762 2.99472   2
   8   4  -2 0.62637 3.26568   1
   8   4  -2 3.69396 3.68868   3
  -8   4   2 7.51055 3.60942   1
   7  -4  -2 35.8072 4.42619   3
  -7  -4   2 36.1555 3.65214   2
  -7  -4   2 32.3423 3.81997   2
   7  -4  -2 42.7759 4.29139   1
   7  -4  -2 37.0528 3.99661   1
  -7  -4   2 43.2838 3.95848   1
   7  -4  -2 32.4323 3.85268   2
  -7   4   2 36.2980 4.36753   2
  -7   4   2 36.9112 4.16118   1
   7   4  -2 37.7720 4.00083   1
   7   4  -2 31.1258 4.27627   3
  -7   4   2 43.2385 4.23845   2
   7   4  -2 36.6508 3.82419   1
   7   4  -2 41.8098 3.72125   2
  -6  -4   2 2931.11 89.3220   2
   6  -4  -2 2885.98 89.4622   2
   6  -4  -2 2930.17 89.6394   1
  -6  -4   2 2984.94 89.3648   2
   6  -4  -2 2881.62 89.5614   1
   6  -4  -2 2960.38 89.6664   3
  -6   4   2 2868.78 89.4286   2
   6   4  -2 2879.39 89.3781   1
   6   4  -2 2989.85 89.4969   1
  -6   4   2 3029.25 89.6682   1
  -6   4   2 2994.98 89.5433   2
   6   4  -2 2926.55 89.1515   2
   6   4  -2 2987.19 89.7213   3
   5  -4  -2 1683.36 52.2106   1
   5  -4  -2 1658.65 51.1376   2
   5  -4  -2 1709.98 51.3898   3
   5  -4  -2 1688.82 51.2256   2
  -5  -4   2 1698.44 51.0415   2
  -5  -4   2 1688.88 50.9973   2
   5  -4  -2 1629.33 51.2307   1
  -5   4   2 1629.45 51.1179   2
  -5   4   2 1621.08 51.2328   1
  -5   4   2 1670.87 51.2631   1
  -5   4   2 1584.27 52.3469   2
   5   4  -2 1662.53 51.1482   1
   5   4  -2 1697.47 50.8877   2
   5   4  -2 1693.35 51.3913   3
   5   4  -2 1630.30 51.0489   1
  -4  -4   2 651.310 20.8526   2
  -4  -4   2 669.018 20.9305   2
   4  -4  -2 658.456 21.2365   1
   4  -4  -2 663.826 21.1827   1
   4  -4  -2 653.261 21.0775   2
   4  -4  -2 646.134 21.0852   3
  -4  -4   2 648.007 20.7861   1
   4  -4  -2 649.929 20.9896   2
   4   4  -2 652.286 20.7565   2
  -4   4   2 643.514 21.0491   3
  -4   4   2 660.285 21.1200   1
   4   4  -2 683.397 21.2346   3
  -4   4   2 649.351 21.0406   2
   4   4  -2 639.197 20.9099   1
  -4   4   2 649.368 21.1064   1
   4   4  -2 659.390 20.7371   2
   4   4  -2 655.732 20.9578   1
  -4   4   2 676.007 21.1097   2
   3  -4  -2 189.797 7.36752   1
   3  -4  -2 185.565 7.38559   1
  -3  -4   2 196.950 8.67734   1
  -3  -4   2 177.740 8.84326   2
  -3  -4   2 182.869 7.61821   2
   3  -4  -2 185.637 7.30435   2
   3  -4  -2 185.805 7.30353   2
   3  -4  -2 193.477 7.44276   3
   3   4  -2 199.690 7.63810   2
  -3   4   2 188.251 7.40575   1
  -3   4   2 186.823 7.39241   1
  -3   4   2 194.620 7.37534   2
   3   4  -2 202.310 7.02287   2
  -3   4   2 187.894 7.24895   2
  -3   4   2 181.916 7.36863   3
   2  -4  -2 404.561 13.3080   2
   2  -4  -2 402.229 13.4319   1
  -2  -4   2 417.237 13.2626   2
   2  -4  -2 401.494 13.5042   1
   2  -4  -2 407.706 13.4459   2
   2  -4  -2 408.992 13.3091   3
  -2  -4   2 407.135 13.2066   1
   2   4  -2 402.385 13.1341   2
   2   4  -2 413.041 13.1510   2
  -2   4   2 391.786 13.2588   3
   2   4  -2 400.396 13.3384   1
   2   4  -2 418.607 13.2683   1
  -2   4   2 424.512 13.4248   2
  -2   4   2 402.865 13.4745   1
  -2   4   2 410.304 13.4139   2
  -2   4   2 423.849 13.5297   1
  -1  -4   2 98.9039 4.46546   2
   1  -4  -2 111.720 4.71673   2
   1  -4  -2 111.310 4.68337   2
  -1  -4   2 105.792 4.44982   1
   1  -4  -2 107.301 4.39857   3
   1  -4  -2 104.658 4.83674   1
  -1  -4   2 107.102 4.69243   3
   1   4  -2 111.956 4.54669   1
   1   4  -2 94.9224 4.47964   1
  -1   4   2 102.697 4.65066   2
   1   4  -2 91.5235 4.30796   2
  -1   4   2 94.7113 4.55583   2
   1   4  -2 105.279 4.50016   3
  -1   4   2 105.917 4.47240   3
  -1   4   2 94.8744 4.74901   1
   1   4  -2 100.464 4.33866   2
  -1   4   2 95.4531 4.59842   1
   0  -4   2 1768.39 52.3129   2
   0  -4  -2 1783.54 52.4198   2
   0  -4  -2 1687.05 52.4221   1
   0  -4   2 1763.03 52.4089   3
   0  -4  -2 1696.21 52.3637   2
   0  -4   2 1736.60 52.2999   2
   0  -4  -2 1705.81 52.4224   1
   0  -4   2 1702.15 52.3122   1
   0  -4  -2 1709.35 52.1926   3
   0   4   2 1723.42 52.4585   1
   0   4  -2 1746.62 52.3868   3
   0   4  -2 1704.55 52.2522   2
   0   4  -2 1679.27 52.4941   1
   0   4  -2 1745.24 52.3506   1
   0   4  -2 1740.32 52.2683   2
   0   4   2 1750.87 52.3807   2
   0   4   2 1720.16 52.4474   1
   0   4   2 1735.57 52.1999   3
   0   4   2 1749.16 52.3748   2
  -1  -4  -2 561.397 17.8262   2
   1  -4   2 566.005 17.8102   2
   1  -4   2 552.168 17.7724   2
   1  -4   2 570.339 17.8668   1
   1  -4   2 562.035 17.8654   3
  -1  -4  -2 541.427 17.8403   1
  -1  -4  -2 561.529 17.9032   1
   1  -4   2 563.542 17.8000   1
  -1  -4  -2 572.752 17.8786   2
   1   4   2 568.997 17.8350   2
  -1   4  -2 576.966 17.8866   1
   1   4   2 560.874 17.6201   3
  -1   4  -2 582.144 17.7616   2
  -1   4  -2 535.832 17.8303   3
   1   4   2 572.154 17.9040   2
  -1   4  -2 571.445 17.8792   1
   1   4   2 573.047 17.9410   1
  -1   4  -2 568.599 17.7804   2
   1   4   2 563.542 17.8857   1
   2  -4   2 55.3886 4.01154   3
  -2  -4  -2 57.8583 3.96395   1
   2  -4   2 65.9174 3.78882   2
   2  -4   2 57.1950 4.00153   1
   2  -4   2 52.5258 3.74408   2
   2  -4   2 62.1300 3.91493   1
  -2  -4  -2 65.1441 4.00819   2
  -2  -4  -2 65.3670 4.08461   1
  -2  -4  -2 60.5524 3.85033   2
   2   4   2 58.5291 3.80314   2
   2   4   2 68.3030 4.06754   1
  -2   4  -2 57.0561 3.92329   1
   2   4   2 61.0153 3.99205   1
  -2   4  -2 65.5468 4.06703   1
  -2   4  -2 59.2509 3.81484   2
  -2   4  -2 60.5775 3.89458   2
  -2   4  -2 52.8388 3.82518   3
   3  -4   2 349.338 11.6187   1
  -3  -4  -2 352.799 11.6424   2
   3  -4   2 337.277 11.4870   2
   3  -4   2 324.203 11.6185   1
  -3  -4  -2 328.689 11.5305   1
  -3  -4  -2 329.731 11.5184   1
   3  -4   2 327.786 11.6112   3
   3  -4   2 351.573 11.6540   2
  -3  -4  -2 331.150 11.4881   2
   3   4   2 322.441 11.4923   1
  -3   4  -2 330.945 11.5386   2
   3   4   2 328.715 11.5611   1
  -3   4  -2 335.833 11.6105   3
  -3   4  -2 333.218 11.6083   1
   3   4   2 357.312 11.5202   3
  -3   4  -2 339.799 11.6793   1
   3   4   2 335.722 11.4647   2
   3   4   2 352.024 11.5612   2
  -3   4  -2 358.737 11.5678   2
  -4  -4  -2 5223.11 155.990   1
  -4  -4  -2 5089.94 155.936   2
   4  -4   2 5121.99 155.983   2
  -4  -4  -2 5141.13 155.935   3
   4  -4   2 5230.76 156.054   2
   4  -4   2 5140.55 156.094   1
   4  -4   2 5281.73 156.168   3
  -4  -4  -2 5223.25 156.036   1
   4  -4   2 5179.32 156.126   1
   4   4   2 5356.93 156.059   3
  -4   4  -2 5385.26 156.091   2
   4   4   2 5130.23 156.050   1
   4   4   2 5176.59 155.907   2
  -4   4  -2 5126.13 156.119   1
  -4   4  -2 5312.09 156.144   1
   4   4   2 5198.17 155.923   2
  -4   4  -2 5175.93 156.004   2
  -4   4  -2 4919.73 156.000   3
   5  -4   2 22.2708 3.89409   1
  -5  -4  -2 26.5877 3.31871   1
  -5  -4  -2 29.4636 3.23891   2
  -5  -4  -2 18.3065 3.07855   3
  -5  -4  -2 27.4351 3.32243   2
   5  -4   2 27.3202 3.39910   2
   5  -4   2 25.7121 3.33067   1
   5  -4   2 23.8271 3.52109   3
   5  -4   2 25.6763 3.24497   2
  -5  -4  -2 21.4352 3.16993   1
   5   4   2 26.1854 3.10720   2
  -5   4  -2 30.2061 3.47474   1
   5   4   2 26.3545 3.31279   1
   5   4   2 23.4783 3.09453   2
  -5   4  -2 25.6542 3.26338   2
   5   4   2 31.5940 3.43748   1
   5   4   2 30.3548 3.48789   3
  -5   4  -2 25.7082 3.52348   1
  -6  -4  -2 7.46646 2.82699   1
  -6  -4  -2 2.14979 2.71129   2
   6  -4   2 2.79701 2.80281   1
   6  -4   2 1.57006 2.61370   2
   6  -4   2 3.77964 3.29455   3
  -6  -4  -2 4.04198 2.63526   2
   6  -4   2 2.46009 2.87211   2
  -6   4  -2 7.52810 3.18688   1
  -6   4  -2 3.01561 2.76199   1
   6   4   2 3.56014 2.81505   1
  -6   4  -2 6.60688 2.78658   2
   6   4   2 4.01053 2.96882   3
   7  -4   2 868.722 28.0220   3
  -7  -4  -2 879.049 27.7510   1
  -7  -4  -2 827.231 27.5254   2
   7  -4   2 825.983 27.8094   1
   7  -4   2 870.741 28.0169   1
  -7  -4  -2 888.048 27.7855   2
   7  -4   2 828.431 28.7722   2
  -7   4  -2 856.382 29.0817   1
  -7   4  -2 863.242 27.7962   2
   7   4   2 868.403 27.9638   3
   7   4   2 862.880 27.8821   1
   7   4   2 860.828 27.5801   2
   7   4   2 822.294 27.6414   1
  -7   4  -2 810.522 27.5302   2
   8  -4   2 21.8150 4.27535   1
   8  -4   2 20.7968 4.48154   3
  -8  -4  -2 29.5392 4.15100   2
  -8   4  -2 24.5556 4.48120   1
  -8   4  -2 16.5198 3.97770   2
  -9  -4  -2 55.4135 5.19461   2
  -9  -4  -2 59.0483 5.46551   1
   9  -4   2 53.2910 5.95778   3
  -9  -4  -2 54.4190 5.41609   2
   9  -4   2 59.8703 5.80896   1
   9  -4   2 46.7429 5.30683   2
  -9   4  -2 55.4883 5.55484   2
   9   4   2 52.3323 5.55250   1
   9   4   2 50.3500 6.74923   3
   9   4   2 54.3457 6.01921   1
   9   4   2 57.8664 5.17049   2
 -10  -4  -2 51.0902 5.77379   2
 -10  -4  -2 56.5854 5.57469   2
  10  -4   2 62.6091 6.34239   1
 -10  -4  -2 62.2934 5.96966   1
  10  -4   2 50.1596 5.79195   2
  10   4   2 50.1202 6.01116   1
  10   4   2 49.6384 5.69027   1
 -10   4  -2 59.4519 6.00124   2
  10   4   2 65.6038 6.47617   3
  10   4   2 62.0531 5.72423   2
 -10   4  -2 59.9488 6.14910   1
 -11  -4  -2 75.9403 6.86175   1
  11  -4   2 83.9988 8.18398   2
 -11  -4  -2 102.736 8.47685   2
  11  -4   2 71.6868 7.28495   1
  11  -4   2 72.2310 7.45752   3
 -11   4  -2 78.1021 7.14804   1
 -11   4  -2 87.1016 7.29383   2
  11   4   2 96.7360 9.21843   3
  11   4   2 87.4683 7.56427   2
  11   4   2 83.5366 7.46494   1
 -12  -4  -2 113.588 9.24795   1
 -12  -4  -2 106.789 9.37999   2
  12  -4   2 101.757 9.30433   2
  12  -4   2 120.026 10.8231   3
  12   4   2 107.084 9.66341   1
  12   4   2 110.428 10.6905   3
 -12   4  -2 113.155 9.97338   1
  12   4   2 129.340 9.14997   2
  13  -4   2 51.0393 7.39779   1
 -13  -4  -2 45.3493 6.67893   1
 -13  -4  -2 60.0697 7.37299   2
  13  -4   2 47.8784 6.87949   2
  13   4   2 65.2729 8.37841   3
  13   4   2 63.3393 7.74952   1
  13   4   2 50.2243 6.47691   2
 -13   4  -2 53.8332 7.46407   1
 -13   4  -2 57.8776 7.36734   2
  14  -4   2 8.28401 6.24118   1
  14  -4   2 3.94376 5.51961   2
 -14  -4  -2 -3.0668 5.66354   2
  14  -4   2 -4.5054 6.58687   3
 -14   4  -2 15.8278 6.26478   1
  14   4   2 0.75828 6.95149   3
 -14   4  -2 11.3739 6.37993   2
  14   4   2 3.15896 6.21222   1
 -15  -4  -2 -9.2664 5.81960   2
  15  -4   2 -0.7693 6.44247   1
  15  -4   2 10.1092 7.48022   3
  15   4   2 12.3210 6.81512   1
 -15   4  -2 0.42097 6.42180   2
  15   4   2 5.34220 7.85253   3
  15  -5  -2 3.78365 7.47529   3
  15  -5  -2 8.92230 7.10595   1
 -15  -5   2 5.96072 6.49520   2
  15   5  -2 -0.1347 7.55125   3
 -15   5   2 6.30365 6.65675   2
  15   5  -2 0.99217 6.82643   1
  14  -5  -2 16.1275 7.02878   1
  14  -5  -2 -1.0295 6.55694   3
 -14  -5   2 11.4632 6.15980   2
  14   5  -2 9.51740 6.38626   1
  14   5  -2 13.8439 7.50060   3
 -14   5   2 -1.3139 5.71426   1
 -14   5   2 2.66872 6.06384   2
  13  -5  -2 36.7105 7.30497   2
  13  -5  -2 44.2381 8.15144   3
 -13  -5   2 62.7009 7.28694   2
  13  -5  -2 49.4409 7.39803   1
  13   5  -2 44.7879 12.1232   3
 -13   5   2 53.5862 7.07106   2
 -13   5   2 48.3760 6.94204   1
  13   5  -2 48.2948 7.11935   1
 -12  -5   2 6.55670 5.11986   2
 -12  -5   2 12.1605 3.61677   1
 -12  -5   2 -4.0871 4.01419   2
  12  -5  -2 14.7986 6.21527   3
  12  -5  -2 -4.4579 5.18744   1
 -12   5   2 11.9139 7.08058   1
  12   5  -2 5.48665 5.25493   1
  12   5  -2 1.27716 5.87588   3
 -12   5   2 12.2854 5.32597   2
  12   5  -2 2.08207 4.68418   1
  12   5  -2 6.64186 4.29476   2
 -11  -5   2 28.6420 5.48975   2
  11  -5  -2 23.7388 5.95236   3
  11  -5  -2 19.2898 5.63110   1
  11  -5  -2 23.0945 5.73022   2
 -11  -5   2 25.4005 5.24173   2
  11   5  -2 22.5166 5.37184   1
 -11   5   2 12.5076 5.19469   2
  11   5  -2 15.5157 4.35261   2
  11   5  -2 18.3674 6.16574   1
  11   5  -2 36.4606 6.39766   3
  10  -5  -2 39.5541 5.33888   2
 -10  -5   2 55.0479 5.66508   2
 -10  -5   2 44.8555 5.12368   2
  10  -5  -2 41.1630 5.99224   3
  10  -5  -2 59.3188 6.33708   1
  10   5  -2 41.2619 5.16867   1
  10   5  -2 60.8376 6.59787   3
 -10   5   2 51.7517 5.99238   1
 -10   5   2 56.6018 5.88693   2
  10   5  -2 48.1628 5.80587   1
  10   5  -2 51.6135 5.17953   2
   9  -5  -2 11.5618 3.95991   2
  -9  -5   2 0.78485 3.78502   2
   9  -5  -2 -3.0331 4.30886   3
  -9  -5   2 0.65968 3.41707   2
   9  -5  -2 -2.2195 4.04237   1
   9   5  -2 2.14947 3.29061   2
   9   5  -2 7.18996 3.73646   1
  -9   5   2 2.65251 3.99388   1
   9   5  -2 -1.5540 3.72423   1
   9   5  -2 3.71292 4.43854   3
  -9   5   2 4.08162 3.95664   2
  -8  -5   2 664.688 21.7239   2
   8  -5  -2 611.716 21.8221   1
   8  -5  -2 641.705 21.8027   2
   8  -5  -2 679.392 22.3361   1
  -8  -5   2 630.439 21.4616   2
   8  -5  -2 632.598 22.2781   3
   8   5  -2 626.668 22.0598   3
   8   5  -2 638.118 21.2960   2
   8   5  -2 609.809 21.6059   1
  -8   5   2 650.145 22.0279   1
  -8   5   2 576.862 21.5290   2
   8   5  -2 659.284 21.8484   1
  -8   5   2 647.009 21.9773   2
  -7  -5   2 16.1265 3.21331   2
   7  -5  -2 18.0602 3.85076   1
   7  -5  -2 11.6116 3.76062   3
   7  -5  -2 14.0291 3.47420   2
  -7  -5   2 19.7912 3.56995   2
   7  -5  -2 17.9604 3.52205   1
   7   5  -2 18.8768 3.61947   1
  -7   5   2 17.6195 3.40489   2
   7   5  -2 12.6516 2.99334   2
  -7   5   2 19.2442 3.81696   1
  -7   5   2 15.9750 3.60232   2
   7   5  -2 11.6871 3.19679   1
   7   5  -2 19.7176 3.86788   3
   6  -5  -2 143.412 7.32422   2
  -6  -5   2 147.541 7.05077   2
  -6  -5   2 142.349 6.82127   2
   6  -5  -2 137.933 7.34238   1
   6  -5  -2 143.742 7.56431   3
   6  -5  -2 149.646 7.63411   1
  -6   5   2 153.845 7.57997   1
   6   5  -2 136.492 6.98559   1
   6   5  -2 154.206 7.24912   1
  -6   5   2 133.940 10.4631   2
  -6   5   2 146.105 7.15566   2
   6   5  -2 159.051 7.73820   3
  -5  -5   2 2579.77 76.2757   2
   5  -5  -2 2442.54 76.2941   2
   5  -5  -2 2557.00 76.4629   2
   5  -5  -2 2512.40 76.7646   1
   5  -5  -2 2428.69 76.4384   1
   5  -5  -2 2566.86 76.5306   3
  -5  -5   2 2459.06 76.2151   2
   5   5  -2 2467.71 76.0102   2
  -5   5   2 2494.08 76.5459   1
  -5   5   2 2619.03 76.6437   2
  -5   5   2 2451.98 76.3185   2
   5   5  -2 2576.83 76.6103   3
   5   5  -2 2539.28 76.3531   1
  -5   5   2 2458.53 76.4822   1
   5   5  -2 2438.13 76.2428   1
   4  -5  -2 428.330 13.9701   3
   4  -5  -2 401.738 13.9501   1
  -4  -5   2 399.897 13.6355   2
   4  -5  -2 417.564 13.9741   2
   4  -5  -2 422.022 14.0540   1
  -4  -5   2 405.185 13.6299   2
  -4   5   2 394.096 13.7206   2
   4   5  -2 389.800 13.6525   1
   4   5  -2 412.329 13.7388   1
   4   5  -2 407.588 13.4778   2
   4   5  -2 396.682 13.9794   3
   4   5  -2 378.054 15.0681   2
  -4   5   2 421.710 13.9231   2
  -4   5   2 384.488 13.7479   3
  -4   5   2 383.723 14.4996   1
  -4   5   2 393.494 14.0190   1
  -3  -5   2 344.913 12.1541   2
  -3  -5   2 354.709 12.0898   1
   3  -5  -2 360.930 12.3331   2
   3  -5  -2 368.733 12.6161   1
   3  -5  -2 361.048 12.4509   1
   3  -5  -2 362.962 12.4034   2
   3  -5  -2 338.407 12.3108   3
  -3  -5   2 361.164 12.1904   2
   3   5  -2 364.519 12.2544   1
  -3   5   2 366.831 12.4082   2
  -3   5   2 376.476 12.5387   1
  -3   5   2 362.415 12.4578   1
   3   5  -2 357.650 12.2943   1
  -3   5   2 353.472 12.2451   3
   3   5  -2 353.613 12.0026   2
  -3   5   2 370.953 12.3636   2
   3   5  -2 369.490 12.0425   2
   2  -5  -2 950.230 29.4499   2
   2  -5  -2 927.263 29.5364   1
   2  -5  -2 936.967 29.5119   1
   2  -5  -2 976.062 29.5328   2
  -2  -5   2 906.517 29.3536   1
   2  -5  -2 961.111 29.3299   3
   2   5  -2 975.222 29.2331   2
  -2   5   2 936.973 29.2876   3
  -2   5   2 933.575 29.4983   1
  -2   5   2 968.057 29.4683   2
   2   5  -2 934.195 29.1940   2
  -2   5   2 933.083 29.4191   2
  -2   5   2 950.080 29.5546   1
   1  -5  -2 56.4930 3.83414   2
  -1  -5   2 43.0229 3.29736   2
   1  -5  -2 51.3690 3.94311   2
  -1  -5   2 55.4000 3.69921   3
   1  -5  -2 47.5917 3.45058   3
  -1  -5   2 46.1553 3.69521   2
  -1  -5   2 51.1841 3.56530   1
   1  -5  -2 50.9864 3.98721   1
   1   5  -2 57.9555 3.49851   2
   1   5  -2 53.2515 3.47739   2
  -1   5   2 54.5962 3.88104   2
  -1   5   2 56.5854 3.84914   2
  -1   5   2 51.2892 3.77712   1
   1   5  -2 43.6600 3.64451   1
  -1   5   2 56.5970 3.98990   1
   1   5  -2 58.9824 3.78767   1
  -1   5   2 49.3564 3.44893   3
   1   5  -2 44.6561 3.47582   3
   0  -5   2 20.6514 2.30781   2
   0  -5  -2 17.8429 2.45683   1
   0  -5  -2 21.2074 2.22029   3
   0  -5   2 16.5056 2.32194   1
   0  -5  -2 19.4441 2.43737   2
   0  -5  -2 18.8987 2.41119   1
   0  -5   2 21.2703 2.38965   2
   0  -5  -2 18.9440 2.41856   2
   0  -5   2 20.9482 2.40235   3
   0  -5   2 20.9081 2.12313   1
   0   5   2 15.8193 2.39636   1
   0   5  -2 20.7579 2.48360   3
   0   5   2 16.6030 2.33559   2
   0   5   2 17.8723 2.49123   1
   0   5  -2 20.0130 2.27336   2
   0   5  -2 18.4229 2.38524   1
   0   5   2 20.2976 2.24276   3
   0   5  -2 18.3070 2.38233   1
   0   5   2 21.8461 2.42579   2
   0   5  -2 21.0562 2.24384   2
   1  -5   2 397.527 13.0132   1
  -1  -5  -2 403.030 13.0080   1
   1  -5   2 383.573 12.9721   3
   1  -5   2 396.588 12.9149   2
  -1  -5  -2 388.282 12.9643   2
   1  -5   2 396.444 12.9920   2
   1  -5   2 387.374 12.9549   1
  -1  -5  -2 390.464 13.0451   2
  -1  -5  -2 390.674 13.0262   1
  -1   5  -2 388.271 12.9628   1
   1   5   2 380.115 12.6751   3
  -1   5  -2 404.604 13.0811   1
   1   5   2 401.098 13.1133   1
   1   5   2 381.992 13.0102   1
  -1   5  -2 400.123 12.8939   2
  -1   5  -2 379.015 13.0021   3
   1   5   2 372.911 12.9070   2
  -1   5  -2 402.361 12.9021   2
   2  -5   2 2185.62 66.2926   1
  -2  -5  -2 2240.19 66.3779   1
  -2  -5  -2 2141.15 66.2351   1
  -2  -5  -2 2194.50 66.2498   2
   2  -5   2 2186.94 66.3273   1
  -2  -5  -2 2199.57 66.2654   2
   2  -5   2 2175.62 66.3959   3
   2  -5   2 2181.58 66.2570   2
   2  -5   2 2233.72 66.2863   2
  -2   5  -2 2209.14 66.3547   1
  -2   5  -2 2202.00 66.2161   2
  -2   5  -2 2216.89 66.3438   1
  -2   5  -2 2177.55 66.2054   2
   2   5   2 2078.30 65.9982   3
  -2   5  -2 2151.74 66.2523   3
   2   5   2 2125.28 66.1652   2
   2   5   2 2203.45 66.3736   1
   2   5   2 2187.07 66.3279   1
   2   5   2 2194.57 66.2454   2
  -3  -5  -2 312.292 11.7111   2
   3  -5   2 309.686 10.9792   2
  -3  -5  -2 318.945 11.1421   1
   3  -5   2 330.970 11.2301   2
   3  -5   2 328.297 11.2621   3
  -3  -5  -2 312.237 11.0443   2
   3  -5   2 317.233 11.2421   1
   3  -5   2 299.880 11.0898   1
  -3  -5  -2 325.462 11.2379   1
   3   5   2 309.611 11.2159   1
  -3   5  -2 301.419 11.1456   1
  -3   5  -2 300.855 11.6180   2
  -3   5  -2 325.194 11.0218   2
  -3   5  -2 324.331 11.2310   3
  -3   5  -2 324.174 11.2927   1
   3   5   2 313.360 11.0040   2
   3   5   2 301.780 11.8251   1
   3   5   2 312.109 10.9815   2
  -4  -5  -2 168.869 7.25748   1
   4  -5   2 163.308 7.09975   2
   4  -5   2 173.645 7.39518   2
  -4  -5  -2 164.017 7.08831   1
   4  -5   2 162.243 7.16801   1
  -4  -5  -2 166.348 7.11480   2
  -4  -5  -2 175.441 7.25900   2
   4  -5   2 166.529 7.30741   3
   4  -5   2 157.795 8.02805   1
  -4   5  -2 147.813 7.17639   1
   4   5   2 159.344 6.99891   2
  -4   5  -2 151.074 6.92965   2
   4   5   2 174.293 7.31058   1
  -4   5  -2 169.200 7.19593   2
   4   5   2 158.299 7.00551   2
  -4   5  -2 153.402 7.19649   1
   4   5   2 150.355 7.06281   1
   4   5   2 181.496 7.32418   3
   5  -5   2 3547.94 110.752   1
   5  -5   2 3777.16 110.975   1
   5  -5   2 3518.65 111.474   2
   5  -5   2 3735.52 110.869   3
  -5  -5  -2 3608.08 110.629   2
  -5  -5  -2 3732.76 110.717   1
  -5  -5  -2 3741.69 110.690   2
  -5   5  -2 3573.31 111.532   1
   5   5   2 3651.15 110.560   2
  -5   5  -2 3595.05 110.631   2
  -5   5  -2 3766.44 110.746   2
  -5   5  -2 3639.81 111.402   1
   5   5   2 3687.01 110.723   3
   5   5   2 3585.31 110.720   1
   5   5   2 3689.35 110.788   1
  -6  -5  -2 83.4996 5.70203   2
  -6  -5  -2 102.733 6.04707   1
   6  -5   2 82.4351 5.74370   2
   6  -5   2 96.6958 6.62144   2
   6  -5   2 92.8607 5.78697   1
   6  -5   2 97.1109 6.39420   3
  -6  -5  -2 96.9112 6.00238   2
  -6   5  -2 94.9156 5.84591   2
   6   5   2 83.3671 6.12427   3
   6   5   2 92.8405 5.87994   1
   6   5   2 95.3772 6.02374   1
   6   5   2 99.8346 5.81167   2
  -6   5  -2 111.110 7.75268   1
   7  -5   2 1.47831 3.26999   2
   7  -5   2 6.32716 3.48129   1
  -7  -5  -2 7.46142 3.17954   2
   7  -5   2 6.56655 3.82979   3
  -7  -5  -2 8.69651 3.31511   1
  -7  -5  -2 5.34827 3.34542   2
  -7   5  -2 7.03527 3.36989   2
   7   5   2 8.44219 3.20487   2
   7   5   2 8.27594 3.45695   1
   7   5   2 10.0847 3.42428   1
   7   5   2 15.2980 3.72556   3
  -7   5  -2 8.63902 3.61259   1
   8  -5   2 180.419 9.32955   2
   8  -5   2 209.602 9.84218   1
  -8  -5  -2 189.262 9.08456   2
  -8  -5  -2 186.784 8.98795   1
  -8  -5  -2 201.883 9.44915   2
   8   5   2 189.624 9.28521   1
   8   5   2 188.331 9.82376   3
   8   5   2 190.283 9.13023   2
  -8   5  -2 195.180 9.45331   2
   8   5   2 184.670 9.51249   1
  -8   5  -2 203.407 9.90977   1
   9  -5   2 28.7966 5.24425   3
  -9  -5  -2 20.1418 4.49596   1
   9  -5   2 24.0373 4.96987   1
  -9  -5  -2 24.1332 4.55862   2
  -9  -5  -2 26.4128 4.31804   2
   9  -5   2 29.1093 4.75073   2
  -9   5  -2 20.4833 4.80757   1
  -9   5  -2 25.2221 4.68653   2
   9   5   2 13.5551 4.70601   1
   9   5   2 28.1954 5.03984   3
   9   5   2 38.3586 5.10001   1
  10  -5   2 104.789 8.74482   3
  10  -5   2 73.3662 6.91129   1
 -10  -5  -2 74.9010 7.13738   2
  10  -5   2 81.2957 7.83047   2
 -10  -5  -2 86.2130 7.46538   1
 -10   5  -2 80.9696 7.03472   1
  10   5   2 79.4895 7.52506   1
 -10   5  -2 82.3922 7.95811   2
  10   5   2 91.8291 8.83308   3
  10   5   2 90.8269 7.24304   2
 -11  -5  -2 -4.5833 4.09187   1
  11  -5   2 -2.2438 4.96846   1
  11  -5   2 -3.5416 4.19752   2
 -11  -5  -2 10.7701 4.85605   2
  11  -5   2 4.73797 5.35506   3
 -11   5  -2 7.56058 4.92021   2
  11   5   2 4.10040 5.29399   3
  11   5   2 1.08142 4.89461   1
 -11   5  -2 7.38110 5.06077   1
  11   5   2 1.97612 4.29441   2
 -12  -5  -2 1.39772 5.24655   2
  12  -5   2 -6.6269 5.27126   3
 -12  -5  -2 -3.3991 4.63607   1
  12  -5   2 7.15414 5.07958   2
  12   5   2 -0.5264 5.49188   3
  12   5   2 1.39201 4.62588   2
  12   5   2 -7.4168 4.94810   1
 -12   5  -2 -0.6205 5.45358   1
  13  -5   2 7.21810 6.24842   3
 -13  -5  -2 6.03184 5.65430   2
  13  -5   2 10.3037 6.38460   1
 -13  -5  -2 23.0494 5.93956   1
  13   5   2 -1.6811 4.80535   2
  13   5   2 6.17163 6.50035   3
 -13   5  -2 11.2484 5.95656   2
 -13   5  -2 14.4138 6.00442   1
  13   5   2 9.49543 5.99340   1
  14  -5   2 2.53606 6.39252   1
  14  -5   2 -1.3707 5.43417   2
  14  -5   2 -6.5343 6.25031   3
 -14  -5  -2 -0.1614 6.09755   2
  14   5   2 12.6689 6.68368   1
 -14   5  -2 1.13443 6.24121   2
 -14   5  -2 -6.2890 5.67323   1
  14   5   2 -6.4762 6.57502   3
  15  -5   2 5.11318 6.95201   3
 -15  -5  -2 -2.5398 7.55817   2
  15  -5   2 4.22873 6.93513   1
 -15   5  -2 1.83498 6.55572   2
  15   5   2 -7.5651 10.9710   1
  15   5   2 2.95371 7.69690   3
 -15  -6   2 26.2227 7.34056   2
  15  -6  -2 42.7330 7.77066   1
  15  -6  -2 21.4389 8.04690   3
  15   6  -2 25.6899 8.53202   3
  15   6  -2 30.7902 7.69566   1
 -15   6   2 14.3619 6.85485   2
  14  -6  -2 0.50233 6.56949   3
  14  -6  -2 0.33091 6.65436   1
 -14  -6   2 9.24319 6.97323   2
  14   6  -2 -2.9565 6.79904   3
 -14   6   2 9.53279 6.22018   2
  14   6  -2 3.39334 6.63432   1
 -14   6   2 5.84984 6.06959   1
  13  -6  -2 84.3396 9.00663   3
 -13  -6   2 83.1055 8.02931   2
  13  -6  -2 71.7858 7.52882   2
  13  -6  -2 77.0595 8.35537   1
 -13   6   2 82.7266 8.18543   2
 -13   6   2 76.6715 8.15841   1
  13   6  -2 90.0527 8.58749   1
  13   6  -2 76.5178 9.97813   3
 -12  -6   2 0.18068 4.38609   2
  12  -6  -2 9.04288 4.94480   2
 -12  -6   2 12.9461 5.40011   2
  12  -6  -2 2.07274 5.35395   1
  12  -6  -2 0.29552 5.52250   3
  12   6  -2 5.04989 5.44137   1
  12   6  -2 0.96792 5.88183   3
  12   6  -2 0.41850 4.19546   2
 -12   6   2 1.27719 5.23830   1
 -12   6   2 4.42080 5.13345   2
  11  -6  -2 8.25178 5.26201   1
  11  -6  -2 8.84150 5.75851   3
  11  -6  -2 2.88241 4.43027   2
 -11  -6   2 5.65505 4.31612   2
 -11  -6   2 10.8091 4.94880   2
  11   6  -2 8.79255 4.89460   1
 -11   6   2 6.00791 5.10179   1
  11   6  -2 5.19712 5.46272   1
  11   6  -2 2.82195 5.39428   3
 -11   6   2 0.81052 5.16048   2
  11   6  -2 11.3618 4.26000   2
  10  -6  -2 4.04617 4.57031   1
 -10  -6   2 0.35920 3.85930   2
  10  -6  -2 4.91527 4.92327   3
 -10  -6   2 -4.5871 4.01049   2
  10  -6  -2 1.70302 4.18567   2
  10   6  -2 -2.6708 3.51826   2
 -10   6   2 -3.1292 4.31887   1
  10   6  -2 -0.9372 4.78963   3
  10   6  -2 -1.2521 4.26786   1
 -10   6   2 3.77651 4.25583   2
  10   6  -2 -4.5393 3.77124   1
   9  -6  -2 375.631 14.8581   1
  -9  -6   2 409.250 18.7246   2
  -9  -6   2 347.824 14.1187   2
   9  -6  -2 373.335 15.1221   3
   9   6  -2 350.232 15.1024   3
   9   6  -2 358.269 14.4218   1
  -9   6   2 384.081 14.8823   2
   9   6  -2 356.324 13.9719   2
   8  -6  -2 289.062 12.5606   1
  -8  -6   2 288.986 11.8851   2
  -8  -6   2 275.258 11.6055   2
   8  -6  -2 291.690 12.2576   2
  -8   6   2 285.857 12.2802   1
   8   6  -2 275.061 11.8104   1
   8   6  -2 276.115 11.3281   2
   8   6  -2 303.144 12.2140   1
  -8   6   2 299.550 12.2764   2
   8   6  -2 308.089 12.5211   3
   7  -6  -2 524.583 18.6217   2
   7  -6  -2 533.515 18.8246   3
   7  -6  -2 546.110 18.9261   1
  -7  -6   2 529.751 18.3274   2
   7  -6  -2 527.139 18.6295   1
  -7  -6   2 545.730 18.4553   2
   7   6  -2 548.961 18.1089   2
   7   6  -2 533.296 18.4802   1
   7   6  -2 533.961 18.9429   3
  -7   6   2 544.545 18.7646   2
  -7   6   2 508.726 18.4475   2
  -7   6   2 533.035 18.8532   1
   7   6  -2 532.080 18.4735   1
  -6  -6   2 28.0085 3.55362   2
   6  -6  -2 39.1473 4.14609   2
   6  -6  -2 30.2150 4.15871   3
   6  -6  -2 32.9821 3.97070   1
   6  -6  -2 31.9910 3.98393   1
  -6  -6   2 38.4979 3.92999   2
   6   6  -2 32.4465 3.42008   2
  -6   6   2 26.7447 3.56045   2
   6   6  -2 28.4042 3.60483   1
  -6   6   2 33.0196 3.96502   2
   6   6  -2 33.5094 4.08412   3
   6   6  -2 30.3437 3.83444   1
  -6   6   2 33.3074 4.09450   1
   5  -6  -2 952.886 32.1115   1
   5  -6  -2 946.935 31.1388   2
   5  -6  -2 1048.21 31.4414   3
  -5  -6   2 989.352 31.0450   2
   5  -6  -2 960.412 31.4217   1
  -5  -6   2 954.872 30.9899   2
   5  -6  -2 1001.39 31.3497   2
   5   6  -2 997.261 31.4132   3
   5   6  -2 986.468 31.1823   1
  -5   6   2 986.690 31.3731   1
  -5   6   2 969.096 31.1757   2
   5   6  -2 983.626 31.1398   1
  -5   6   2 952.465 31.3113   2
  -5   6   2 992.878 31.4610   1
   5   6  -2 994.247 30.8567   2
   4  -6  -2 64.9585 4.97611   3
   4  -6  -2 58.2590 4.76704   1
  -4  -6   2 63.0029 4.61318   2
   4  -6  -2 50.6196 4.26549   1
   4  -6  -2 47.0517 4.57842   2
  -4  -6   2 63.2201 4.47245   2
   4  -6  -2 59.2370 4.79343   2
   4   6  -2 57.5055 4.57125   1
   4   6  -2 51.5383 4.56112   1
  -4   6   2 54.0900 4.87007   1
  -4   6   2 64.0395 5.59956   2
  -4   6   2 49.4970 4.87961   2
   4   6  -2 64.3631 4.38262   2
   4   6  -2 57.0419 4.99248   3
  -4   6   2 55.3624 4.28081   1
   3  -6  -2 2680.33 80.9822   1
  -3  -6   2 2513.84 80.6982   1
  -3  -6   2 2686.50 80.7489   2
   3  -6  -2 2749.21 81.0787   1
   3  -6  -2 2680.09 80.8103   3
  -3  -6   2 2698.97 80.7470   2
   3  -6  -2 2720.88 80.9178   2
   3  -6  -2 2703.88 80.9408   2
   3   6  -2 2721.17 80.8246   1
  -3   6   2 2693.80 80.9985   1
  -3   6   2 2626.63 80.9769   1
  -3   6   2 2725.45 80.9567   2
  -3   6   2 2669.63 80.8889   2
  -3   6   2 2616.21 80.7330   3
   3   6  -2 2503.51 80.7311   3
   3   6  -2 2645.89 80.8237   1
   3   6  -2 2648.93 80.6093   2
  -2  -6   2 271.845 9.48573   1
  -2  -6   2 263.008 9.46408   2
   2  -6  -2 260.688 9.78705   2
   2  -6  -2 263.983 9.78386   1
   2  -6  -2 257.167 9.65182   1
   2  -6  -2 264.490 9.62107   2
  -2  -6   2 259.409 9.39131   2
   2   6  -2 239.326 9.44229   3
   2   6  -2 269.027 9.57942   1
  -2   6   2 276.566 9.75783   1
  -2   6   2 270.678 9.66784   2
   2   6  -2 274.561 9.33293   2
  -2   6   2 239.031 9.36090   3
  -2   6   2 261.581 9.54731   2
  -2   6   2 254.906 9.69813   1
   2   6  -2 244.586 9.18551   2
   2   6  -2 270.358 9.49594   1
   1  -6  -2 386.880 13.2483   1
   1  -6  -2 386.426 13.2098   1
  -1  -6   2 366.522 13.0725   3
   1  -6  -2 387.643 13.1745   2
   1  -6  -2 375.564 13.1242   2
  -1  -6   2 414.442 13.0812   1
  -1  -6   2 395.763 13.1470   2
  -1  -6   2 395.280 13.0006   2
   1  -6  -2 385.463 12.9361   3
   1   6  -2 395.150 13.0954   1
  -1   6   2 381.254 13.0579   2
   1   6  -2 382.800 13.1166   1
  -1   6   2 388.354 12.9105   3
  -1   6   2 386.708 13.2232   1
  -1   6   2 388.850 13.3074   1
   1   6  -2 375.104 12.9257   2
   1   6  -2 401.588 12.9615   2
  -1   6   2 416.641 13.2496   2
   1   6  -2 372.288 13.0598   3
   0  -6   2 717.572 22.4801   2
   0  -6  -2 691.964 22.5349   2
   0  -6  -2 727.422 22.3490   3
   0  -6   2 702.642 22.5546   3
   0  -6  -2 694.503 22.5604   1
   0  -6  -2 716.167 22.5985   2
   0  -6   2 706.723 22.4868   1
   0  -6  -2 733.713 22.6469   1
   0  -6   2 719.978 22.4407   1
   0   6   2 706.708 22.5214   2
   0   6   2 703.766 22.5040   2
   0   6  -2 713.791 22.4138   2
   0   6  -2 711.871 22.5303   1
   0   6   2 676.413 22.5719   1
   0   6  -2 714.176 22.3707   2
   0   6  -2 719.600 23.1507   1
   0   6   2 730.755 22.7087   1
   0   6   2 687.246 22.2583   3
   0   6  -2 709.431 22.5192   3
   1  -6   2 1160.02 35.5512   1
   1  -6   2 1175.76 35.5098   2
  -1  -6  -2 1138.46 35.6568   1
  -1  -6  -2 1160.36 35.3520   3
   1  -6   2 1125.84 35.5100   3
   1  -6   2 1147.87 35.5262   1
  -1  -6  -2 1167.27 35.6021   2
  -1  -6  -2 1114.11 35.5305   2
  -1   6  -2 1160.29 35.5280   3
   1   6   2 1141.21 35.6534   1
   1   6   2 1161.10 35.6505   1
  -1   6  -2 1151.82 35.4463   2
   1   6   2 1108.83 35.2778   3
   1   6   2 1111.37 37.1838   2
  -1   6  -2 1158.06 35.6233   1
  -1   6  -2 1176.57 35.4826   2
   2  -6   2 75.8031 4.89381   1
   2  -6   2 81.4134 4.85338   1
  -2  -6  -2 70.7412 4.39162   2
   2  -6   2 79.7021 4.73621   3
  -2  -6  -2 78.8283 4.83351   1
   2  -6   2 70.0557 4.63527   2
  -2  -6  -2 86.0712 5.03026   1
   2   6   2 81.2337 4.73867   2
   2   6   2 66.5480 4.55948   1
  -2   6  -2 87.6679 4.83521   2
  -2   6  -2 65.7163 4.54351   3
  -2   6  -2 78.2835 4.66135   2
   2   6   2 81.2425 4.70063   2
  -3  -6  -2 1813.73 57.4136   2
   3  -6   2 1866.84 57.5729   1
  -3  -6  -2 1918.60 57.5932   1
   3  -6   2 1939.47 58.3717   2
  -3  -6  -2 1910.23 57.5314   2
   3  -6   2 1915.14 57.5248   2
   3  -6   2 1854.26 57.6026   1
  -3  -6  -2 1821.08 57.4381   1
   3  -6   2 1903.15 57.5909   3
   3   6   2 1895.86 57.4950   2
   3   6   2 1802.52 57.3255   2
   3   6   2 1849.53 57.5606   1
  -3   6  -2 1911.26 58.4832   1
  -3   6  -2 1869.02 57.6106   1
  -3   6  -2 1910.14 57.4964   2
  -3   6  -2 1889.57 57.4922   2
   3   6   2 1876.45 57.6031   1
   3   6   2 1864.97 57.3700   3
  -4  -6  -2 21.0551 3.05893   2
  -4  -6  -2 22.0179 3.06493   2
   4  -6   2 8.90514 2.98487   1
   4  -6   2 13.2404 2.95824   1
   4  -6   2 13.6334 2.91180   2
  -4  -6  -2 18.3007 3.14129   1
   4  -6   2 19.7389 3.25035   2
   4  -6   2 15.9469 3.17843   3
  -4   6  -2 19.1528 3.30158   1
  -4   6  -2 12.1470 2.88825   1
  -4   6  -2 12.9806 2.91934   2
   4   6   2 16.5338 2.83544   2
   4   6   2 15.6181 3.05664   1
  -4   6  -2 16.3418 2.90375   2
   4   6   2 17.0743 3.04479   3
   4   6   2 13.3846 3.08749   1
  -5  -6  -2 30.6313 3.58378   1
   5  -6   2 24.3210 3.41991   1
  -5  -6  -2 23.7773 3.45232   2
   5  -6   2 18.6504 3.56227   3
   5  -6   2 26.0224 3.61638   1
  -5  -6  -2 26.1308 3.44164   2
   5  -6   2 26.8526 3.65452   2
  -5   6  -2 30.9568 4.14887   1
   5   6   2 27.6726 3.55605   1
  -5   6  -2 18.8039 3.28126   2
   5   6   2 26.4966 3.26975   2
   5   6   2 30.8642 3.77989   1
  -5   6  -2 19.6525 3.19669   2
  -5   6  -2 22.9627 3.62697   1
   5   6   2 31.3484 3.63459   3
   6  -6   2 567.128 20.0170   2
  -6  -6  -2 592.418 19.8937   2
  -6  -6  -2 627.947 19.9927   1
  -6  -6  -2 584.526 19.7979   2
   6  -6   2 588.075 20.2159   3
   6  -6   2 562.315 19.8846   2
  -6   6  -2 556.201 19.9072   1
   6   6   2 578.812 19.9591   1
   6   6   2 593.315 20.0393   3
   6   6   2 610.294 20.1449   1
  -6   6  -2 607.125 20.1563   1
   6   6   2 586.422 19.7256   2
   7  -6   2 699.930 23.1545   2
  -7  -6  -2 649.020 23.0645   1
  -7  -6  -2 690.693 23.0426   2
   7  -6   2 719.176 23.5614   1
  -7  -6  -2 653.749 22.8683   2
   7  -6   2 726.275 23.5622   3
   7   6   2 682.636 22.8114   2
  -7   6  -2 685.890 23.2983   1
  -7   6  -2 693.732 23.2154   2
   7   6   2 667.780 23.1969   1
   7   6   2 656.549 23.0066   1
   7   6   2 707.988 23.3332   3
  -8  -6  -2 136.708 8.21353   2
   8  -6   2 150.153 8.85126   3
  -8  -6  -2 134.367 7.85733   2
   8  -6   2 135.658 8.62135   1
  -8  -6  -2 137.169 8.12430   1
   8  -6   2 118.227 7.91657   2
  -8   6  -2 144.921 8.39563   1
   8   6   2 145.558 8.23471   1
   8   6   2 147.298 8.66817   3
  -8   6  -2 142.097 8.35974   2
   8   6   2 131.334 7.76487   2
   8   6   2 129.938 8.40214   1
   9  -6   2 24.2534 5.03367   1
   9  -6   2 25.5179 5.29620   3
   9  -6   2 24.4814 4.82576   2
  -9  -6  -2 22.3408 4.62135   1
  -9  -6  -2 30.7443 4.56521   2
  -9  -6  -2 27.9973 4.86972   2
   9   6   2 35.2129 5.27376   1
  -9   6  -2 38.4538 5.15098   2
  -9   6  -2 24.9001 4.99224   1
   9   6   2 14.4166 5.07422   3
   9   6   2 29.0802 4.55190   2
   9   6   2 31.9951 4.83194   1
 -10  -6  -2 116.589 8.67078   1
 -10  -6  -2 131.810 9.12986   2
  10  -6   2 109.116 9.78264   3
  10  -6   2 129.677 9.16632   2
 -10  -6  -2 118.551 8.44487   2
  10  -6   2 118.895 9.29482   1
 -10   6  -2 128.965 9.10294   1
  10   6   2 124.465 9.80332   3
  10   6   2 129.165 8.41856   2
 -10   6  -2 116.285 8.63610   2
  10   6   2 142.272 9.32424   1
  11  -6   2 3.22309 5.41061   3
 -11  -6  -2 -3.2796 4.27776   1
  11  -6   2 4.72648 5.17471   1
 -11  -6  -2 -3.8968 4.73381   2
  11  -6   2 0.14957 4.84563   2
 -11   6  -2 1.36400 4.68300   2
  11   6   2 2.41977 5.33935   3
 -11   6  -2 1.81414 5.01808   1
  11   6   2 2.76781 4.26561   2
  11   6   2 -0.1787 4.86322   1
 -12  -6  -2 9.11012 5.50552   2
  12  -6   2 2.79484 5.76898   3
 -12  -6  -2 14.4582 5.05504   1
  12  -6   2 3.15487 5.24351   2
  12   6   2 1.49906 4.77190   2
  12   6   2 5.84731 5.90683   3
 -12   6  -2 9.77510 5.64345   1
  12   6   2 10.0704 5.79621   1
  13  -6   2 3.85968 5.54744   2
  13  -6   2 11.6622 6.46168   3
 -13  -6  -2 3.77271 5.91859   2
 -13  -6  -2 2.28402 5.40732   1
  13  -6   2 2.83485 6.17947   1
 -13   6  -2 10.8530 6.33860   1
  13   6   2 11.5133 6.27488   1
 -13   6  -2 15.2773 6.23360   2
 -14  -6  -2 -8.1549 5.70158   2
  14  -6   2 -7.4311 6.05656   1
  14  -6   2 -11.382 6.35637   3
  14  -6   2 4.07886 5.92025   2
  14   6   2 -6.4641 6.80314   3
  14   6   2 -4.7154 6.06817   1
 -14   6  -2 -0.8900 6.16466   2
 -14   6  -2 0.53561 6.13584   1
  15  -6   2 -3.8024 7.12644   3
 -15  -6  -2 -6.8039 6.26362   2
  15  -6   2 -2.7819 6.77500   1
  15   6   2 1.59572 6.78061   1
 -15   6  -2 -1.6053 6.36001   2
  15   6   2 0.80666 7.67206   3
 -15  -7   2 2.17536 6.56107   2
  15  -7  -2 10.6689 7.94198   3
  15  -7  -2 16.7983 7.78862   1
  15   7  -2 19.5222 8.14319   3
 -15   7   2 14.6489 7.28370   2
  15   7  -2 27.3332 7.32478   1
  14  -7  -2 21.0117 7.68069   3
  14  -7  -2 29.2885 7.56021   1
 -14  -7   2 32.8590 7.20282   2
 -14   7   2 17.5940 7.08816   2
 -14   7   2 26.7414 7.61706   1
  14   7  -2 20.6512 7.04995   1
  14   7  -2 33.3145 8.07782   3
  13  -7  -2 5.25850 5.50207   2
 -13  -7   2 -0.6766 5.46257   2
  13  -7  -2 -3.9873 6.36987   3
  13  -7  -2 0.51367 5.89772   1
  13   7  -2 0.23973 6.45099   3
 -13   7   2 -2.2404 5.54029   2
  13   7  -2 -3.2196 5.83776   1
 -13   7   2 2.30078 5.56015   1
  12  -7  -2 0.02582 5.11902   2
  12  -7  -2 16.7087 5.84865   1
  12  -7  -2 7.51860 6.09323   3
 -12  -7   2 11.5671 5.26307   2
 -12   7   2 6.55830 5.53579   1
  12   7  -2 -1.0565 5.75386   3
  12   7  -2 6.90437 5.43642   1
 -12   7   2 7.54756 5.34972   2
 -11  -7   2 4.31865 4.17936   2
  11  -7  -2 8.46276 5.57950   3
  11  -7  -2 -0.6594 5.66766   1
  11  -7  -2 9.76014 5.01101   2
 -11  -7   2 11.7078 5.05821   2
  11   7  -2 6.82829 4.39536   2
 -11   7   2 6.31694 4.90523   1
 -11   7   2 9.90426 6.05831   2
  11   7  -2 11.7850 5.10550   1
  11   7  -2 -0.2890 5.58750   3
  10  -7  -2 47.4291 6.00038   2
 -10  -7   2 50.3210 5.92751   2
  10  -7  -2 51.3349 6.68214   3
 -10  -7   2 45.2656 5.50057   2
  10  -7  -2 50.3089 6.38789   1
 -10   7   2 60.3633 6.51329   1
  10   7  -2 47.2785 5.23244   2
  10   7  -2 54.8379 6.21864   1
  10   7  -2 44.2604 6.17839   3
  10   7  -2 43.1398 5.48403   1
 -10   7   2 58.1017 6.38207   2
   9  -7  -2 143.753 9.74113   1
  -9  -7   2 158.077 8.78635   2
   9  -7  -2 173.282 9.46007   2
   9  -7  -2 165.514 10.2213   3
  -9  -7   2 166.725 9.18473   2
  -9   7   2 155.531 9.30967   1
  -9   7   2 164.543 9.13020   2
   9   7  -2 159.863 10.0209   3
   9   7  -2 151.178 8.31660   2
   9   7  -2 144.120 8.84156   1
   9   7  -2 150.203 9.29530   1
   8  -7  -2 127.735 8.22386   1
   8  -7  -2 140.911 9.14355   3
  -8  -7   2 126.876 7.96556   2
   8  -7  -2 118.597 8.20776   2
  -8  -7   2 110.005 7.55873   2
   8   7  -2 134.025 8.55321   3
   8   7  -2 141.153 7.62541   2
   8   7  -2 132.630 8.16315   1
   8   7  -2 126.078 7.90864   1
  -8   7   2 138.431 8.71043   1
  -8   7   2 125.765 8.17506   2
  -7  -7   2 2.14212 3.29020   2
   7  -7  -2 9.15564 3.67187   2
[truncated: 4,956,882 more chars]
