# Supplementary material for: trans-Di­aqua­tetra­kis­(tetra­hydro­furan-κO)iron(II) μ-carbonyl-tetra­deca­carbonyl­tetra­chlorido-μ-di­methyl­silanediolato-tetra­galliumtetra­iron(7 Ga–Fe)(Fe–Fe) tetra­hydro­furan tetrasolvate
Source: IUCrdata. 2024 Jun 28;9(Pt 6):x240620. doi: 10.1107/S2414314624006205 (PMC11223679; doi:10.1107/S2414314624006205)
Supplement: Supplementary file 2 [file x-09-x240620-Isup2.hkl]

data_I                                                                          
_shelx_title ' EMD2252022_0m.res in P2(1)/c'                                    
_shelx_refln_list_code          4                                               
_shelx_F_calc_maximum      484.16                                               
_exptl_crystal_F_000      3680.00                                               
_reflns_d_resolution_high  0.7489                                               
                                                                                
loop_                                                                           
 _space_group_symop_operation_xyz                                               
 'x, y, z'                                                                      
 '-x, y+1/2, -z+1/2'                                                            
 '-x, -y, -z'                                                                   
 'x, -y-1/2, z-1/2'                                                             
                                                                                
_cell_length_a    12.1954                                                       
_cell_length_b    15.2657                                                       
_cell_length_c    39.0300                                                       
_cell_angle_alpha  90.000                                                       
_cell_angle_beta   95.563                                                       
_cell_angle_gamma  90.000                                                       
                                                                                
_shelx_F_squared_multiplier     1.000                                           
                                                                                
loop_                                                                           
 _refln_index_h                                                                 
 _refln_index_k                                                                 
 _refln_index_l                                                                 
 _refln_F_squared_calc                                                          
 _refln_F_squared_meas                                                          
 _refln_F_squared_sigma                                                         
 _refln_observed_status                                                         
   2   0   0      88768.88      88871.11      2661.85 o                         
   3   0   0      95468.77      92744.38       879.73 o                         
   4   0   0      84890.31      77883.31       741.54 o                         
   5   0   0      38901.59      39962.84       386.98 o                         
   6   0   0      15773.31      14302.22       156.42 o                         
   7   0   0        363.13        364.19        34.35 o                         
   8   0   0       1997.46       2341.24        57.45 o                         
   9   0   0        593.14        524.77        42.97 o                         
  10   0   0      38904.47      38143.65       528.46 o                         
  11   0   0       1539.85       1282.89        67.00 o                         
  12   0   0        164.68        139.75        54.87 o                         
  13   0   0       2055.66       2209.05        90.11 o                         
  14   0   0        175.75        135.59        70.68 o                         
  15   0   0        832.17        847.61       105.96 o                         
  16   0   0         29.68        193.88        99.13 o                         
   2   1   0      40681.91      39641.76       267.04 o                         
   3   1   0      14210.62      13762.90        99.15 o                         
   4   1   0       4154.93       4378.47        37.92 o                         
   5   1   0         74.95        109.50        14.08 o                         
   6   1   0         71.06        157.11        17.07 o                         
   7   1   0       1619.54       1606.18        36.06 o                         
   8   1   0       2735.46       2636.11        49.39 o                         
   9   1   0      21549.56      21880.28       200.25 o                         
  10   1   0        288.83        225.67        29.08 o                         
  11   1   0        157.97        182.00        35.29 o                         
  12   1   0       2524.53       2560.66        69.36 o                         
  13   1   0         11.96         80.73        40.38 o                         
  14   1   0        209.60        173.50        47.59 o                         
  15   1   0        320.80        301.22        77.52 o                         
  16   1   0        725.78        737.60        84.28 o                         
   1   2   0       6017.60       6717.45        64.68 o                         
   2   2   0      50908.62      56134.11       387.22 o                         
   3   2   0     114678.02     116187.83       798.74 o                         
   4   2   0      15809.73      14763.32       113.99 o                         
   5   2   0       3153.03       3081.10        36.07 o                         
   6   2   0      12101.22      11062.31        94.05 o                         
   7   2   0       2767.52       3307.37        44.73 o                         
   8   2   0       3796.06       3887.69        54.11 o                         
   9   2   0       8176.38       7505.95        82.16 o                         
  10   2   0        931.24       1069.59        37.49 o                         
  11   2   0        721.98       1024.02        42.17 o                         
  12   2   0       1153.59        878.85        45.64 o                         
  13   2   0         20.63          8.36        42.49 o                         
  14   2   0       1857.41       1855.86        68.89 o                         
  15   2   0       1237.76       1277.45        81.68 o                         
  16   2   0        425.71        419.05        94.33 o                         
   1   3   0      18354.54      19921.34       143.92 o                         
   2   3   0       4313.36       5366.68        44.09 o                         
   3   3   0      54098.12      55451.05       374.75 o                         
   4   3   0      51025.42      51580.47       350.45 o                         
   5   3   0      13918.81      13190.14       102.43 o                         
   6   3   0      30218.38      29780.48       232.53 o                         
   7   3   0      11880.95      11833.96       110.45 o                         
   8   3   0       8065.59       7480.66        89.37 o                         
   9   3   0       1280.71       1490.93        38.02 o                         
  10   3   0         25.42         18.14        28.56 o                         
  11   3   0       5745.40       5422.01        80.02 o                         
  12   3   0        726.94        826.24        51.21 o                         
  13   3   0       3137.65       2957.09        78.95 o                         
  14   3   0        198.63         85.64        49.04 o                         
  15   3   0       1055.54       1077.70        80.16 o                         
  16   3   0         33.29        277.59       106.15 o                         
   0   4   0      18202.61      18934.13       185.06 o                         
   1   4   0       1514.94       1643.77        21.26 o                         
   2   4   0       6219.50       6405.68        52.25 o                         
   3   4   0       5119.80       4560.03        43.72 o                         
   4   4   0       7193.99       7990.05        63.90 o                         
   5   4   0      85983.87      80933.45       594.28 o                         
   6   4   0         13.86         85.51        17.00 o                         
   7   4   0       1036.42       1138.84        28.59 o                         
   8   4   0       3556.43       4048.09        54.91 o                         
   9   4   0         45.40         25.41        25.31 o                         
  10   4   0       4941.04       4990.70        86.66 o                         
  11   4   0       1387.52       1347.62        43.50 o                         
  12   4   0        655.99        844.52        45.93 o                         
  13   4   0        985.93        841.08        52.08 o                         
  14   4   0        709.57        893.48        66.42 o                         
  15   4   0         57.17        174.40        96.11 o                         
   1   5   0       5620.89       5693.43        45.55 o                         
   2   5   0        846.01        942.57        21.38 o                         
   3   5   0       9107.58      10092.54        77.57 o                         
   4   5   0      30299.99      29585.54       210.85 o                         
   5   5   0        135.37        327.18        19.88 o                         
   6   5   0      15415.26      14729.45       126.89 o                         
   7   5   0      44172.57      43889.94       363.87 o                         
   8   5   0       3481.24       3497.89        61.19 o                         
   9   5   0       2295.08       2642.47        53.73 o                         
  10   5   0       2716.12       2605.67        79.74 o                         
  11   5   0       1647.86       1621.81        58.10 o                         
  12   5   0        200.21        284.49        40.88 o                         
  13   5   0          2.21         80.46        45.43 o                         
  14   5   0        336.16        208.48        56.05 o                         
  15   5   0         18.40          0.59        65.40 o                         
   0   6   0      79707.80      81156.40       866.55 o                         
   1   6   0       6740.50       6758.32        65.17 o                         
   2   6   0      34997.10      34562.91       244.37 o                         
   3   6   0        853.51       1192.92        25.37 o                         
   4   6   0      51544.54      50482.86       386.13 o                         
   5   6   0        431.84        526.90        21.35 o                         
   6   6   0      13762.90      13357.02       131.22 o                         
   7   6   0       6148.61       6023.42        73.42 o                         
   8   6   0      32056.98      31450.38       289.88 o                         
   9   6   0       9541.68       8725.42       105.47 o                         
  10   6   0        324.19        359.64        34.28 o                         
  11   6   0       1233.60       1350.53        55.08 o                         
  12   6   0        225.89        309.03        43.52 o                         
  13   6   0        580.12        517.79        56.44 o                         
  14   6   0        959.45        953.19        74.98 o                         
  15   6   0        142.60        106.07        66.90 o                         
   1   7   0      34849.10      37900.25       274.60 o                         
   2   7   0       1135.65       1292.71        26.01 o                         
   3   7   0      20831.26      21194.64       174.25 o                         
   4   7   0       1720.11       1527.41        31.23 o                         
   5   7   0       1207.95       1197.33        27.39 o                         
   6   7   0      13667.35      13778.20       136.02 o                         
   7   7   0       9210.19       9347.36       101.30 o                         
   8   7   0      29375.82      29522.86       286.68 o                         
   9   7   0       1983.12       1957.78        50.42 o                         
  10   7   0       8224.07       7813.86        98.81 o                         
  11   7   0        138.39         94.32        33.48 o                         
  12   7   0       3212.01       3452.81        80.15 o                         
  13   7   0       1390.30       1475.54        67.04 o                         
  14   7   0          8.88        -12.11        69.76 o                         
  15   7   0         90.57         87.30        67.86 o                         
   0   8   0      15390.80      15098.11       186.87 o                         
   1   8   0      14506.95      14768.29       135.11 o                         
   2   8   0       9691.16       9117.72        86.60 o                         
   3   8   0          6.26         25.36        18.54 o                         
   4   8   0        330.96        374.13        25.82 o                         
   5   8   0      21883.83      22022.64       232.52 o                         
   6   8   0      15073.79      15081.85       148.87 o                         
   7   8   0       3271.74       3438.43        58.23 o                         
   8   8   0        605.24        688.16        34.08 o                         
   9   8   0      11542.35      10946.33       132.59 o                         
  10   8   0       1796.69       1921.58        66.48 o                         
  11   8   0       1872.94       1685.07        55.87 o                         
  12   8   0         76.02         75.26        52.33 o                         
  13   8   0        200.76        297.47        63.64 o                         
  14   8   0        107.54         79.95        60.32 o                         
   1   9   0      48263.16      50801.86       450.51 o                         
   2   9   0      11892.35      12099.67       115.39 o                         
   3   9   0      30061.65      30878.98       280.70 o                         
   4   9   0          2.76         38.13        20.24 o                         
   5   9   0      16258.05      16565.19       177.33 o                         
   6   9   0          7.77        113.02        24.55 o                         
   7   9   0       1251.03       1327.20        39.87 o                         
   8   9   0        522.01        525.99        34.77 o                         
   9   9   0        491.30        410.44        37.51 o                         
  10   9   0         21.41        120.93        35.24 o                         
  11   9   0        107.48         95.83        36.75 o                         
  12   9   0        794.93        769.44        67.72 o                         
  13   9   0        652.72        619.41        62.89 o                         
  14   9   0         71.10        116.78        68.69 o                         
   0  10   0      24759.32      26696.48       321.19 o                         
   1  10   0      14009.39      13602.55       124.53 o                         
   2  10   0      20370.76      21438.89       210.03 o                         
   3  10   0      55570.24      55793.71       476.77 o                         
   4  10   0      10168.99      10459.82       123.62 o                         
   5  10   0         28.49        138.76        27.34 o                         
   6  10   0        420.87        626.59        35.08 o                         
   7  10   0      13219.99      12866.44       135.97 o                         
   8  10   0       2609.93       2650.26        66.16 o                         
   9  10   0       5001.55       5013.14        82.01 o                         
  10  10   0          1.23         37.05        32.25 o                         
  11  10   0         79.22        109.70        50.78 o                         
  12  10   0        308.54        281.99        61.20 o                         
  13  10   0        227.67        298.76        73.42 o                         
  14  10   0        844.95        799.40        78.40 o                         
   1  11   0       3813.05       3729.65        55.20 o                         
   2  11   0       9517.08       9243.37        97.08 o                         
   3  11   0       7268.29       7433.60        83.64 o                         
   4  11   0       1728.52       1513.95        44.97 o                         
   5  11   0        198.29        204.40        27.49 o                         
   6  11   0        369.69        413.94        31.15 o                         
   7  11   0        424.44        414.30        39.57 o                         
   8  11   0       4197.10       4116.82        77.63 o                         
   9  11   0        280.44        199.97        40.52 o                         
  10  11   0        287.15        265.44        48.34 o                         
  11  11   0        771.86        753.26        59.39 o                         
  12  11   0        334.99        484.96        68.47 o                         
  13  11   0        779.12        670.10        82.91 o                         
   0  12   0       4662.58       4794.58        94.03 o                         
   1  12   0       3421.88       3578.67        56.17 o                         
   2  12   0      11504.97      11978.33       120.98 o                         
   3  12   0       5425.63       5378.09        82.16 o                         
   4  12   0       6146.23       6092.96        94.91 o                         
   5  12   0       1979.79       1866.06        49.02 o                         
   6  12   0       4616.05       4475.61        75.26 o                         
   7  12   0       4568.21       4250.00        97.41 o                         
   8  12   0         84.21         31.59        29.71 o                         
   9  12   0        129.18        121.82        42.32 o                         
  10  12   0        400.27        360.45        54.93 o                         
  11  12   0        763.73        724.74        88.39 o                         
  12  12   0        413.06        326.23        65.11 o                         
  13  12   0          0.30          1.89        63.14 o                         
   1  13   0       4630.31       4677.28        74.95 o                         
   2  13   0       2937.53       2653.79        58.55 o                         
   3  13   0       3453.56       3627.97        70.12 o                         
   4  13   0        201.79        234.72        35.05 o                         
   5  13   0        632.99        751.24        37.57 o                         
   6  13   0       3028.03       2837.73        64.56 o                         
   7  13   0         24.61         62.89        30.99 o                         
   8  13   0       1635.78       1556.13        57.72 o                         
   9  13   0        185.43        213.27        49.90 o                         
  10  13   0        892.99        925.83        75.85 o                         
  11  13   0        345.05        285.04        57.31 o                         
  12  13   0        289.05        195.37        59.53 o                         
   0  14   0       3297.54       3016.70       100.21 o                         
   1  14   0        135.05        191.35        33.46 o                         
   2  14   0       3369.95       3550.12        68.19 o                         
   3  14   0       4983.88       4509.02        79.57 o                         
   4  14   0       4288.63       4052.81        73.01 o                         
   5  14   0       2926.04       2881.82        63.83 o                         
   6  14   0          2.66          8.06        38.19 o                         
   7  14   0       1013.27       1104.81        59.64 o                         
   8  14   0          1.28        106.65        47.06 o                         
   9  14   0       1228.89       1301.96        64.87 o                         
  10  14   0       1035.93       1066.14        65.20 o                         
  11  14   0         94.23        -39.36        54.06 o                         
   1  15   0       1483.13       1521.02        51.84 o                         
   2  15   0       1021.27       1110.27        64.24 o                         
   3  15   0       2749.58       2811.69        69.72 o                         
   4  15   0          0.17         18.08        35.59 o                         
   5  15   0       1420.19       1378.47        60.08 o                         
   6  15   0        542.89        726.91        56.86 o                         
   7  15   0         97.46         96.01        54.72 o                         
   8  15   0        382.97        399.12        53.64 o                         
   9  15   0       1115.47       1116.92        67.47 o                         
  10  15   0         18.14        -57.16        57.16 o                         
   0  16   0        517.59        530.12        58.20 o                         
   1  16   0       2967.05       3034.06        74.93 o                         
   2  16   0        718.17        608.54        44.08 o                         
   3  16   0        660.71        706.63        49.61 o                         
   4  16   0       1321.27       1095.39        51.69 o                         
   5  16   0       5550.81       5896.97       104.88 o                         
   6  16   0         63.95         -5.49        47.25 o                         
   7  16   0       4592.12       4468.95       106.23 o                         
   8  16   0       1972.63       1748.09        73.53 o                         
   9  16   0          5.46         -7.58        57.66 o                         
  10  16   0        170.83        211.41       115.73 o                         
   1  17   0       2053.41       2096.21        73.43 o                         
   2  17   0         40.01         19.78        43.20 o                         
   3  17   0          1.42        -33.76        47.20 o                         
   4  17   0       3152.81       3296.41        98.41 o                         
   5  17   0         87.47        107.05        50.61 o                         
   6  17   0       4180.07       4402.15       117.15 o                         
   7  17   0        212.73         92.48        57.50 o                         
   8  17   0       1147.08        982.03        75.64 o                         
   0  18   0        493.77        465.45       111.42 o                         
   1  18   0        404.22        284.84        64.82 o                         
   2  18   0          1.01          0.11        56.64 o                         
   3  18   0        251.55        232.10        63.72 o                         
   4  18   0        368.55        442.44        67.44 o                         
   5  18   0        280.47        346.47        75.28 o                         
   6  18   0          8.39        -59.08        61.54 o                         
   7  18   0         14.62        114.90        65.88 o                         
   1  19   0        865.15        868.20       114.07 o                         
   2  19   0         33.31        -36.88        70.69 o                         
   3  19   0        203.13        163.72        71.49 o                         
   4  19   0       3452.96       3470.39       134.53 o                         
   5  19   0         83.95        110.28        65.49 o                         
   0  20   0        134.00        253.31       117.59 o                         
   1  20   0        318.50        299.42        86.75 o                         
   2  20   0        299.91        225.05        76.70 o                         
   3  20   0       3087.08       2881.60       215.93 o                         
 -16   1   1        107.53         87.32        70.03 o                         
 -15   1   1          6.10         94.54        65.43 o                         
 -14   1   1        212.95        296.24        51.65 o                         
 -13   1   1          2.81         83.52        39.97 o                         
 -12   1   1        987.30       1193.06        52.32 o                         
 -11   1   1        121.84        149.13        31.71 o                         
 -10   1   1       2193.29       2451.67        56.28 o                         
  -9   1   1       1058.47       1422.04        46.85 o                         
  -8   1   1        490.07        555.53        24.64 o                         
  -7   1   1      31863.51      31822.94       265.81 o                         
  -6   1   1      39730.91      36862.25       275.88 o                         
  -5   1   1        822.61       1229.50        23.69 o                         
  -4   1   1         45.14         94.14        11.19 o                         
  -3   1   1       7897.42       7267.65        53.83 o                         
  -2   1   1       2026.38       2017.28        25.55 o                         
   2   1   1        993.98       1368.13        17.47 o                         
   3   1   1        408.43        255.34        13.24 o                         
   4   1   1       4065.95       4410.70        42.29 o                         
   5   1   1       5321.25       5125.19        44.28 o                         
   6   1   1       1296.94       1392.05        35.88 o                         
   7   1   1        396.68        472.58        21.28 o                         
   8   1   1       2421.40       2428.94        47.93 o                         
   9   1   1       3649.75       4027.76        62.99 o                         
  10   1   1        399.10        391.41        30.60 o                         
  11   1   1       2766.40       2554.12        76.03 o                         
  12   1   1        281.29        232.75        41.63 o                         
  13   1   1        709.34        655.89        52.40 o                         
  14   1   1        622.73        516.12        59.83 o                         
  15   1   1        177.30        270.94        68.61 o                         
  16   1   1        355.44        354.71        93.72 o                         
 -16   2   1          2.35         32.28        71.33 o                         
 -15   2   1          9.57        104.12        64.51 o                         
 -14   2   1          1.05         50.23        47.39 o                         
 -13   2   1        295.81        417.45        43.97 o                         
 -12   2   1        125.93         72.25        36.02 o                         
 -11   2   1       3174.51       3266.19        83.51 o                         
 -10   2   1       3749.81       3578.26        63.33 o                         
  -9   2   1       3247.23       3445.73        54.24 o                         
  -8   2   1        416.65        611.98        24.43 o                         
  -7   2   1      17677.13      18336.82       159.55 o                         
  -6   2   1       1629.53       1812.51        31.73 o                         
  -5   2   1       2482.58       2206.85        30.58 o                         
  -4   2   1       4792.80       5189.36        45.45 o                         
  -3   2   1         44.89        236.09        12.30 o                         
  -2   2   1        242.83        260.92        10.18 o                         
  -1   2   1       2694.57       2432.32        26.29 o                         
   1   2   1      15913.19      16734.13       132.06 o                         
   2   2   1      41872.38      44000.11       296.76 o                         
   3   2   1       8540.29       8044.08        63.02 o                         
   4   2   1        636.23        845.38        17.55 o                         
   5   2   1      54978.46      49160.50       343.92 o                         
   6   2   1      20353.82      19830.19       158.70 o                         
   7   2   1          0.14         97.68        18.34 o                         
   8   2   1          0.31         16.45        20.16 o                         
   9   2   1       3176.62       2810.46        51.87 o                         
  10   2   1       4590.95       4456.98        84.49 o                         
  11   2   1        714.31        658.71        43.50 o                         
  12   2   1         73.22         84.53        46.15 o                         
  13   2   1         23.18         31.93        41.25 o                         
  14   2   1          0.88         19.94        46.66 o                         
  15   2   1        617.60        614.43        94.80 o                         
  16   2   1        102.42        270.39        78.36 o                         
 -16   3   1        103.65         12.45        72.06 o                         
 -15   3   1         19.15        187.63        71.53 o                         
 -14   3   1         61.36         71.58        53.35 o                         
 -13   3   1        887.70        987.73        50.36 o                         
 -12   3   1        739.62       1005.17        44.46 o                         
 -11   3   1         46.14        228.47        32.47 o                         
 -10   3   1        942.73        863.14        35.78 o                         
  -9   3   1       4269.88       3963.39        56.44 o                         
  -8   3   1        846.38       1276.62        31.71 o                         
  -7   3   1       3681.31       3671.03        47.42 o                         
  -6   3   1       2663.72       3015.15        39.84 o                         
  -5   3   1       5001.70       5387.99        56.11 o                         
  -4   3   1        760.25        527.87        15.82 o                         
  -3   3   1      29904.42      30100.24       217.12 o                         
  -2   3   1      10356.86       9341.98        80.62 o                         
  -1   3   1        269.22        205.53        10.25 o                         
   0   3   1      24405.26      27858.51       193.96 o                         
   1   3   1       3404.96       3064.97        27.98 o                         
   2   3   1      25834.82      27710.44       194.12 o                         
   3   3   1      16171.61      16193.71       113.98 o                         
   4   3   1       2880.82       2448.08        29.77 o                         
   5   3   1       6272.28       6682.62        58.09 o                         
   6   3   1       7261.55       6811.58        66.77 o                         
   7   3   1      12469.13      12854.51       117.72 o                         
   8   3   1       1737.87       1950.78        39.55 o                         
   9   3   1       1247.21       1264.31        38.26 o                         
  10   3   1          8.93         65.88        30.35 o                         
  11   3   1        710.98        729.48        40.95 o                         
  12   3   1         22.79         41.07        37.85 o                         
  13   3   1        281.61        227.73        43.44 o                         
  14   3   1        395.84        541.46        62.02 o                         
  15   3   1         30.93         93.58        65.98 o                         
 -15   4   1        147.89        162.91        79.04 o                         
 -14   4   1          6.92         31.77        62.95 o                         
 -13   4   1        277.42        315.59        46.15 o                         
 -12   4   1        229.55        212.91        39.61 o                         
 -11   4   1        678.40        702.74        37.49 o                         
 -10   4   1        866.25        816.05        38.52 o                         
  -9   4   1         89.37         83.74        23.60 o                         
  -8   4   1        418.45        468.43        26.51 o                         
  -7   4   1       1540.70       1571.09        35.36 o                         
  -6   4   1       1017.93       1332.46        53.83 o                         
  -5   4   1       4217.88       5063.72        59.20 o                         
  -4   4   1       5774.58       6413.41        53.30 o                         
  -3   4   1      28702.82      29626.92       221.64 o                         
  -2   4   1      50074.88      53385.49       391.40 o                         
  -1   4   1        878.20        981.87        17.46 o                         
   0   4   1       3115.55       3085.39        28.66 o                         
   1   4   1      29688.24      32915.26       229.91 o                         
   2   4   1        488.83        319.55        12.82 o                         
   3   4   1        571.57        505.35        14.81 o                         
   4   4   1       4656.69       5054.71        49.14 o                         
   5   4   1        586.29        745.43        30.67 o                         
   6   4   1      21520.92      21092.79       169.33 o                         
   7   4   1        221.51        313.04        21.40 o                         
   8   4   1      43258.57      41454.30       346.39 o                         
   9   4   1        119.69        127.65        27.37 o                         
  10   4   1       3062.93       2990.21        59.43 o                         
  11   4   1        290.40        282.94        34.07 o                         
  12   4   1       3376.39       3661.78        83.03 o                         
  13   4   1        551.25        594.10        48.94 o                         
  14   4   1        848.93        723.76        59.62 o                         
  15   4   1         47.64         13.02        68.93 o                         
 -15   5   1         83.99         74.98        70.94 o                         
 -14   5   1        166.42        279.50        59.21 o                         
 -13   5   1        167.89        230.66        46.63 o                         
 -12   5   1        421.33        455.05        38.16 o                         
 -11   5   1       1626.39       1948.87        51.95 o                         
 -10   5   1        364.21        529.92        38.83 o                         
  -9   5   1        802.73       1088.45        39.11 o                         
  -8   5   1         12.53        167.33        22.85 o                         
  -7   5   1        472.57        862.04        31.31 o                         
  -6   5   1      18582.47      18301.01       154.82 o                         
  -5   5   1       3517.79       3845.60        61.71 o                         
  -4   5   1       5947.51       5952.94        63.90 o                         
  -3   5   1      13168.31      13544.21       109.53 o                         
  -2   5   1       6427.32       6426.69        58.73 o                         
  -1   5   1       2287.59       2582.09        28.86 o                         
   0   5   1      16002.15      18190.07       127.13 o                         
   1   5   1       5858.14       6282.69        50.60 o                         
   2   5   1      26030.61      28126.48       210.30 o                         
   3   5   1       7840.68       7494.32        62.49 o                         
   4   5   1       4703.88       4638.55        45.31 o                         
   5   5   1       3362.18       4180.39        65.81 o                         
   6   5   1       7900.98       8123.31        75.24 o                         
   7   5   1      19726.71      18516.88       171.01 o                         
   8   5   1        295.77        440.88        29.37 o                         
   9   5   1      16000.94      15600.47       164.35 o                         
  10   5   1         52.71         33.08        29.72 o                         
  11   5   1       3151.73       3129.39        67.27 o                         
  12   5   1        897.51       1125.83        55.12 o                         
  13   5   1       3683.62       3884.39        93.15 o                         
  14   5   1         18.77         65.96        52.74 o                         
  15   5   1         66.63         83.18        68.38 o                         
 -15   6   1         21.88        -55.29        64.96 o                         
 -14   6   1        140.27        124.57        58.20 o                         
 -13   6   1        139.76         42.78        50.14 o                         
 -12   6   1       1436.27       1400.30        76.32 o                         
 -11   6   1        314.55        310.52        36.46 o                         
 -10   6   1        337.45        422.16        32.94 o                         
  -9   6   1        746.20        846.69        35.59 o                         
  -8   6   1       2006.86       2640.94        52.50 o                         
  -7   6   1       1302.80       1527.39        56.60 o                         
  -6   6   1      10775.95      10392.13        98.39 o                         
  -5   6   1      17755.20      18096.43       156.94 o                         
  -4   6   1       6563.34       6593.59        68.62 o                         
  -3   6   1       1461.94       1691.50        32.15 o                         
  -2   6   1      24016.55      22318.05       160.31 o                         
  -1   6   1       3305.84       4288.55        42.48 o                         
   0   6   1       5794.98       6115.49        54.27 o                         
   1   6   1      72522.41      75027.08       566.64 o                         
   2   6   1        430.54        509.49        15.48 o                         
   3   6   1       3098.17       3300.86        37.95 o                         
   4   6   1       2273.15       2072.42        42.74 o                         
   5   6   1      15437.43      14844.79       123.40 o                         
   6   6   1      10107.62       9998.26       103.06 o                         
   7   6   1        913.26        934.20        30.62 o                         
   8   6   1         19.88        189.82        41.30 o                         
   9   6   1        849.11        906.28        37.15 o                         
  10   6   1       6353.39       6376.98        90.42 o                         
  11   6   1       2968.87       3355.77        74.69 o                         
  12   6   1        227.03        283.19        42.65 o                         
  13   6   1        111.83        223.34        50.68 o                         
  14   6   1        607.92        539.54        71.49 o                         
  15   6   1         35.42        100.33        67.23 o                         
 -15   7   1        131.97         60.33        68.15 o                         
 -14   7   1        193.67        217.23        62.99 o                         
 -13   7   1         99.28          8.86        48.72 o                         
 -12   7   1       1736.23       1875.07        70.26 o                         
 -11   7   1        858.12        780.53        40.06 o                         
 -10   7   1        137.39        324.87        35.56 o                         
  -9   7   1        329.98        330.24        34.06 o                         
  -8   7   1       7656.93       8666.67        99.46 o                         
  -7   7   1        463.57        691.96        30.41 o                         
  -6   7   1       4930.63       5159.02        69.45 o                         
  -5   7   1         36.57         72.38        17.68 o                         
  -4   7   1       1819.66       2124.81        37.19 o                         
  -3   7   1      43192.33      41766.31       356.39 o                         
  -2   7   1        136.82        204.53        17.99 o                         
  -1   7   1      27700.13      28671.39       222.67 o                         
   0   7   1       4804.53       5418.87        46.70 o                         
   1   7   1       7495.75       7800.03        65.19 o                         
   2   7   1      49778.74      51385.40       369.36 o                         
   3   7   1       7447.37       7484.54        70.80 o                         
   4   7   1       1196.41       1038.32        24.53 o                         
   5   7   1        342.17        361.77        21.15 o                         
   6   7   1       3444.82       3511.07        53.36 o                         
   7   7   1      13270.38      12258.31       126.40 o                         
   8   7   1       1044.10       1337.28        54.80 o                         
   9   7   1         20.46         37.46        31.99 o                         
  10   7   1       3823.37       4216.68        71.95 o                         
  11   7   1        731.24        610.47        48.15 o                         
  12   7   1        110.35        195.54        41.62 o                         
  13   7   1        184.52        153.42        51.51 o                         
  14   7   1         51.44         81.94        61.11 o                         
  15   7   1        101.15         36.05        68.12 o                         
 -14   8   1        243.66        345.64        66.37 o                         
 -13   8   1         37.46         45.44        50.45 o                         
 -12   8   1        117.20         89.85        50.45 o                         
 -11   8   1        988.16        915.41        50.79 o                         
 -10   8   1          6.67         30.08        34.49 o                         
  -9   8   1        544.60        709.83        37.32 o                         
  -8   8   1        232.11        324.75        30.98 o                         
  -7   8   1       4020.26       4183.60        67.57 o                         
  -6   8   1        261.16        396.42        35.22 o                         
  -5   8   1       5738.43       5471.21        70.41 o                         
  -4   8   1       5641.92       6053.37        82.44 o                         
  -3   8   1       1910.86       2041.72        37.29 o                         
  -2   8   1       7228.63       6859.10        66.65 o                         
  -1   8   1       1392.81       1702.78        32.56 o                         
   0   8   1       4474.73       4706.44        48.88 o                         
   1   8   1         75.87        132.40        18.38 o                         
   2   8   1       2256.06       1967.50        35.52 o                         
   3   8   1       2543.31       2853.69        48.93 o                         
   4   8   1       1142.36       1234.20        30.57 o                         
   5   8   1       8371.13       8300.32       101.24 o                         
   6   8   1      23112.92      22215.40       209.47 o                         
   7   8   1       1909.43       2193.29        49.92 o                         
   8   8   1       5868.65       6219.35        81.79 o                         
   9   8   1       3282.47       3155.26        65.55 o                         
  10   8   1        142.87        148.84        33.23 o                         
  11   8   1        917.21       1038.63        48.45 o                         
  12   8   1         29.45         -0.91        42.70 o                         
  13   8   1        794.87        994.08        66.36 o                         
  14   8   1          1.55        115.92        60.91 o                         
 -14   9   1        696.39        716.86        75.76 o                         
 -13   9   1        111.38        136.65        62.17 o                         
 -12   9   1        455.07        402.65        55.54 o                         
 -11   9   1        197.50        144.29        42.85 o                         
 -10   9   1          7.68         31.86        36.44 o                         
  -9   9   1       1138.01       1372.16        46.80 o                         
  -8   9   1       6045.44       6030.04        85.42 o                         
  -7   9   1       1863.96       1835.64        50.08 o                         
  -6   9   1       8824.30       8394.29        98.95 o                         
  -5   9   1        416.44        468.52        39.81 o                         
  -4   9   1       5423.48       5453.07        64.53 o                         
  -3   9   1        581.32        768.14        27.91 o                         
  -2   9   1       1652.29       1724.03        36.06 o                         
  -1   9   1       2767.99       2931.00        45.45 o                         
   0   9   1       2519.41       2462.52        38.29 o                         
   1   9   1        722.41       1077.66        37.92 o                         
   2   9   1        407.97        438.94        28.84 o                         
   3   9   1        563.65        817.52        28.15 o                         
   4   9   1       2988.45       3063.88        45.68 o                         
   5   9   1      17316.08      17857.14       180.84 o                         
   6   9   1       1632.78       1777.00        44.71 o                         
   7   9   1         41.23         80.46        27.50 o                         
   8   9   1       5494.19       5379.02        82.60 o                         
   9   9   1        208.44        282.11        33.31 o                         
  10   9   1       3759.55       3430.29        72.62 o                         
  11   9   1        269.84        236.53        40.79 o                         
  12   9   1        292.22        232.06        52.78 o                         
  13   9   1          4.68          4.65        53.55 o                         
  14   9   1       1074.40       1072.11        76.79 o                         
 -14  10   1        128.91        257.88        79.21 o                         
 -13  10   1       1431.81       1280.14        73.81 o                         
 -12  10   1        164.16        157.19        54.12 o                         
 -11  10   1        391.39        562.24        61.86 o                         
 -10  10   1       1257.01       1127.06        53.25 o                         
  -9  10   1       3227.50       2995.17        80.45 o                         
  -8  10   1        404.02        574.98        37.25 o                         
  -7  10   1        105.59        245.10        31.98 o                         
  -6  10   1       2996.67       2854.85        64.57 o                         
  -5  10   1       2023.74       2013.80        47.84 o                         
  -4  10   1       3693.94       3890.08        67.06 o                         
  -3  10   1        968.00       1512.30        60.54 o                         
  -2  10   1       1361.50       1846.86        41.99 o                         
  -1  10   1       8760.94       8913.35        89.66 o                         
   0  10   1       1479.32       1125.60        28.07 o                         
   1  10   1       1384.93       1446.36        37.34 o                         
   2  10   1       5788.65       6447.39        81.58 o                         
   3  10   1       6268.04       6985.71        78.15 o                         
   4  10   1         38.93         50.25        22.48 o                         
   5  10   1      14154.01      13507.43       150.57 o                         
   6  10   1       6771.77       6708.42        92.13 o                         
   7  10   1        869.60        885.58        36.99 o                         
   8  10   1       6887.23       6513.24        88.99 o                         
   9  10   1       3275.22       3331.86        70.84 o                         
  10  10   1          0.03         45.31        38.07 o                         
  11  10   1         27.62        -37.61        51.84 o                         
  12  10   1        637.28        643.66        64.99 o                         
  13  10   1          4.25         11.27        54.48 o                         
  14  10   1         42.74          5.80        74.33 o                         
 -13  11   1         55.46        159.81        62.34 o                         
 -12  11   1       2575.04       2664.40        91.16 o                         
 -11  11   1        219.61        249.12        53.43 o                         
 -10  11   1        669.07        700.13        57.72 o                         
  -9  11   1       1011.25       1014.82        48.74 o                         
  -8  11   1       1107.56       1452.26        54.83 o                         
  -7  11   1          0.01         17.96        35.46 o                         
  -6  11   1       1287.44       1614.08        44.75 o                         
  -5  11   1        910.12        964.34        37.18 o                         
  -4  11   1       9916.11       9984.56       113.99 o                         
  -3  11   1      10772.81       9881.87       103.21 o                         
  -2  11   1        559.73        662.69        28.00 o                         
  -1  11   1       3261.41       3564.08        52.59 o                         
   0  11   1      11444.55      11574.85       114.78 o                         
   1  11   1       7623.56       8129.60        84.47 o                         
   2  11   1      38969.46      38420.55       335.33 o                         
   3  11   1        825.41        868.84        31.91 o                         
   4  11   1       1887.30       1913.92        57.79 o                         
   5  11   1       1544.81       1670.83        45.25 o                         
   6  11   1         47.79         63.55        30.56 o                         
   7  11   1        754.20        848.42        44.86 o                         
   8  11   1          0.71         41.84        31.72 o                         
   9  11   1       2062.85       1838.00        73.98 o                         
  10  11   1          0.02         34.44        42.39 o                         
  11  11   1        345.42        314.78        53.59 o                         
  12  11   1        785.62       1044.12        71.86 o                         
  13  11   1        309.43        245.56        68.25 o                         
 -13  12   1        409.06        389.34        79.14 o                         
 -12  12   1        123.41        122.54        56.08 o                         
 -11  12   1        532.91        598.12        59.22 o                         
 -10  12   1        489.10        635.56        77.49 o                         
  -9  12   1        107.01         74.84        42.44 o                         
  -8  12   1         72.63         59.07        37.97 o                         
  -7  12   1       2099.27       2150.90        60.54 o                         
  -6  12   1         71.68         83.52        31.68 o                         
  -5  12   1         44.80         72.40        29.45 o                         
  -4  12   1        272.27        342.47        41.82 o                         
  -3  12   1       1794.58       1918.30        48.84 o                         
  -2  12   1        336.11        497.21        28.68 o                         
  -1  12   1       4278.54       4042.13        56.91 o                         
   0  12   1       2954.64       3014.04        49.82 o                         
   1  12   1      27661.14      26754.76       241.48 o                         
   2  12   1      13123.61      12796.65       133.53 o                         
   3  12   1      27308.07      26700.27       253.83 o                         
   4  12   1       5392.57       5255.62        81.83 o                         
   5  12   1         55.32         39.40        29.24 o                         
   6  12   1      10427.76      10199.55       116.07 o                         
   7  12   1         23.52         60.71        31.40 o                         
   8  12   1         67.57         73.47        34.58 o                         
   9  12   1        153.09        278.48        41.99 o                         
  10  12   1          1.38        -10.20        42.78 o                         
  11  12   1        743.91        900.32        85.14 o                         
  12  12   1          6.60        -21.77        54.74 o                         
  13  12   1        449.97        527.46        92.14 o                         
 -12  13   1          1.64        -49.61        59.53 o                         
 -11  13   1       1105.66       1178.29        77.02 o                         
 -10  13   1          8.56         11.90        51.55 o                         
  -9  13   1       1481.38       1596.70        67.90 o                         
  -8  13   1        600.93        518.51        45.00 o                         
  -7  13   1         66.60        102.03        35.98 o                         
  -6  13   1       2402.33       2415.10        64.00 o                         
  -5  13   1         93.97        117.88        36.35 o                         
  -4  13   1        137.11        186.68        33.79 o                         
  -3  13   1          0.21        106.57        34.38 o                         
  -2  13   1       4685.67       4717.41        88.34 o                         
  -1  13   1      11055.75      10804.52       130.61 o                         
   0  13   1       4141.79       4149.51        60.21 o                         
   1  13   1         30.67         67.10        26.27 o                         
   2  13   1       6876.02       6458.00        83.66 o                         
   3  13   1       3531.05       3594.13        72.71 o                         
   4  13   1         37.08         76.67        30.86 o                         
   5  13   1      11706.83      11866.89       136.47 o                         
   6  13   1          1.49         37.14        31.12 o                         
   7  13   1       2627.78       2608.36        61.46 o                         
   8  13   1        924.47        950.20        48.09 o                         
   9  13   1        275.16        239.11        68.83 o                         
  10  13   1       1678.17       1715.04        71.35 o                         
  11  13   1        255.23        119.73        64.36 o                         
  12  13   1        115.08        177.60        59.59 o                         
 -11  14   1        264.46        275.76        58.25 o                         
 -10  14   1        914.13        920.21        68.75 o                         
  -9  14   1        388.21        332.07        53.59 o                         
  -8  14   1        543.60        617.86        60.87 o                         
  -7  14   1        102.49        116.42        45.92 o                         
  -6  14   1        159.56        258.21        37.93 o                         
  -5  14   1        838.66        956.03        42.05 o                         
  -4  14   1       2175.68       2143.83        58.65 o                         
  -3  14   1       1048.74        947.60        44.38 o                         
  -2  14   1       7520.94       7142.97        95.31 o                         
  -1  14   1        100.62        212.23        33.02 o                         
   0  14   1       1120.88       1043.71        54.34 o                         
   1  14   1       8025.16       8035.92       110.07 o                         
   2  14   1        788.82        780.76        41.79 o                         
   3  14   1         19.44         45.87        37.96 o                         
   4  14   1       2832.90       3070.45        77.07 o                         
   5  14   1        559.57        687.59        38.75 o                         
   6  14   1        239.15        278.04        43.24 o                         
   7  14   1       3908.24       3660.01        79.88 o                         
   8  14   1       1768.46       1632.70        59.99 o                         
   9  14   1       1545.31       1518.75        67.36 o                         
  10  14   1          3.88        -24.12        60.72 o                         
  11  14   1        731.49        744.38        70.20 o                         
 -10  15   1        435.55        286.94        63.28 o                         
  -9  15   1        133.55        111.29        53.10 o                         
  -8  15   1        948.08        934.91        65.07 o                         
  -7  15   1       1853.78       1957.96        69.80 o                         
  -6  15   1        327.37        370.91        55.40 o                         
  -5  15   1         44.93         37.28        36.48 o                         
  -4  15   1         45.59         65.96        35.85 o                         
  -3  15   1         12.91          3.58        32.32 o                         
  -2  15   1        199.13        225.47        34.21 o                         
  -1  15   1        457.30        524.58        43.05 o                         
   0  15   1         20.30         82.39        38.53 o                         
   1  15   1        590.91        458.24        40.32 o                         
   2  15   1        900.74        995.79        46.98 o                         
   3  15   1          0.79         66.18        38.74 o                         
   4  15   1        849.11        947.89        51.21 o                         
   5  15   1         13.75         14.08        36.78 o                         
   6  15   1       3649.48       3399.80        78.88 o                         
   7  15   1       1910.38       1806.27        64.72 o                         
   8  15   1       1061.41       1092.27        66.38 o                         
   9  15   1         51.97        -40.04        68.32 o                         
  10  15   1        339.15        323.72        62.64 o                         
 -10  16   1         23.53        -92.16        92.16 o                         
  -9  16   1         17.54         35.98        58.05 o                         
  -8  16   1        352.07        377.75        56.72 o                         
  -7  16   1        330.55        355.05        54.36 o                         
  -6  16   1        161.27        203.76        49.99 o                         
  -5  16   1        866.15        811.63        55.82 o                         
  -4  16   1         10.09        112.00        40.24 o                         
  -3  16   1        161.13        220.96        47.96 o                         
  -2  16   1        500.55        483.39        43.26 o                         
  -1  16   1        254.75        202.10        39.39 o                         
   0  16   1         42.57         29.31        35.99 o                         
   1  16   1          1.53         90.60        38.13 o                         
   2  16   1          1.24         -7.23        37.44 o                         
   3  16   1        481.29        442.74        43.78 o                         
   4  16   1        288.33        283.00        45.95 o                         
   5  16   1          3.53        166.93        43.96 o                         
   6  16   1        356.42        343.98        51.69 o                         
   7  16   1        263.57        442.72        54.05 o                         
   8  16   1         83.23        216.59        72.79 o                         
   9  16   1         79.27          3.36        58.10 o                         
  10  16   1        219.48         64.04       162.11 o                         
  -8  17   1         52.80         43.31        59.09 o                         
  -7  17   1        214.62        282.96        60.29 o                         
  -6  17   1       2895.61       2987.22       153.92 o                         
  -5  17   1        349.56        350.49        52.38 o                         
  -4  17   1       1407.74       1377.08        67.07 o                         
  -3  17   1        210.72        248.26        51.12 o                         
  -2  17   1        157.32        153.63        61.52 o                         
  -1  17   1        445.36        444.17        52.72 o                         
   0  17   1       1117.93       1055.68        55.08 o                         
   1  17   1        125.65        225.70        55.07 o                         
   2  17   1         43.42        131.88        42.02 o                         
   3  17   1        139.54        183.81        45.57 o                         
   4  17   1        932.25        870.49        66.96 o                         
   5  17   1        129.91        100.86        57.18 o                         
   6  17   1        913.91        968.76        67.17 o                         
   7  17   1        387.78        348.17        67.78 o                         
   8  17   1        106.35        224.01        65.52 o                         
  -7  18   1        528.90        412.51        70.25 o                         
  -6  18   1        113.54        127.80        77.74 o                         
  -5  18   1        580.35        506.55        64.00 o                         
  -4  18   1       2163.01       1928.16        90.57 o                         
  -3  18   1        347.32        315.39        61.37 o                         
  -2  18   1        362.59        374.39        67.48 o                         
  -1  18   1       3226.28       3204.60       115.66 o                         
   0  18   1       1132.92       1089.54        86.97 o                         
   1  18   1          0.29        -51.01        54.40 o                         
   2  18   1        253.95        169.11        60.08 o                         
   3  18   1       2031.92       2055.28        98.97 o                         
   4  18   1        121.44        245.29        69.20 o                         
   5  18   1        221.72        201.86        79.78 o                         
   6  18   1        306.70        296.30        81.54 o                         
   7  18   1        536.23        672.62        72.32 o                         
  -5  19   1          4.20         62.90        64.73 o                         
  -4  19   1        334.45        256.67        74.43 o                         
  -3  19   1       1844.69       2178.80       112.37 o                         
  -2  19   1        213.63         57.01        80.65 o                         
  -1  19   1        173.90         72.40        76.97 o                         
   0  19   1        137.73        356.03       109.86 o                         
   1  19   1         35.83         24.66        65.68 o                         
   2  19   1        274.71        179.29        92.48 o                         
   3  19   1         27.79        105.66        82.79 o                         
   4  19   1        236.57        194.94        72.49 o                         
   5  19   1          0.73         83.25        64.21 o                         
  -3  20   1        816.71        792.30        98.16 o                         
  -2  20   1         98.26        168.00        90.52 o                         
  -1  20   1        131.97        261.85       115.78 o                         
   0  20   1        219.40        153.58        83.92 o                         
   1  20   1        142.77        402.87       107.17 o                         
   2  20   1         78.74         43.71        70.55 o                         
   3  20   1        176.17         54.29       165.50 o                         
 -16   0   2        238.78        177.88        98.36 o                         
 -15   0   2          5.43        -25.24        87.37 o                         
 -14   0   2       1072.94        995.33       126.96 o                         
 -13   0   2       3104.49       3172.19       127.54 o                         
 -12   0   2      12200.20      11992.36       208.76 o                         
 -11   0   2      18892.88      18139.33       258.53 o                         
 -10   0   2       2730.47       2599.67        79.35 o                         
  -9   0   2      22628.85      21076.03       263.51 o                         
  -8   0   2      14615.82      14339.64       198.55 o                         
  -7   0   2       4673.81       4920.93        78.41 o                         
  -6   0   2      63861.98      61309.46       699.57 o                         
  -5   0   2        201.49        328.04        25.99 o                         
  -4   0   2        241.54        224.19        17.24 o                         
  -3   0   2     209725.06     197749.03      4319.11 o                         
  -2   0   2      17230.55      16755.78       180.87 o                         
   2   0   2      49370.62      50327.50       504.30 o                         
   3   0   2        584.79        533.12        18.94 o                         
   4   0   2      14340.07      13840.76       139.91 o                         
   5   0   2       6258.52       8971.03        97.12 o                         
   6   0   2       2840.71       2946.78        49.73 o                         
   7   0   2       3710.30       3434.05        69.41 o                         
   8   0   2      15545.68      14860.33       207.84 o                         
   9   0   2      37396.05      36524.01       502.73 o                         
  10   0   2       7012.23       6610.03       122.98 o                         
  11   0   2       1044.72       1074.67        68.98 o                         
  12   0   2      11439.30      11202.85       201.04 o                         
  13   0   2        179.85        139.28        60.76 o                         
  14   0   2        373.77        511.36        80.44 o                         
  15   0   2         27.09        -24.18        90.14 o                         
  16   0   2          7.33        -98.22       182.77 o                         
 -16   1   2        132.60        136.63        69.83 o                         
 -15   1   2         36.31         99.49        63.40 o                         
 -14   1   2          6.40         -5.95        48.20 o                         
 -13   1   2       7150.57       6683.33       114.09 o                         
 -12   1   2        268.19        330.76        37.49 o                         
 -11   1   2       2056.70       2101.74        54.78 o                         
 -10   1   2      12812.53      12906.88       134.63 o                         
  -9   1   2         41.93         43.00        23.46 o                         
  -8   1   2       3851.75       3878.87        60.82 o                         
  -7   1   2       5995.94       6446.83        66.74 o                         
  -6   1   2      10245.41       9964.63        88.37 o                         
  -5   1   2      29867.72      27993.68       204.10 o                         
  -4   1   2      12367.18      13317.64        97.76 o                         
  -3   1   2       2596.01       2666.94        28.72 o                         
  -2   1   2       7688.94       9063.09        71.30 o                         
   2   1   2       6435.28       7148.83        54.68 o                         
   3   1   2      15944.32      16600.98       121.89 o                         
   4   1   2      26527.31      24973.76       181.96 o                         
   5   1   2       7567.62       7211.40        59.31 o                         
   6   1   2       1617.24       1713.65        29.22 o                         
   7   1   2      11685.69      12274.79       112.06 o                         
   8   1   2      15902.91      15486.08       145.14 o                         
   9   1   2        454.74        460.61        30.04 o                         
  10   1   2       5858.48       6339.77        91.69 o                         
  11   1   2       7485.75       7462.65       105.88 o                         
  12   1   2          1.16          5.26        41.04 o                         
  13   1   2       2881.55       2613.14        73.88 o                         
  14   1   2       1396.02       1477.58        62.57 o                         
  15   1   2        138.67          9.61        64.47 o                         
  16   1   2          1.23        183.05        89.50 o                         
 -16   2   2         16.61         35.20        69.77 o                         
 -15   2   2       1116.84       1162.15        95.27 o                         
 -14   2   2        487.28        469.76        54.84 o                         
 -13   2   2       1281.11       1237.44        51.65 o                         
 -12   2   2       3607.80       3727.04        74.54 o                         
 -11   2   2       3169.65       2985.10        60.64 o                         
 -10   2   2        164.85        174.44        26.00 o                         
  -9   2   2       1292.05       1528.61        43.03 o                         
  -8   2   2         49.90        131.27        20.36 o                         
  -7   2   2       2460.60       2875.33        41.63 o                         
  -6   2   2          1.63         34.45        16.22 o                         
  -5   2   2      14068.10      16018.40       124.29 o                         
  -4   2   2      39502.98      37694.81       279.74 o                         
  -3   2   2       1335.81       1872.49        29.56 o                         
  -2   2   2      33643.01      35651.23       261.33 o                         
  -1   2   2      15600.60      15777.21       124.45 o                         
   0   2   2       5970.26       6656.02        93.56 o                         
   1   2   2      10654.56      12021.01        93.22 o                         
   2   2   2       3238.57       3243.78        32.31 o                         
   3   2   2       3983.96       3181.10        30.98 o                         
   4   2   2       4074.70       4080.08        39.64 o                         
   5   2   2      32003.58      32297.95       241.99 o                         
   6   2   2       4551.70       4443.38        50.99 o                         
   7   2   2      15871.00      15133.72       140.13 o                         
   8   2   2         30.91         24.77        20.39 o                         
   9   2   2          0.06        171.02        25.60 o                         
  10   2   2        877.60        911.31        39.48 o                         
  11   2   2       2268.20       2161.07        61.18 o                         
  12   2   2       1890.98       1910.58        62.22 o                         
  13   2   2        584.95        726.60        47.37 o                         
  14   2   2        132.18        119.67        51.63 o                         
  15   2   2        303.03        395.56        70.67 o                         
  16   2   2        234.54        154.18        82.62 o                         
 -16   3   2        549.33        442.07        74.52 o                         
 -15   3   2         92.24        162.08        85.68 o                         
 -14   3   2       3082.50       3221.58       104.65 o                         
 -13   3   2          2.17         62.01        43.86 o                         
 -12   3   2       2845.83       2614.41        61.23 o                         
 -11   3   2       5576.87       5339.02        85.59 o                         
 -10   3   2       5355.76       5362.83        72.53 o                         
  -9   3   2          8.12         17.93        21.89 o                         
  -8   3   2        239.74        342.36        22.65 o                         
  -7   3   2         34.61         82.70        17.78 o                         
  -6   3   2      10440.21      11135.86        95.01 o                         
  -5   3   2      53507.62      51132.93       377.51 o                         
  -4   3   2      10429.47      11562.39        86.72 o                         
  -3   3   2      33113.18      31547.88       233.80 o                         
  -2   3   2      10428.86       9954.81        79.75 o                         
  -1   3   2      37519.36      38151.00       287.95 o                         
   0   3   2      87264.48      95163.99      1077.35 o                         
   1   3   2      15503.17      19062.82       134.43 o                         
   2   3   2       2888.99       2323.72        24.41 o                         
   3   3   2      53976.17      62313.41       420.72 o                         
   4   3   2      11245.64      12663.14        97.37 o                         
   5   3   2      16968.74      18044.60       136.05 o                         
   6   3   2        538.42        589.03        22.59 o                         
   7   3   2       7451.26       7264.89        77.49 o                         
   8   3   2         27.14         43.34        20.66 o                         
   9   3   2        619.14        525.55        38.55 o                         
  10   3   2      11142.19      11079.07       121.26 o                         
  11   3   2        393.05        463.77        38.90 o                         
  12   3   2       1298.05       1370.44        63.48 o                         
  13   3   2         12.08         47.09        47.49 o                         
  14   3   2        153.99        104.04        51.92 o                         
  15   3   2        675.11        597.50        74.03 o                         
 -15   4   2        658.69        619.21        73.59 o                         
 -14   4   2          1.65        -57.50        57.50 o                         
 -13   4   2       1192.74       1389.58        56.41 o                         
 -12   4   2          0.06         88.85        34.67 o                         
 -11   4   2       7774.81       7631.04       101.67 o                         
 -10   4   2        447.58        437.11        33.10 o                         
  -9   4   2        254.14        297.23        24.85 o                         
  -8   4   2         35.68         68.96        21.70 o                         
  -7   4   2       1094.26        900.00        25.60 o                         
  -6   4   2      69813.98      70120.78       591.36 o                         
  -5   4   2      40077.16      39646.13       315.62 o                         
  -4   4   2      16222.57      15632.92       117.97 o                         
  -3   4   2       4331.40       4518.80        46.25 o                         
  -2   4   2       8671.01       9738.12        79.46 o                         
  -1   4   2       2235.98       2451.66        33.14 o                         
   0   4   2      33680.18      41200.30       286.17 o                         
   1   4   2      12513.19      13453.29        97.49 o                         
   2   4   2       1143.69       1442.00        22.67 o                         
   3   4   2       7994.24       8067.83        63.22 o                         
   4   4   2     129348.94     123692.09       876.24 o                         
   5   4   2        289.26        626.38        18.70 o                         
   6   4   2         21.26         96.04        19.52 o                         
   7   4   2      21794.22      20321.19       177.85 o                         
   8   4   2        316.57        558.15        45.39 o                         
   9   4   2       1410.99       1306.12        40.29 o                         
  10   4   2       1174.85       1369.93        42.65 o                         
  11   4   2       2159.29       1996.38        60.79 o                         
  12   4   2       2733.02       2700.69        81.91 o                         
  13   4   2       1208.00       1309.01        57.56 o                         
  14   4   2          5.23        105.99        52.07 o                         
  15   4   2         24.27         58.69        66.39 o                         
 -15   5   2         46.51        104.29        67.94 o                         
 -14   5   2        198.75        165.37        60.70 o                         
 -13   5   2        919.76       1193.07        64.09 o                         
 -12   5   2          6.34        135.85        39.97 o                         
 -11   5   2        526.59        557.81        41.16 o                         
 -10   5   2       1141.04       1197.56        47.88 o                         
  -9   5   2         13.59         56.36        27.55 o                         
  -8   5   2      16566.22      15170.80       144.20 o                         
  -7   5   2        384.07        397.37        23.12 o                         
  -6   5   2       3233.63       3484.72        51.30 o                         
  -5   5   2      61135.89      59740.09       470.06 o                         
  -4   5   2       9917.91       9602.84        82.95 o                         
  -3   5   2       8734.20       8591.74        71.07 o                         
  -2   5   2      21554.76      22532.50       194.35 o                         
  -1   5   2       1290.31       1234.45        23.82 o                         
   0   5   2        394.85        466.58        12.53 o                         
   1   5   2       7725.83       9328.12        72.82 o                         
   2   5   2      48947.92      52033.64       362.24 o                         
   3   5   2       7136.81       7511.25        63.06 o                         
   4   5   2       4082.15       3904.64        43.73 o                         
   5   5   2      88945.24      87165.69       682.09 o                         
   6   5   2       2428.20       2250.37        40.38 o                         
   7   5   2         23.29        189.26        23.52 o                         
   8   5   2       4915.07       4591.84        67.69 o                         
   9   5   2        516.99        628.40        34.24 o                         
  10   5   2       1970.91       2011.62        57.21 o                         
  11   5   2         15.48         58.20        35.66 o                         
  12   5   2          1.11        -26.04        42.66 o                         
  13   5   2        110.60        231.95        46.68 o                         
  14   5   2         36.89        -17.26        51.61 o                         
  15   5   2         48.79         29.51        72.69 o                         
 -15   6   2        608.47        681.86        76.45 o                         
 -14   6   2         36.65         89.68        58.89 o                         
 -13   6   2       1828.30       1916.52        70.76 o                         
 -12   6   2         10.86         85.11        38.21 o                         
 -11   6   2        119.56        155.81        35.42 o                         
 -10   6   2         34.32         -9.51        29.92 o                         
  -9   6   2       8380.07       8762.53       145.94 o                         
  -8   6   2       7109.06       6889.43        90.83 o                         
  -7   6   2      13507.46      12726.41       122.90 o                         
  -6   6   2        604.91        770.20        25.41 o                         
  -5   6   2      24546.52      23391.39       192.49 o                         
  -4   6   2       1257.49       1374.48        30.59 o                         
  -3   6   2      64509.53      63502.88       467.19 o                         
  -2   6   2       5737.56       6231.97        55.13 o                         
  -1   6   2       9823.57       9266.31        71.60 o                         
   0   6   2      17082.05      16914.65       123.17 o                         
   1   6   2      27074.24      27351.39       212.18 o                         
   2   6   2       1374.86       1844.44        38.80 o                         
   3   6   2      45087.08      44767.40       323.54 o                         
   4   6   2        327.55        395.24        18.04 o                         
   5   6   2        657.33        620.47        21.70 o                         
   6   6   2      15055.43      14019.81       137.39 o                         
   7   6   2      17170.96      16358.71       159.38 o                         
   8   6   2       3574.11       3285.04        56.85 o                         
   9   6   2        653.89        682.29        35.23 o                         
  10   6   2       2890.00       2971.68        64.91 o                         
  11   6   2          2.86         19.20        36.29 o                         
  12   6   2        191.88        167.91        45.66 o                         
  13   6   2        229.89        179.67        50.63 o                         
  14   6   2          1.39        -51.63        51.63 o                         
  15   6   2          5.93        -52.43        65.97 o                         
 -15   7   2        284.19        366.85        72.45 o                         
 -14   7   2        652.10        635.95        67.04 o                         
 -13   7   2          7.12         -3.66        48.81 o                         
 -12   7   2        132.40        164.39        46.54 o                         
 -11   7   2        207.98        162.95        38.13 o                         
 -10   7   2       1064.33       1197.33        43.06 o                         
  -9   7   2       3675.75       3758.15        66.49 o                         
  -8   7   2       2947.43       3084.36        58.68 o                         
  -7   7   2        214.19        173.04        25.58 o                         
  -6   7   2        196.96        123.18        23.82 o                         
  -5   7   2       9884.25       9522.54        89.04 o                         
  -4   7   2      18184.80      16838.78       142.00 o                         
  -3   7   2       4211.58       4427.36        50.91 o                         
  -2   7   2       5613.69       5376.80        54.52 o                         
  -1   7   2      28404.76      28196.31       206.56 o                         
   0   7   2      74684.82      73093.52       521.26 o                         
   1   7   2       3148.52       3268.22        40.66 o                         
   2   7   2      43431.85      43441.20       313.90 o                         
   3   7   2        154.68        103.78        15.67 o                         
   4   7   2      20905.62      20905.86       179.30 o                         
   5   7   2        414.85        413.24        21.49 o                         
   6   7   2       1423.51       1611.04        38.62 o                         
   7   7   2       3357.10       3220.86        59.40 o                         
   8   7   2          7.43        208.04        30.96 o                         
   9   7   2       2611.02       2358.78        57.95 o                         
  10   7   2         36.23        122.07        34.38 o                         
  11   7   2         50.78         45.47        37.61 o                         
  12   7   2         32.82         54.66        45.45 o                         
  13   7   2        339.26        338.11        55.83 o                         
  14   7   2          1.70         -4.74        58.60 o                         
  15   7   2         42.95        -27.51        66.87 o                         
 -14   8   2        632.18        668.93        75.14 o                         
 -13   8   2         23.80         78.62        50.63 o                         
 -12   8   2         20.54         55.55        48.85 o                         
 -11   8   2        506.67        530.48        63.63 o                         
 -10   8   2       2019.69       2219.31        61.47 o                         
  -9   8   2       3077.65       2886.46        65.72 o                         
  -8   8   2        706.49        708.75        34.85 o                         
  -7   8   2       2491.72       2341.65        53.66 o                         
  -6   8   2         98.27        158.31        26.43 o                         
  -5   8   2       1059.77       1257.71        35.20 o                         
  -4   8   2         16.58         67.92        21.72 o                         
  -3   8   2        643.87       1148.76        37.92 o                         
  -2   8   2        390.18        504.52        22.01 o                         
  -1   8   2      43638.11      42566.97       338.09 o                         
   0   8   2       9056.69       9499.23        80.06 o                         
   1   8   2       1038.82       1394.91        32.11 o                         
   2   8   2       4135.20       4317.93        52.49 o                         
   3   8   2      10864.67      10920.99       105.15 o                         
   4   8   2        426.95        527.93        23.29 o                         
   5   8   2       3322.47       3548.00        49.15 o                         
   6   8   2       1291.63       1332.04        35.77 o                         
   7   8   2      13224.28      13694.00       140.00 o                         
   8   8   2       5342.40       5321.92        79.47 o                         
   9   8   2        237.48        280.34        33.81 o                         
  10   8   2          3.86         78.94        34.46 o                         
  11   8   2        681.40        758.48        54.49 o                         
  12   8   2         12.07         28.66        62.89 o                         
  13   8   2          6.86        135.98        53.05 o                         
  14   8   2        722.73        850.41        70.89 o                         
 -14   9   2       1183.45       1141.92        81.76 o                         
 -13   9   2          1.36         16.98        55.09 o                         
 -12   9   2       2102.53       2272.21        79.86 o                         
 -11   9   2        327.66        282.73        43.81 o                         
 -10   9   2        717.46        792.29        44.91 o                         
  -9   9   2        763.85        776.18        45.36 o                         
  -8   9   2       9019.55       8740.25       108.18 o                         
  -7   9   2       8230.97       8141.53       110.19 o                         
  -6   9   2        215.58        314.19        29.69 o                         
  -5   9   2          7.10        101.18        28.26 o                         
  -4   9   2       3795.56       3463.62        53.05 o                         
  -3   9   2      27287.41      26069.65       239.56 o                         
  -2   9   2       4589.41       4521.07        62.12 o                         
  -1   9   2       3378.75       3554.81        53.92 o                         
   0   9   2         18.10         75.64        17.31 o                         
   1   9   2        186.53        226.06        21.34 o                         
   2   9   2       9193.78       8727.00        88.61 o                         
   3   9   2      10409.66       9859.85        98.54 o                         
   4   9   2       8070.00       7295.74        76.22 o                         
   5   9   2       2714.65       2801.16        51.75 o                         
   6   9   2       1968.91       1937.13        48.04 o                         
   7   9   2       1842.38       1886.92        49.23 o                         
   8   9   2       1135.39       1072.14        39.46 o                         
   9   9   2        864.06        867.31        39.25 o                         
  10   9   2        824.25        768.21        57.00 o                         
  11   9   2         48.09         57.50        39.68 o                         
  12   9   2        564.17        445.85        56.29 o                         
  13   9   2        888.07       1065.07        66.62 o                         
  14   9   2        287.58        337.63        71.01 o                         
 -14  10   2          4.07         89.18        68.90 o                         
 -13  10   2       1854.77       1788.60        81.67 o                         
 -12  10   2         12.18         43.07        51.19 o                         
 -11  10   2       1036.63        968.01        53.37 o                         
 -10  10   2       4715.81       4657.08        87.20 o                         
  -9  10   2       2488.59       2506.58        65.19 o                         
  -8  10   2       9471.51       9239.72       120.15 o                         
  -7  10   2       2572.64       2611.81        67.05 o                         
  -6  10   2        434.75        367.65        42.37 o                         
  -5  10   2        485.81        483.84        29.32 o                         
  -4  10   2      12836.01      12499.15       139.73 o                         
  -3  10   2       8528.04       8811.12        92.10 o                         
  -2  10   2      50653.98      49916.70       427.45 o                         
  -1  10   2       3342.34       3686.25        50.09 o                         
   0  10   2       2172.91       2317.23        51.50 o                         
   1  10   2       2793.89       2513.55        44.79 o                         
   2  10   2      32592.35      32703.68       286.07 o                         
   3  10   2       7517.67       7766.48        88.74 o                         
   4  10   2        738.27        659.83        26.84 o                         
   5  10   2       3383.49       3691.13        67.46 o                         
   6  10   2       5085.85       5190.94        79.48 o                         
   7  10   2        970.11       1058.75        42.16 o                         
   8  10   2      14473.42      13875.92       147.61 o                         
   9  10   2        565.54        479.30        36.87 o                         
  10  10   2       1657.47       1596.03        54.54 o                         
  11  10   2        242.58        313.24        51.76 o                         
  12  10   2         12.11        -51.96        51.96 o                         
  13  10   2        627.89        627.87        63.56 o                         
  14  10   2        637.85        646.95       407.40 o                         
 -13  11   2          1.38         96.12        61.04 o                         
 -12  11   2         59.55        -14.18        52.34 o                         
 -11  11   2         75.72         99.91        49.91 o                         
 -10  11   2         28.56         45.09        42.36 o                         
  -9  11   2       4254.82       4029.18        77.45 o                         
  -8  11   2        134.37        176.65        34.12 o                         
  -7  11   2         22.03        115.02        39.64 o                         
  -6  11   2       5732.71       5565.57        86.20 o                         
  -5  11   2       1018.69       1031.63        45.55 o                         
  -4  11   2        641.91        738.56        38.62 o                         
  -3  11   2       5297.99       5631.92        79.64 o                         
  -2  11   2       5351.24       5110.50        74.42 o                         
  -1  11   2       7030.21       7135.59        80.59 o                         
   0  11   2       1960.49       2121.77        44.02 o                         
   1  11   2      25626.49      25966.66       242.07 o                         
   2  11   2        446.96        729.29        31.52 o                         
   3  11   2      12285.36      11865.08       119.37 o                         
   4  11   2       4164.40       4009.17        64.60 o                         
   5  11   2       1865.24       2050.76        52.19 o                         
   6  11   2       1116.51        934.01        40.23 o                         
   7  11   2       7395.29       7576.57        95.33 o                         
   8  11   2        338.13        474.50        36.47 o                         
   9  11   2       1854.77       1902.70        59.74 o                         
  10  11   2        554.39        559.23        46.89 o                         
  11  11   2        580.90        541.56        55.90 o                         
  12  11   2         93.74         52.60        79.22 o                         
  13  11   2          1.19        132.11        62.20 o                         
 -13  12   2         42.76        -33.60        66.26 o                         
 -12  12   2        126.70        108.88        55.54 o                         
 -11  12   2       1000.68       1172.83       110.85 o                         
 -10  12   2        257.40        278.07        64.46 o                         
  -9  12   2        275.61        245.69        43.41 o                         
  -8  12   2        654.41        776.73        40.90 o                         
  -7  12   2        561.78        513.05        38.05 o                         
  -6  12   2        105.16        195.06        33.93 o                         
  -5  12   2       4030.77       3940.88        68.11 o                         
  -4  12   2      13325.26      13406.63       153.42 o                         
  -3  12   2       3642.29       3858.61        67.24 o                         
  -2  12   2       1420.96       1532.24        41.32 o                         
  -1  12   2       1392.69       1789.44        41.21 o                         
   0  12   2       1863.57       1780.21        41.62 o                         
   1  12   2      10939.43      11531.74       125.74 o                         
   2  12   2        148.19        323.27        30.20 o                         
   3  12   2       5751.89       5597.72        78.29 o                         
   4  12   2        535.23        598.05        34.25 o                         
   5  12   2       1270.45       1368.54        44.33 o                         
   6  12   2       2617.95       2818.56        59.53 o                         
   7  12   2        277.03        300.14        34.10 o                         
   8  12   2          0.44        -11.46        34.09 o                         
   9  12   2        265.02        326.20        41.79 o                         
  10  12   2        472.04        503.16        55.70 o                         
  11  12   2       1172.13       1272.19        71.08 o                         
  12  12   2         16.25         24.15        55.11 o                         
  13  12   2        929.89        952.94       145.58 o                         
 -12  13   2        410.61        335.05        69.56 o                         
 -11  13   2       1030.02        968.87        69.34 o                         
 -10  13   2         65.21         88.37        58.79 o                         
  -9  13   2       2422.55       2670.18        91.50 o                         
  -8  13   2       2285.18       2242.27        59.85 o                         
  -7  13   2       5295.54       5304.03        96.57 o                         
  -6  13   2         39.46         37.98        35.21 o                         
  -5  13   2       2288.30       2271.92        57.61 o                         
  -4  13   2       1156.40       1013.73        41.64 o                         
  -3  13   2      13304.71      13167.10       144.92 o                         
  -2  13   2       3570.81       3932.26        71.26 o                         
  -1  13   2       2109.22       2239.13        82.53 o                         
   0  13   2        945.14       1032.36        37.56 o                         
   1  13   2        186.53        175.92        27.16 o                         
   2  13   2       3832.93       3998.77        64.38 o                         
   3  13   2       5874.15       5580.73        87.17 o                         
   4  13   2        541.94        778.23        38.02 o                         
   5  13   2       3073.24       2979.07        65.30 o                         
   6  13   2         48.75         88.59        32.45 o                         
   7  13   2       2375.62       2548.41        72.82 o                         
   8  13   2          3.40        -38.16        38.16 o                         
   9  13   2        954.79       1118.90        58.56 o                         
  10  13   2        117.02        200.45        50.84 o                         
  11  13   2        152.30        202.72        56.99 o                         
  12  13   2         79.98         83.99        60.82 o                         
 -11  14   2        107.12         74.39        55.73 o                         
 -10  14   2       2254.42       2115.03        82.07 o                         
  -9  14   2        284.01        234.25        56.82 o                         
  -8  14   2       5296.36       5407.08       109.29 o                         
  -7  14   2       1445.83       1337.84        53.35 o                         
  -6  14   2       4451.90       3910.99        83.46 o                         
  -5  14   2        267.14        242.89        39.01 o                         
  -4  14   2       7886.43       7743.57       114.53 o                         
  -3  14   2       1250.78       1320.23        52.45 o                         
  -2  14   2        192.21        258.56        36.93 o                         
  -1  14   2       5364.19       5517.05        81.53 o                         
   0  14   2        353.66        339.92        39.65 o                         
   1  14   2        350.21        412.40        38.70 o                         
   2  14   2       1130.93       1035.09        45.87 o                         
   3  14   2       2516.30       2504.87        65.12 o                         
   4  14   2       5089.83       5110.22       104.25 o                         
   5  14   2        344.15        358.16        45.48 o                         
   6  14   2       2039.43       2016.61        62.19 o                         
   7  14   2        569.41        706.74        45.20 o                         
   8  14   2       1723.68       1530.64        60.47 o                         
   9  14   2        553.70        654.75        57.17 o                         
  10  14   2       1012.37       1133.11        91.44 o                         
  11  14   2         66.17         28.20        60.98 o                         
 -11  15   2         40.06        107.12       115.17 o                         
 -10  15   2        434.83        352.70        62.19 o                         
  -9  15   2       1964.03       1984.37        74.26 o                         
  -8  15   2        134.78        164.45        52.23 o                         
  -7  15   2        325.97        462.45        52.07 o                         
  -6  15   2       1348.76       1565.38        63.01 o                         
  -5  15   2         68.63         45.04        40.05 o                         
  -4  15   2         17.00        -13.60        35.59 o                         
  -3  15   2       2695.19       2843.25        65.29 o                         
  -2  15   2       2556.03       2896.96        68.51 o                         
  -1  15   2        171.39        176.14        33.08 o                         
   0  15   2       4129.09       3922.87        76.61 o                         
   1  15   2        900.38       1040.38        47.04 o                         
   2  15   2        175.42        264.01        39.34 o                         
   3  15   2       2111.32       2144.31        64.57 o                         
   4  15   2        608.61        617.69        47.69 o                         
   5  15   2        776.74        711.91        48.04 o                         
   6  15   2        979.62        983.83        51.12 o                         
   7  15   2        630.50        571.20        49.05 o                         
   8  15   2          6.00        119.39        49.77 o                         
   9  15   2       1373.59       1191.13        79.46 o                         
  10  15   2        130.12        109.31        59.72 o                         
 -10  16   2        193.77        241.78        74.24 o                         
  -9  16   2        276.29        174.69        57.67 o                         
  -8  16   2         56.68         90.57        52.28 o                         
  -7  16   2        101.95        166.79        56.95 o                         
  -6  16   2       2562.47       2688.08        86.49 o                         
  -5  16   2       1134.62       1150.13        67.32 o                         
  -4  16   2       1311.54       1243.95        62.05 o                         
  -3  16   2       2041.12       2077.47        66.30 o                         
  -2  16   2        591.23        656.25        45.25 o                         
  -1  16   2       2896.22       3028.87        74.41 o                         
   0  16   2       1998.90       2039.10        65.70 o                         
   1  16   2       9562.64       9169.36       129.53 o                         
   2  16   2        187.23        188.67        40.07 o                         
   3  16   2        679.14        743.91        49.38 o                         
   4  16   2       1105.18       1159.36        52.93 o                         
   5  16   2       1939.99       2142.07        99.81 o                         
   6  16   2       2649.12       2599.95        82.61 o                         
   7  16   2         32.94        -37.11        49.55 o                         
   8  16   2        927.97        883.96        89.16 o                         
   9  16   2        151.92        163.52        65.92 o                         
  -8  17   2        395.56        353.94        62.61 o                         
  -7  17   2       1374.27       1373.94        73.80 o                         
  -6  17   2        873.33        947.55        72.25 o                         
  -5  17   2        896.15        907.21        66.19 o                         
  -4  17   2         88.61        168.69        51.35 o                         
  -3  17   2        671.59        806.88        58.38 o                         
  -2  17   2       2499.78       2578.54        80.23 o                         
  -1  17   2         99.31        238.57        53.42 o                         
   0  17   2       3135.16       3069.53       123.33 o                         
   1  17   2        556.01        529.24        59.90 o                         
   2  17   2       4127.49       3887.40       101.46 o                         
   3  17   2       1727.59       1770.12        91.20 o                         
   4  17   2        571.49        577.35        58.42 o                         
   5  17   2       1401.95       1346.44        69.49 o                         
   6  17   2       2128.16       2247.28        82.78 o                         
   7  17   2       1601.44       1512.48       100.81 o                         
   8  17   2          1.88         26.24        63.16 o                         
  -7  18   2          1.61         30.86        64.35 o                         
  -6  18   2        424.38        431.88        69.77 o                         
  -5  18   2         51.46         76.29        57.36 o                         
  -4  18   2        113.48        124.08        86.35 o                         
  -3  18   2         63.88         24.90        65.58 o                         
  -2  18   2        144.01        182.51        64.22 o                         
  -1  18   2        888.66        932.07        92.21 o                         
   0  18   2         12.53         53.65        61.40 o                         
   1  18   2         80.84        144.93        56.68 o                         
   2  18   2         57.42         31.16        64.70 o                         
   3  18   2         98.59         14.41        66.52 o                         
   4  18   2       1047.38        997.53        82.94 o                         
   5  18   2        904.30        783.58        89.15 o                         
   6  18   2         20.54         97.22        64.86 o                         
   7  18   2        122.42        110.11        65.45 o                         
  -5  19   2       2259.41       2477.25       106.07 o                         
  -4  19   2        223.60        231.78        72.76 o                         
  -3  19   2       1577.86       1662.74        91.41 o                         
  -2  19   2        310.61        273.08        73.22 o                         
  -1  19   2        559.48        500.98       118.21 o                         
   0  19   2         60.58        168.09        77.93 o                         
   1  19   2         17.91         51.42        65.78 o                         
   2  19   2        876.38        881.08        79.66 o                         
   3  19   2       2724.78       2592.45       125.78 o                         
   4  19   2         30.60        -44.90        68.11 o                         
   5  19   2       2229.70       2433.86        99.84 o                         
  -3  20   2         21.91        200.41        82.95 o                         
  -2  20   2         21.26        109.63        72.21 o                         
  -1  20   2        292.53        342.56        96.62 o                         
   0  20   2          6.22         88.94       113.84 o                         
   1  20   2       1302.38       1145.86        98.81 o                         
   2  20   2       1097.78       1089.47        87.57 o                         
 -16   1   3          5.53        -16.85        68.23 o                         
 -15   1   3          0.88         15.74        62.89 o                         
 -14   1   3        167.53        225.07        54.93 o                         
 -13   1   3        100.57        187.49        40.24 o                         
 -12   1   3        558.88        596.81        41.27 o                         
 -11   1   3        153.30        228.77        30.72 o                         
 -10   1   3       6034.98       6200.56        77.65 o                         
  -9   1   3        391.18        416.98        26.60 o                         
  -8   1   3      16933.50      16116.15       143.56 o                         
  -7   1   3       5534.61       5285.34        58.06 o                         
  -6   1   3       5038.02       5013.39        53.63 o                         
  -5   1   3      22558.81      23811.26       170.11 o                         
  -4   1   3       7034.19       8161.89        70.43 o                         
  -3   1   3      13883.88      14555.35       110.10 o                         
  -2   1   3       2437.33       3092.72        28.07 o                         
   2   1   3      44659.27      49803.47       343.84 o                         
   3   1   3        344.48        334.01        12.62 o                         
   4   1   3      58199.74      59401.43       423.49 o                         
   5   1   3      29785.40      29648.88       205.88 o                         
   6   1   3      13510.61      13899.23       112.26 o                         
   7   1   3       7502.94       7762.77        81.09 o                         
   8   1   3       8467.61       8713.85        91.69 o                         
   9   1   3        990.88        838.46        34.05 o                         
  10   1   3      17377.76      17676.97       197.34 o                         
  11   1   3         71.33        144.75        37.30 o                         
  12   1   3        567.09        725.87        45.85 o                         
  13   1   3        160.14        146.33        44.86 o                         
  14   1   3          2.47         39.33        48.17 o                         
  15   1   3        164.94        204.51        67.21 o                         
  16   1   3          3.39         94.72        90.72 o                         
 -16   2   3         29.05         83.37        71.23 o                         
 -15   2   3          3.21         69.83        77.89 o                         
 -14   2   3         26.41         46.30        52.60 o                         
 -13   2   3         82.39         57.17        39.11 o                         
 -12   2   3       2084.87       2346.56        59.53 o                         
 -11   2   3       1313.81       1222.26        39.84 o                         
 -10   2   3         14.58         41.67        24.14 o                         
  -9   2   3       1259.21       1331.60        35.32 o                         
  -8   2   3         17.27         31.74        20.07 o                         
  -7   2   3      20998.12      18246.84       164.55 o                         
  -6   2   3       6410.97       6549.13        68.15 o                         
  -5   2   3      27607.28      29632.04       210.02 o                         
  -4   2   3         27.53        137.50        13.65 o                         
  -3   2   3       4830.54       4482.06        39.99 o                         
  -2   2   3       2845.58       3701.25        32.27 o                         
  -1   2   3      59830.11      64309.95       467.11 o                         
   0   2   3         30.67         36.11         6.00 o                         
   1   2   3       3301.02       3467.51        35.79 o                         
   2   2   3     111053.61     119382.73      2527.78 o                         
   3   2   3      17180.69      19099.53       132.77 o                         
   4   2   3      25151.04      26808.34       185.38 o                         
   5   2   3      49598.71      44801.00       314.45 o                         
   6   2   3      11708.88      12637.64       100.20 o                         
   7   2   3         57.41        103.95        23.67 o                         
   8   2   3       7695.05       6837.86        77.24 o                         
   9   2   3      20328.77      20023.25       212.42 o                         
  10   2   3         86.19         95.96        30.86 o                         
  11   2   3       4554.23       4309.55        80.36 o                         
  12   2   3       3033.92       2860.67        82.45 o                         
  13   2   3       1875.27       2114.02        64.03 o                         
  14   2   3         35.14         42.12        47.66 o                         
  15   2   3         12.81        257.43        86.59 o                         
  16   2   3        459.21        175.55       141.72 o                         
 -16   3   3         10.36        -10.91        72.37 o                         
 -15   3   3         96.89        164.27        67.80 o                         
 -14   3   3         77.14        100.69        55.59 o                         
 -13   3   3       4977.09       4961.87        91.76 o                         
 -12   3   3        733.89        641.51        40.00 o                         
 -11   3   3        407.48        709.03        42.64 o                         
 -10   3   3       8109.82       7652.28        96.12 o                         
  -9   3   3         40.71         33.40        23.01 o                         
  -8   3   3         24.30        102.33        20.54 o                         
  -7   3   3        791.49       1055.62        27.06 o                         
  -6   3   3         62.82        167.76        22.20 o                         
  -5   3   3      65155.99      62787.66       436.94 o                         
  -4   3   3      14823.14      14349.55       108.20 o                         
  -3   3   3        289.36        389.29        13.82 o                         
  -2   3   3         68.93         39.63         9.90 o                         
  -1   3   3       1598.88       1808.24        22.93 o                         
   0   3   3       2400.13       2365.61        25.09 o                         
   1   3   3      31674.21      34371.55       260.58 o                         
   2   3   3      18971.25      20418.20       148.62 o                         
   3   3   3       6045.18       6463.58        50.61 o                         
   4   3   3      11970.07      11877.71        91.98 o                         
   5   3   3      29612.55      27459.54       196.60 o                         
   6   3   3      12600.77      12488.21       105.52 o                         
   7   3   3         86.25         96.73        19.59 o                         
   8   3   3        152.18        166.44        25.42 o                         
   9   3   3        544.28        682.43        37.83 o                         
  10   3   3        791.00        879.80        48.75 o                         
  11   3   3        297.80        351.11        43.05 o                         
  12   3   3        516.37        624.42        45.06 o                         
  13   3   3        937.01        926.04        51.23 o                         
  14   3   3          6.92        -22.12        46.93 o                         
  15   3   3         56.05        109.12        66.55 o                         
 -15   4   3        388.92        219.57        75.29 o                         
 -14   4   3        686.90        764.93        64.54 o                         
 -13   4   3        285.46        193.58        50.13 o                         
 -12   4   3       5904.48       6006.27        96.26 o                         
 -11   4   3         21.57        197.96        37.30 o                         
 -10   4   3       1007.49       1000.65        36.50 o                         
  -9   4   3       1941.07       1985.54        44.60 o                         
  -8   4   3       1221.65       1235.08        33.88 o                         
  -7   4   3        219.86        192.85        21.30 o                         
  -6   4   3      15874.58      16236.55       147.27 o                         
  -5   4   3        479.48        599.26        20.50 o                         
  -4   4   3       1086.21        840.69        19.34 o                         
  -3   4   3      22816.33      24813.02       192.41 o                         
  -2   4   3       6498.17       6204.37        55.54 o                         
  -1   4   3        529.08        412.51        14.22 o                         
   0   4   3       1963.18       2090.38        27.24 o                         
   1   4   3      38220.55      41486.34       288.52 o                         
   2   4   3      33628.74      33392.93       234.02 o                         
   3   4   3      12295.99      12938.46        96.04 o                         
   4   4   3       1509.88       1689.89        28.59 o                         
   5   4   3      29966.70      29641.59       217.85 o                         
   6   4   3          9.33         62.84        17.87 o                         
   7   4   3        174.60        232.05        23.52 o                         
   8   4   3       3400.83       3198.65        59.99 o                         
   9   4   3       3547.83       3289.60        60.87 o                         
  10   4   3          9.99         -3.27        29.01 o                         
  11   4   3        144.42        107.56        36.32 o                         
  12   4   3         18.98         78.71        39.84 o                         
  13   4   3        330.19        281.46        45.27 o                         
  14   4   3        168.43         85.15        49.88 o                         
  15   4   3         22.56         81.76        66.46 o                         
 -15   5   3         49.94         28.81        66.33 o                         
 -14   5   3        841.68       1019.34        99.35 o                         
 -13   5   3        248.51        233.73        53.52 o                         
 -12   5   3        104.47         55.41        35.33 o                         
 -11   5   3       2335.84       2163.32        62.53 o                         
 -10   5   3        947.81       1118.57        42.05 o                         
  -9   5   3        953.93        748.35        32.59 o                         
  -8   5   3        769.43        806.54        39.54 o                         
  -7   5   3          1.90         83.08        20.89 o                         
  -6   5   3        776.43        696.92        28.97 o                         
  -5   5   3      10623.88      10535.65        93.53 o                         
  -4   5   3      14809.25      15050.72       126.26 o                         
  -3   5   3       3789.91       3748.56        40.62 o                         
  -2   5   3      19323.33      17921.03       140.89 o                         
  -1   5   3      13454.53      14949.89       118.61 o                         
   0   5   3      13246.78      13025.54        95.52 o                         
   1   5   3      13997.28      15000.76       115.49 o                         
   2   5   3      79177.95      84646.48       585.10 o                         
   3   5   3       9806.65       9940.44        81.58 o                         
   4   5   3      32466.49      34817.51       254.37 o                         
   5   5   3      68924.68      66278.66       504.46 o                         
   6   5   3         69.78         34.01        17.10 o                         
   7   5   3        226.82        215.38        24.09 o                         
   8   5   3       1625.34       1764.35        47.36 o                         
   9   5   3         57.60         31.21        28.14 o                         
  10   5   3       3362.82       3105.05        71.85 o                         
  11   5   3          0.63        -20.87        35.28 o                         
  12   5   3        420.32        443.10        48.91 o                         
  13   5   3         29.30         66.63        43.95 o                         
  14   5   3        328.37        349.31        61.24 o                         
  15   5   3        547.24        487.42        91.99 o                         
 -15   6   3          0.91         64.56        74.07 o                         
 -14   6   3        310.18        348.61        71.54 o                         
 -13   6   3          4.08         54.49        47.84 o                         
 -12   6   3        686.47        791.94        47.27 o                         
 -11   6   3        241.18        142.08        46.80 o                         
 -10   6   3        107.16        136.50        32.41 o                         
  -9   6   3       2207.65       1910.71        50.52 o                         
  -8   6   3         29.47        284.79        27.26 o                         
  -7   6   3         82.15        146.73        21.96 o                         
  -6   6   3       1592.76       1555.67        35.15 o                         
  -5   6   3       1953.81       2153.95        37.18 o                         
  -4   6   3         61.06        201.44        19.59 o                         
  -3   6   3      11938.66      12106.76       100.53 o                         
  -2   6   3      40148.25      39346.34       284.28 o                         
  -1   6   3       5304.72       6425.97        54.35 o                         
   0   6   3      21275.50      22079.71       158.16 o                         
   1   6   3      16361.65      17982.79       138.10 o                         
   2   6   3       1446.58       1730.25        26.77 o                         
   3   6   3       5526.30       6124.67        54.61 o                         
   4   6   3      13440.86      13489.45       112.12 o                         
   5   6   3         32.41         23.52        17.97 o                         
   6   6   3       4149.19       4288.49        65.88 o                         
   7   6   3      14777.96      14230.55       141.83 o                         
   8   6   3        105.67        126.58        27.87 o                         
   9   6   3       2388.30       2385.90        54.80 o                         
  10   6   3       3516.02       3735.51        71.44 o                         
  11   6   3       1074.64       1225.97        49.14 o                         
  12   6   3        368.86        558.58        45.96 o                         
  13   6   3       1056.77       1349.78        63.96 o                         
  14   6   3        912.72       1001.47        69.62 o                         
  15   6   3         68.15         56.55        77.50 o                         
 -15   7   3        491.33        472.14        73.61 o                         
 -14   7   3        106.98        102.17        63.89 o                         
 -13   7   3          3.61          7.04        52.11 o                         
 -12   7   3        688.84        812.89        51.11 o                         
 -11   7   3        201.63        148.49        41.79 o                         
 -10   7   3       1149.52       1047.40        41.61 o                         
  -9   7   3        119.31        178.96        32.32 o                         
  -8   7   3       2493.45       2471.10        62.54 o                         
  -7   7   3          9.50        137.42        26.10 o                         
  -6   7   3        439.70        554.75        25.26 o                         
  -5   7   3       1660.94       1981.68        38.81 o                         
  -4   7   3      26390.08      24415.36       214.54 o                         
  -3   7   3       8803.91       8528.81        79.27 o                         
  -2   7   3      46369.78      45050.25       368.78 o                         
  -1   7   3       6624.72       7201.93        63.56 o                         
   0   7   3      28262.46      27709.91       192.78 o                         
   1   7   3      20358.04      19384.04       145.80 o                         
   2   7   3        143.52        175.40        15.24 o                         
   3   7   3       3565.69       3644.02        44.33 o                         
   4   7   3       4202.02       4671.66        53.80 o                         
   5   7   3       1230.26       1435.15        33.23 o                         
   6   7   3      11789.00      10907.50       104.57 o                         
   7   7   3       6446.72       6150.58        81.20 o                         
   8   7   3      11294.45      11482.83       123.79 o                         
   9   7   3       5790.99       5557.44        92.47 o                         
  10   7   3       1652.81       1788.90        54.39 o                         
  11   7   3       2236.73       2253.97        64.70 o                         
  12   7   3         50.73        121.09        43.82 o                         
  13   7   3         17.14         86.01        51.66 o                         
  14   7   3         77.12         39.52        57.32 o                         
  15   7   3         14.99         87.55        69.15 o                         
 -14   8   3        517.98        507.70        70.33 o                         
 -13   8   3        616.49        739.50        58.41 o                         
 -12   8   3        428.99        529.84        53.46 o                         
 -11   8   3        548.03        488.04        40.30 o                         
 -10   8   3          0.24         37.77        31.26 o                         
  -9   8   3         37.14        132.78        31.41 o                         
  -8   8   3        776.49        760.53        35.19 o                         
  -7   8   3          2.61          8.07        26.13 o                         
  -6   8   3       5817.39       5704.82        78.36 o                         
  -5   8   3       7359.50       7306.43        86.17 o                         
  -4   8   3      10274.98      10343.44       110.62 o                         
  -3   8   3      71084.32      70707.67       574.97 o                         
  -2   8   3      26012.11      27436.25       239.71 o                         
  -1   8   3       7930.12       8568.72        76.22 o                         
   0   8   3        167.93        266.63        18.07 o                         
   1   8   3      10662.41      10343.59        94.65 o                         
   2   8   3       3124.66       3009.30        42.85 o                         
   3   8   3        203.23        234.75        19.67 o                         
   4   8   3       6159.54       6310.31        67.19 o                         
   5   8   3       2454.34       2103.66        39.51 o                         
   6   8   3        179.05        198.65        27.04 o                         
   7   8   3      19127.56      20434.37       216.35 o                         
   8   8   3       5619.29       5514.90        77.01 o                         
   9   8   3        600.34        536.21        35.43 o                         
  10   8   3       6026.86       6123.13        96.40 o                         
  11   8   3         61.04         47.66        39.13 o                         
  12   8   3       1771.56       1746.38        60.98 o                         
  13   8   3        108.91        231.64        54.37 o                         
  14   8   3        844.61        738.07        83.13 o                         
 -14   9   3         46.78         69.46        67.19 o                         
 -13   9   3        465.22        363.61        64.99 o                         
 -12   9   3        327.63        300.33        54.47 o                         
 -11   9   3        282.55        219.65        41.19 o                         
 -10   9   3       3514.24       3319.25        78.45 o                         
  -9   9   3       2643.91       2266.53        56.52 o                         
  -8   9   3        497.81        626.41        34.82 o                         
  -7   9   3       7829.02       7157.94        91.37 o                         
  -6   9   3       3247.61       3240.14        58.12 o                         
  -5   9   3       8509.14       8546.12       115.62 o                         
  -4   9   3      11106.58      11439.71       127.39 o                         
  -3   9   3         62.34        323.45        28.63 o                         
  -2   9   3      33690.00      35796.11       322.11 o                         
  -1   9   3       1814.65       1973.60        36.95 o                         
   0   9   3      17859.49      18045.55       157.00 o                         
   1   9   3       9883.89       9797.59       100.17 o                         
   2   9   3       3908.62       4245.48        54.16 o                         
   3   9   3       3940.18       3941.47        52.81 o                         
   4   9   3        183.51        227.69        22.38 o                         
   5   9   3        259.97        273.59        23.94 o                         
   6   9   3       3371.35       3286.50        65.13 o                         
   7   9   3       1349.58       1387.70        40.09 o                         
   8   9   3         99.37        135.78        33.41 o                         
   9   9   3       2373.69       2339.32        62.25 o                         
  10   9   3        317.71        379.08        41.07 o                         
  11   9   3        886.11        936.71        51.68 o                         
  12   9   3         35.64         20.92        46.68 o                         
  13   9   3       3040.11       3330.36       108.85 o                         
  14   9   3         12.07         99.40        62.98 o                         
 -14  10   3        268.50        209.19        70.48 o                         
 -13  10   3        621.27        777.21        67.71 o                         
 -12  10   3        549.58        710.68        59.79 o                         
 -11  10   3        713.52        751.41        52.01 o                         
 -10  10   3        470.91        396.35        41.03 o                         
  -9  10   3       1444.59       1551.25        46.37 o                         
  -8  10   3        532.44        599.08        34.91 o                         
  -7  10   3        541.09        631.80        41.33 o                         
  -6  10   3       6759.90       6298.16       101.41 o                         
  -5  10   3        184.23        148.55        27.80 o                         
  -4  10   3       8841.81       9299.63       110.19 o                         
  -3  10   3       3448.70       3518.21        60.16 o                         
  -2  10   3        313.01        614.03        28.85 o                         
  -1  10   3       7223.15       7407.28        76.13 o                         
   0  10   3      12887.16      14136.48       132.94 o                         
   1  10   3       2079.87       2123.35        48.82 o                         
   2  10   3       5633.95       5642.54        69.77 o                         
   3  10   3      11471.99      11374.20       112.85 o                         
   4  10   3       5445.77       5364.58        80.50 o                         
   5  10   3       1840.06       1609.69        44.16 o                         
   6  10   3       1365.33       1410.22        46.30 o                         
   7  10   3       5655.34       5578.41        79.42 o                         
   8  10   3       1771.92       1931.39        51.56 o                         
   9  10   3       3063.81       2921.45        71.30 o                         
  10  10   3        110.29        127.70        39.36 o                         
  11  10   3       1594.82       1448.82        60.26 o                         
  12  10   3        386.98        351.43        63.57 o                         
  13  10   3        150.33        179.91        77.70 o                         
 -13  11   3        546.23        747.67        80.78 o                         
 -12  11   3         29.44         49.39        53.24 o                         
 -11  11   3        440.44        514.57        58.45 o                         
 -10  11   3       2549.02       2756.74       105.65 o                         
  -9  11   3        161.59        170.35        33.98 o                         
  -8  11   3         27.76         71.16        31.26 o                         
  -7  11   3      11198.98      10918.41       133.53 o                         
  -6  11   3        989.27       1129.17        39.14 o                         
  -5  11   3        451.39        542.90        35.08 o                         
  -4  11   3       5565.09       5439.65        81.20 o                         
  -3  11   3      19029.78      19386.56       204.23 o                         
  -2  11   3        665.04        626.55        27.66 o                         
  -1  11   3       1599.47       1711.53        39.65 o                         
   0  11   3       3213.54       3141.78        47.84 o                         
   1  11   3       8555.53       8588.54        91.40 o                         
   2  11   3        223.50        357.13        25.91 o                         
   3  11   3      15992.26      15884.99       152.00 o                         
   4  11   3        175.01        219.00        24.84 o                         
   5  11   3       1880.55       2068.70        49.23 o                         
   6  11   3        381.28        397.82        33.96 o                         
   7  11   3       2045.10       2069.98        53.47 o                         
   8  11   3       9600.90       9296.46       122.85 o                         
   9  11   3        372.35        440.22        43.72 o                         
  10  11   3       3602.52       3764.05        83.74 o                         
  11  11   3         33.71         41.35        56.96 o                         
  12  11   3       1499.76       1355.24        79.42 o                         
  13  11   3          3.08        -41.20        55.56 o                         
 -13  12   3         33.16         42.28        67.34 o                         
 -12  12   3         20.09        109.15        59.24 o                         
 -11  12   3        957.38       1083.18        76.02 o                         
 -10  12   3       2959.86       3026.53       104.96 o                         
  -9  12   3        653.07        686.33        51.26 o                         
  -8  12   3       7552.99       7171.72       100.22 o                         
  -7  12   3        652.14        607.85        37.45 o                         
  -6  12   3      12972.29      12641.63       142.32 o                         
  -5  12   3        352.45        499.13        34.06 o                         
  -4  12   3       1742.63       1692.91        52.37 o                         
  -3  12   3        566.49        507.00        39.92 o                         
  -2  12   3       2729.55       2523.12        59.84 o                         
  -1  12   3      10087.06      10082.60       108.65 o                         
   0  12   3        179.47        150.61        23.50 o                         
   1  12   3        473.23        577.95        30.32 o                         
   2  12   3      24731.83      24520.65       242.51 o                         
   3  12   3       2217.71       2370.05        50.46 o                         
   4  12   3       1219.21       1237.83        39.26 o                         
   5  12   3       8680.20       8404.08       115.04 o                         
   6  12   3        175.81        223.85        31.63 o                         
   7  12   3        252.72        304.66        38.16 o                         
   8  12   3        476.32        497.60        44.50 o                         
   9  12   3       2080.51       2026.62        79.94 o                         
  10  12   3        228.50        245.68        61.39 o                         
  11  12   3       1222.94       1221.38        69.92 o                         
  12  12   3        134.22         93.03        60.61 o                         
 -12  13   3        706.84        768.07        69.02 o                         
 -11  13   3        172.79        255.69        55.60 o                         
 -10  13   3       3150.54       3106.74        96.37 o                         
  -9  13   3       2899.21       2848.38        86.72 o                         
  -8  13   3        367.26        539.11        46.67 o                         
  -7  13   3       6831.92       6812.30       121.02 o                         
  -6  13   3       3543.07       3375.91        70.87 o                         
  -5  13   3       5471.29       5452.52        82.26 o                         
  -4  13   3        650.88        665.86        39.11 o                         
  -3  13   3         34.30        115.78        32.01 o                         
  -2  13   3      10439.05      10430.18       127.25 o                         
  -1  13   3        959.59        983.32        35.83 o                         
   0  13   3       2562.29       2461.07        54.72 o                         
   1  13   3       5405.91       5357.61        78.17 o                         
   2  13   3        743.34        710.17        34.76 o                         
   3  13   3       1323.84       1185.96        46.24 o                         
   4  13   3      11462.57      11568.89       191.28 o                         
   5  13   3         43.53         77.60        33.36 o                         
   6  13   3        794.07        778.19        47.45 o                         
   7  13   3       3272.45       3220.47        74.46 o                         
   8  13   3        677.05        673.91        45.44 o                         
   9  13   3        107.36         87.49        44.70 o                         
  10  13   3        110.89        108.60        50.49 o                         
  11  13   3        318.15        339.45        71.88 o                         
  12  13   3        263.48        244.56        64.02 o                         
 -11  14   3       1530.78       1389.05       101.63 o                         
 -10  14   3        203.81        166.46        56.48 o                         
  -9  14   3       2565.09       2417.58        84.09 o                         
  -8  14   3       1550.70       1636.52        65.50 o                         
  -7  14   3         33.37         78.76        41.18 o                         
  -6  14   3        927.42        933.34        46.99 o                         
  -5  14   3          5.60         66.50        34.23 o                         
  -4  14   3       1595.93       1531.58        52.55 o                         
  -3  14   3       4461.38       4707.63        80.21 o                         
  -2  14   3        671.43        675.24        36.02 o                         
  -1  14   3       7173.50       7207.48        97.91 o                         
   0  14   3       1717.69       1779.22        62.33 o                         
   1  14   3       7403.26       7468.35        98.17 o                         
   2  14   3       2504.32       2603.28        62.41 o                         
   3  14   3         56.27         42.04        36.04 o                         
   4  14   3       1748.18       2059.02        60.26 o                         
   5  14   3        138.17         97.17        36.16 o                         
   6  14   3       6671.34       6393.48       100.09 o                         
   7  14   3         17.90         48.87        38.76 o                         
   8  14   3        432.84        452.82        50.85 o                         
   9  14   3        433.05        494.26        55.22 o                         
  10  14   3        584.06        538.38        64.14 o                         
  11  14   3         84.29         82.51        60.40 o                         
 -11  15   3        674.38        613.29       129.21 o                         
 -10  15   3         54.16        -50.27        56.76 o                         
  -9  15   3        569.33        616.42        59.24 o                         
  -8  15   3       2369.93       2402.25        86.14 o                         
  -7  15   3         24.98        -41.06        50.10 o                         
  -6  15   3        690.93        749.83        56.37 o                         
  -5  15   3         19.52        -21.64        37.14 o                         
  -4  15   3        766.92        952.82        49.12 o                         
  -3  15   3         13.63         53.16        37.26 o                         
  -2  15   3       6081.05       5847.27       101.41 o                         
  -1  15   3        683.55        569.09        41.53 o                         
   0  15   3         40.68         91.91        33.93 o                         
   1  15   3       3522.01       3791.57        75.47 o                         
   2  15   3       6245.71       5984.71       119.10 o                         
   3  15   3       2245.52       2173.07        65.50 o                         
   4  15   3         11.31         22.39        38.25 o                         
   5  15   3       6176.99       5759.53       105.87 o                         
   6  15   3         57.20        115.61        39.30 o                         
   7  15   3       1596.91       1675.17        63.69 o                         
   8  15   3        314.87        221.20        51.20 o                         
   9  15   3          9.02          1.79        57.10 o                         
  10  15   3         50.07        -58.63        58.63 o                         
 -10  16   3        230.52        197.18        73.78 o                         
  -9  16   3          8.23        -44.60        58.65 o                         
  -8  16   3         12.72        132.90        52.54 o                         
  -7  16   3         30.20        159.60        78.36 o                         
  -6  16   3        571.19        541.59        57.53 o                         
  -5  16   3       1045.83       1043.71        61.80 o                         
  -4  16   3        746.18        884.78        57.33 o                         
  -3  16   3        924.59        951.25        61.39 o                         
  -2  16   3       1273.15        977.71        48.25 o                         
  -1  16   3         57.81         46.25        39.05 o                         
   0  16   3        271.47        366.64        41.57 o                         
   1  16   3        133.89        125.11        38.91 o                         
   2  16   3        305.48        320.81        41.94 o                         
   3  16   3         11.23         68.74        39.04 o                         
   4  16   3       1452.34       1524.80        57.34 o                         
   5  16   3        207.31        252.91        51.62 o                         
   6  16   3        732.57        722.31        55.92 o                         
   7  16   3        822.59        978.62        64.89 o                         
   8  16   3        231.51        140.87        58.40 o                         
   9  16   3          0.61          1.83        64.42 o                         
  -8  17   3          3.31         14.71        58.22 o                         
  -7  17   3        256.61        193.97        55.53 o                         
  -6  17   3        249.25        354.06        61.16 o                         
  -5  17   3       1186.99       1279.74        72.36 o                         
  -4  17   3        171.05        242.84        52.27 o                         
  -3  17   3        350.42        330.10        52.17 o                         
  -2  17   3          0.06         28.45        41.25 o                         
  -1  17   3       2884.58       3014.55        97.47 o                         
   0  17   3          0.95        -46.13        46.13 o                         
   1  17   3         11.42         25.92        47.27 o                         
   2  17   3       1596.79       1831.74        68.55 o                         
   3  17   3        692.34        754.57        61.79 o                         
   4  17   3        449.87        237.86        59.64 o                         
   5  17   3       1088.70       1328.65        81.62 o                         
   6  17   3        595.84        587.01        64.15 o                         
   7  17   3          2.61         63.60        78.89 o                         
   8  17   3         25.22        113.01        71.71 o                         
  -7  18   3         54.19        149.21        66.74 o                         
  -6  18   3        608.85        511.26        73.29 o                         
  -5  18   3        165.01        178.08        60.88 o                         
  -4  18   3        104.57        145.69        64.52 o                         
  -3  18   3        178.99         95.68        57.66 o                         
  -2  18   3       4461.23       4214.51       117.79 o                         
  -1  18   3        187.94        174.40        58.06 o                         
   0  18   3       2038.91       1831.23       189.57 o                         
   1  18   3       2564.41       2731.60       105.84 o                         
   2  18   3       2287.06       2278.16       108.89 o                         
   3  18   3        386.05        392.14        70.27 o                         
   4  18   3       1966.00       1890.66        84.73 o                         
   5  18   3       1405.40       1566.32        81.43 o                         
   6  18   3       1272.06       1267.32        88.11 o                         
   7  18   3          3.38         35.34        64.71 o                         
  -5  19   3         12.18         51.81        64.62 o                         
  -4  19   3       1839.72       2097.23       101.26 o                         
  -3  19   3        153.36        124.09        69.62 o                         
  -2  19   3        401.72        276.82        78.45 o                         
  -1  19   3       2387.15       2397.21       123.93 o                         
   0  19   3        799.16        753.75       115.35 o                         
   1  19   3        525.70        601.51        77.04 o                         
   2  19   3       1214.90       1101.15        84.46 o                         
   3  19   3       1050.57       1008.06        84.31 o                         
   4  19   3        268.48        262.40        73.35 o                         
   5  19   3         11.31        -20.03        75.86 o                         
  -3  20   3         27.25        232.33       165.86 o                         
  -2  20   3        291.27        150.46        72.13 o                         
  -1  20   3         71.46        -37.51        76.83 o                         
   0  20   3        427.12        418.01        90.92 o                         
   1  20   3        165.32        191.35       111.60 o                         
   2  20   3          0.61         62.96        75.35 o                         
 -16   0   4        130.05        296.40       100.92 o                         
 -15   0   4        785.45        775.15       101.84 o                         
 -14   0   4       1935.38       2058.96       137.32 o                         
 -13   0   4        756.26        742.02        65.05 o                         
 -12   0   4       3208.56       3352.52       104.31 o                         
 -11   0   4        307.56        199.44        45.09 o                         
 -10   0   4       4962.46       5192.06        93.83 o                         
  -9   0   4       1842.84       1679.65        57.14 o                         
  -8   0   4        253.09        260.59        29.66 o                         
  -7   0   4        186.27        404.21        30.39 o                         
  -6   0   4        121.30        375.88        30.79 o                         
  -5   0   4       3402.32       4405.39        57.80 o                         
  -4   0   4     128842.41     120605.20      1278.83 o                         
  -3   0   4       1362.28       1761.83        32.32 o                         
  -2   0   4     181229.89     179530.09      3870.04 o                         
   2   0   4        273.94        623.80        22.08 o                         
   3   0   4      10274.41      10319.51       106.59 o                         
   4   0   4       2069.68       2019.37        35.18 o                         
   5   0   4       8480.65       9020.09        97.99 o                         
   6   0   4        937.09        883.24        30.99 o                         
   7   0   4      27619.25      24256.27       295.56 o                         
   8   0   4      14056.89      12762.49       168.54 o                         
   9   0   4        485.13        518.19        47.12 o                         
  10   0   4        394.36        436.03        67.00 o                         
  11   0   4       2083.30       2232.33        93.33 o                         
  12   0   4        262.14        356.70        63.98 o                         
  13   0   4        666.72        614.80        67.35 o                         
  14   0   4       1301.25       1613.17        86.23 o                         
  15   0   4        338.18        321.33        97.88 o                         
  16   0   4         27.82         15.89        98.17 o                         
 -16   1   4        489.73        319.76        73.60 o                         
 -15   1   4          0.65        -63.38        63.38 o                         
 -14   1   4          0.99         33.08        49.83 o                         
 -13   1   4        454.50        568.88        47.72 o                         
 -12   1   4        114.85        146.73        33.19 o                         
 -11   1   4       6736.83       6467.24        82.56 o                         
 -10   1   4          4.58         97.33        24.66 o                         
  -9   1   4       1732.51       1740.35        43.68 o                         
  -8   1   4       5948.91       5718.71        66.01 o                         
  -7   1   4       7769.01       8281.23        83.37 o                         
  -6   1   4       7209.64       6298.28        67.95 o                         
  -5   1   4      48766.88      47498.43       331.55 o                         
  -4   1   4      40455.82      38735.11       304.86 o                         
  -3   1   4       3723.14       4026.32        36.60 o                         
  -2   1   4      19040.75      19115.05       137.06 o                         
   1   1   4      37193.60      37393.76       290.22 o                         
   2   1   4      46164.73      49255.75       331.67 o                         
   3   1   4      18592.51      18452.41       128.23 o                         
   4   1   4       1735.60       2315.81        28.01 o                         
   5   1   4       9380.33       9708.30        78.03 o                         
   6   1   4       2420.93       2277.52        38.38 o                         
   7   1   4         39.62         64.42        21.29 o                         
   8   1   4        617.81        670.17        26.27 o                         
   9   1   4       3986.31       4047.28        76.75 o                         
  10   1   4       1101.42       1408.88        45.82 o                         
  11   1   4       2509.79       2451.05        70.20 o                         
  12   1   4        651.49        696.70        46.61 o                         
  13   1   4        735.39        682.37        47.30 o                         
  14   1   4       1524.13       1306.50        57.86 o                         
  15   1   4         49.71        197.55        67.26 o                         
  16   1   4        149.97        135.51       137.48 o                         
 -16   2   4        369.85        266.67        72.35 o                         
 -15   2   4          0.64         30.74        79.66 o                         
 -14   2   4        914.99        850.46        70.54 o                         
 -13   2   4        507.80        634.07        56.02 o                         
 -12   2   4       1068.05       1144.97        41.55 o                         
 -11   2   4        704.70        937.52        36.28 o                         
 -10   2   4       1597.12       1465.65        42.56 o                         
  -9   2   4       1502.96       1944.15        45.83 o                         
  -8   2   4       8839.42       7870.72        83.05 o                         
  -7   2   4       3133.77       3548.92        47.45 o                         
  -6   2   4       6626.40       7342.91        73.87 o                         
  -5   2   4      17416.11      17220.34       129.25 o                         
  -4   2   4      17377.20      18141.87       142.32 o                         
  -3   2   4       9280.60       9270.70        68.76 o                         
  -2   2   4       9815.32      10874.85        80.16 o                         
  -1   2   4      13977.55      14335.08       106.18 o                         
   0   2   4      15916.13      18039.35       125.64 o                         
   1   2   4      64112.00      74768.99       560.12 o                         
   2   2   4        547.21        711.40        13.63 o                         
   3   2   4      12675.42      11669.95        86.07 o                         
   4   2   4      36593.86      36374.63       249.10 o                         
   5   2   4       2517.83       2774.87        40.06 o                         
   6   2   4         42.95         66.64        15.46 o                         
   7   2   4         64.85        133.86        18.28 o                         
   8   2   4        842.15       1036.14        31.56 o                         
   9   2   4       3198.62       3140.08        57.04 o                         
  10   2   4       3789.84       3345.14        69.20 o                         
  11   2   4        163.16        184.52        36.57 o                         
  12   2   4        719.26        539.42        45.72 o                         
  13   2   4       1015.67       1053.88        57.13 o                         
  14   2   4        688.87        647.44        59.05 o                         
  15   2   4       1884.04       1985.70       148.37 o                         
 -16   3   4        260.01        286.49        73.23 o                         
 -15   3   4       1307.34       1397.58        82.42 o                         
 -14   3   4        414.17        469.80        64.29 o                         
 -13   3   4       3723.26       3733.65        87.67 o                         
 -12   3   4        501.91        536.71        43.94 o                         
 -11   3   4       3869.87       4010.10        74.32 o                         
 -10   3   4          2.71         77.02        27.78 o                         
  -9   3   4         64.88        100.80        24.36 o                         
  -8   3   4       2048.74       1935.04        39.75 o                         
  -7   3   4          7.76         80.59        18.38 o                         
  -6   3   4      21782.73      20789.38       184.00 o                         
  -5   3   4       3583.09       4103.42        49.73 o                         
  -4   3   4       3220.56       3058.44        33.53 o                         
  -3   3   4      16089.12      16188.06       119.37 o                         
  -2   3   4      21525.84      23097.09       171.34 o                         
  -1   3   4       2212.66       2987.40        27.83 o                         
   0   3   4      17904.01      19815.86       142.99 o                         
   1   3   4        316.84        432.62        15.03 o                         
   2   3   4          0.05        117.13        12.40 o                         
   3   3   4      18872.15      18893.02       139.26 o                         
   4   3   4      28312.98      28017.07       194.28 o                         
   5   3   4       1328.81        948.10        29.70 o                         
   6   3   4       6076.39       6116.42        61.91 o                         
   7   3   4       8358.92       9499.49        89.65 o                         
   8   3   4       2068.33       1925.90        46.23 o                         
   9   3   4         40.21         67.61        27.12 o                         
  10   3   4         86.92         73.40        33.07 o                         
  11   3   4       3598.97       3541.81        75.16 o                         
  12   3   4        959.07        942.54        48.32 o                         
  13   3   4        576.89        433.02        51.39 o                         
  14   3   4       1343.51       1344.09        67.37 o                         
  15   3   4         51.39        119.20        67.52 o                         
 -15   4   4        123.37        129.94        66.49 o                         
 -14   4   4        508.65        548.16        62.05 o                         
 -13   4   4         30.83        -12.72        47.01 o                         
 -12   4   4        201.05        289.30        42.72 o                         
 -11   4   4       1697.63       2103.71        58.61 o                         
 -10   4   4       1529.20       1506.28        39.93 o                         
  -9   4   4          4.82         85.50        23.92 o                         
  -8   4   4       2127.14       2183.71        43.34 o                         
  -7   4   4       5528.10       5157.10        63.53 o                         
  -6   4   4         11.29        187.48        18.97 o                         
  -5   4   4      12774.26      11868.20       102.47 o                         
  -4   4   4       1065.86       1327.21        24.45 o                         
  -3   4   4       9328.57       9923.93        79.02 o                         
  -2   4   4      10954.69      11285.74        85.26 o                         
  -1   4   4      19986.90      25356.86       182.98 o                         
   0   4   4       4827.73       4735.68        41.11 o                         
   1   4   4      29830.74      31721.68       228.44 o                         
   2   4   4      22618.23      26554.36       187.60 o                         
   3   4   4      55731.00      54074.49       376.38 o                         
   4   4   4       2378.17       2395.89        30.24 o                         
   5   4   4      10338.96      10886.34        90.09 o                         
   6   4   4       9900.42       9556.00        84.97 o                         
   7   4   4       5939.27       5745.78        67.46 o                         
   8   4   4       2750.24       3162.69        59.94 o                         
   9   4   4         95.20        163.15        28.76 o                         
  10   4   4       1607.05       1692.37        60.74 o                         
  11   4   4         12.43         47.13        35.75 o                         
  12   4   4       1361.17       1657.76        56.07 o                         
  13   4   4        134.86        197.65        44.60 o                         
  14   4   4          4.41         -1.50        49.47 o                         
  15   4   4        168.09         94.71        67.91 o                         
 -15   5   4         51.79         63.39        85.85 o                         
 -14   5   4          2.22         29.35        62.44 o                         
 -13   5   4        613.72        606.55        63.04 o                         
 -12   5   4        831.11        823.37        46.42 o                         
 -11   5   4          1.84         17.98        31.91 o                         
 -10   5   4        126.04         79.57        31.10 o                         
  -9   5   4       4413.24       4086.11        67.15 o                         
  -8   5   4        236.43        241.65        24.48 o                         
  -7   5   4      11164.87      11075.93       116.80 o                         
  -6   5   4      14642.64      15385.14       136.57 o                         
  -5   5   4        294.14        392.24        20.22 o                         
  -4   5   4        391.01        559.72        21.42 o                         
  -3   5   4      39977.55      41969.03       310.80 o                         
  -2   5   4        467.25        839.70        17.87 o                         
  -1   5   4       8392.61       8774.68        78.93 o                         
   0   5   4      28711.23      27148.26       197.05 o                         
   1   5   4      14106.38      14834.74       126.79 o                         
   2   5   4        164.69        360.39        15.27 o                         
   3   5   4       7434.31       7913.43        72.06 o                         
   4   5   4      14389.02      14561.59       112.36 o                         
   5   5   4       5751.99       6258.08        70.44 o                         
   6   5   4       3800.10       3876.87        49.54 o                         
   7   5   4      20971.00      19357.57       184.95 o                         
   8   5   4       3445.62       3387.34        57.24 o                         
   9   5   4          7.32         91.29        27.99 o                         
  10   5   4       3280.96       3561.82        87.55 o                         
  11   5   4        282.70        379.04        40.04 o                         
  12   5   4         18.69          2.98        39.97 o                         
  13   5   4        295.02        420.32        47.55 o                         
  14   5   4         32.25         56.59        54.28 o                         
  15   5   4        132.09        221.17        72.01 o                         
 -15   6   4          2.82         72.52        65.42 o                         
 -14   6   4       1170.03       1300.79        88.47 o                         
 -13   6   4        368.89        246.18        55.46 o                         
 -12   6   4       1288.02       1191.36        51.71 o                         
 -11   6   4       1399.40       1333.95        47.41 o                         
 -10   6   4       1205.71       1278.37        40.10 o                         
  -9   6   4       1291.24       1341.83        41.22 o                         
  -8   6   4      20016.54      18880.98       175.88 o                         
  -7   6   4       2031.15       2213.88        40.77 o                         
  -6   6   4         46.20         46.87        18.95 o                         
  -5   6   4        118.81        209.95        21.04 o                         
  -4   6   4      32072.12      31799.20       255.31 o                         
  -3   6   4       1549.94       1892.46        31.61 o                         
  -2   6   4       2192.60       2427.10        33.70 o                         
  -1   6   4      27330.02      26470.63       193.44 o                         
   0   6   4       1306.76       1185.10        26.52 o                         
   1   6   4      18788.70      20146.66       153.67 o                         
   2   6   4      20228.76      19849.18       152.33 o                         
   3   6   4        631.86        690.70        18.80 o                         
   4   6   4      32086.13      31345.92       230.26 o                         
   5   6   4        221.76        449.08        21.93 o                         
   6   6   4      35527.92      34670.29       290.69 o                         
   7   6   4       4411.53       4866.63        69.61 o                         
   8   6   4       3845.88       3528.29        59.26 o                         
   9   6   4       9071.33       9564.60       109.33 o                         
  10   6   4        117.43        177.36        41.23 o                         
  11   6   4       1245.87       1030.16        53.50 o                         
  12   6   4        125.70        144.65        41.96 o                         
  13   6   4        144.97         38.72        49.26 o                         
  14   6   4        204.41        186.21        56.59 o                         
  15   6   4        112.07         85.15        82.23 o                         
 -15   7   4         81.06         70.01        68.81 o                         
 -14   7   4          5.72        -13.28        62.37 o                         
 -13   7   4       1076.71       1299.08        66.67 o                         
 -12   7   4       1299.48       1272.01        55.24 o                         
 -11   7   4       5237.12       4959.13        78.71 o                         
 -10   7   4       7005.99       6399.22        90.89 o                         
  -9   7   4       2319.20       2506.35        55.08 o                         
  -8   7   4       3618.24       3616.04        80.65 o                         
  -7   7   4      21558.57      21663.38       196.20 o                         
  -6   7   4      20487.91      20491.60       178.26 o                         
  -5   7   4      11527.50      11640.23       111.41 o                         
  -4   7   4          4.18         77.49        18.62 o                         
  -3   7   4       2593.28       3162.60        92.89 o                         
  -2   7   4       9295.71       9079.12        92.64 o                         
  -1   7   4      19472.50      18874.00       150.73 o                         
   0   7   4       2661.85       2943.09        39.74 o                         
   1   7   4       3647.75       4064.21        48.85 o                         
   2   7   4       3720.81       3846.29        42.44 o                         
   3   7   4         22.93         75.91        14.95 o                         
   4   7   4       5060.29       5082.02        57.00 o                         
   5   7   4      17262.81      17696.18       162.53 o                         
   6   7   4       1288.04       1543.96        37.43 o                         
   7   7   4       2419.15       2748.65        60.57 o                         
   8   7   4      24336.53      23293.52       222.47 o                         
   9   7   4          8.59        100.67        30.81 o                         
  10   7   4       2590.31       2871.96        71.99 o                         
  11   7   4        355.75        236.07        40.46 o                         
  12   7   4       1850.18       1914.47        63.55 o                         
  13   7   4          2.70         23.58        47.39 o                         
  14   7   4         69.86        107.41        56.70 o                         
  15   7   4         14.52        161.10        77.20 o                         
 -14   8   4         21.41         51.28        72.07 o                         
 -13   8   4       1345.50       1286.81       104.82 o                         
 -12   8   4        319.64        204.54        48.90 o                         
 -11   8   4       4054.74       3809.50        82.53 o                         
 -10   8   4        957.42        852.98        48.89 o                         
  -9   8   4       2870.81       2882.95        67.09 o                         
  -8   8   4       1320.34       1124.91        36.61 o                         
  -7   8   4         12.52         42.04        24.95 o                         
  -6   8   4      22073.10      20887.42       207.79 o                         
  -5   8   4       5478.64       5626.94        67.86 o                         
  -4   8   4       9380.27       9862.70       103.67 o                         
  -3   8   4       5415.70       5278.71        64.07 o                         
  -2   8   4        193.13        164.79        19.17 o                         
  -1   8   4        444.37        437.43        19.02 o                         
   0   8   4        385.92        454.56        17.90 o                         
   1   8   4        157.78        118.22        16.76 o                         
   2   8   4       5526.23       5318.78        57.75 o                         
   3   8   4        669.45        786.37        27.35 o                         
   4   8   4        592.37        717.32        24.46 o                         
   5   8   4       2646.40       2516.78        55.84 o                         
   6   8   4         73.02        101.45        24.48 o                         
   7   8   4      28346.30      28018.00       261.97 o                         
   8   8   4        913.36       1185.32        39.99 o                         
   9   8   4        604.24        778.80        50.22 o                         
  10   8   4       1339.27       1459.81        51.63 o                         
  11   8   4        904.33        988.27        48.88 o                         
  12   8   4         22.49         58.21        41.92 o                         
  13   8   4          6.45        -22.10        52.24 o                         
  14   8   4         63.09        121.76        70.12 o                         
 -14   9   4        648.17        674.67        75.26 o                         
 -13   9   4       1572.81       1636.95        76.13 o                         
 -12   9   4        373.41        459.27        53.74 o                         
 -11   9   4         88.11        133.46        39.54 o                         
 -10   9   4        786.53        854.88        39.84 o                         
  -9   9   4       1452.67       1614.68        44.76 o                         
  -8   9   4       2652.76       2553.21        57.68 o                         
  -7   9   4        270.44        417.90        29.42 o                         
  -6   9   4       2837.16       2673.48        64.14 o                         
  -5   9   4       7913.53       7903.78        96.87 o                         
  -4   9   4      11313.34      11495.85       122.19 o                         
  -3   9   4      37937.32      38548.00       361.85 o                         
  -2   9   4        672.41        658.54        25.93 o                         
  -1   9   4       6350.04       7064.27        74.38 o                         
   0   9   4       5092.97       4399.90        54.22 o                         
   1   9   4      55438.16      54853.45       507.25 o                         
   2   9   4      17964.27      18266.63       166.14 o                         
   3   9   4      17591.92      16775.85       154.74 o                         
   4   9   4       1944.49       2072.83        40.15 o                         
   5   9   4       8715.55       8568.38        98.97 o                         
   6   9   4       1828.85       1898.24        46.02 o                         
   7   9   4         21.67         24.81        27.87 o                         
   8   9   4         22.73        145.95        31.09 o                         
   9   9   4        629.86        561.78        40.47 o                         
  10   9   4         40.99         -1.17        36.89 o                         
  11   9   4        638.16        656.92        49.51 o                         
  12   9   4        179.31        151.82        48.42 o                         
  13   9   4          2.01        106.39        55.84 o                         
  14   9   4         45.20         11.19        61.68 o                         
 -14  10   4       1114.11        862.49       119.39 o                         
 -13  10   4        417.08        550.56        70.66 o                         
 -12  10   4        516.60        691.64        69.01 o                         
 -11  10   4        364.86        329.82        49.75 o                         
 -10  10   4         55.93        114.01        34.18 o                         
  -9  10   4       1680.31       1810.54        49.66 o                         
  -8  10   4        744.40        799.86        36.13 o                         
  -7  10   4        922.19       1006.50        37.86 o                         
  -6  10   4        572.47        619.42        41.71 o                         
  -5  10   4       2587.16       2499.02        48.74 o                         
  -4  10   4       4678.41       4979.18        69.88 o                         
  -3  10   4      35197.41      35441.77       371.31 o                         
  -2  10   4      15842.41      16155.65       156.94 o                         
  -1  10   4         73.91        104.91        20.15 o                         
   0  10   4      19883.22      20993.82       182.07 o                         
   1  10   4       3377.16       3344.17        53.33 o                         
   2  10   4      16033.71      16349.60       158.38 o                         
   3  10   4        744.99        661.34        28.31 o                         
   4  10   4      16551.71      16925.36       153.92 o                         
   5  10   4       1110.14       1148.77        37.23 o                         
   6  10   4       4510.29       4264.69        65.44 o                         
   7  10   4       4185.49       4073.67        68.42 o                         
   8  10   4        138.34        111.27        35.33 o                         
   9  10   4         16.23         61.69        36.31 o                         
  10  10   4         44.94         -5.05        38.07 o                         
  11  10   4       1160.08       1219.07        64.16 o                         
  12  10   4         30.16        145.69        65.71 o                         
  13  10   4         32.30         79.39        63.40 o                         
 -13  11   4          7.23        -14.04        64.00 o                         
 -12  11   4        433.83        344.69        63.94 o                         
 -11  11   4         22.07         -7.22        50.46 o                         
 -10  11   4        510.99        558.94        53.31 o                         
  -9  11   4        136.59        138.80        33.64 o                         
  -8  11   4        223.25        321.42        33.51 o                         
  -7  11   4       1455.89       1443.92        54.88 o                         
  -6  11   4        642.13        646.51        32.76 o                         
  -5  11   4       1397.30       1358.72        37.61 o                         
  -4  11   4       1894.50       1834.14        49.93 o                         
  -3  11   4       1616.57       1924.80        56.92 o                         
  -2  11   4       3999.25       4303.01        67.88 o                         
  -1  11   4         32.96         60.19        21.62 o                         
   0  11   4       6973.63       6675.90        72.86 o                         
   1  11   4       1923.09       1856.53        44.00 o                         
   2  11   4        673.05        859.57        36.94 o                         
   3  11   4       2095.20       2310.59        49.08 o                         
   4  11   4         68.10         87.70        23.77 o                         
   5  11   4        252.19        362.43        30.07 o                         
   6  11   4         12.02         75.59        29.06 o                         
   7  11   4          8.04         32.10        32.22 o                         
   8  11   4        302.22        345.95        39.70 o                         
   9  11   4         57.97         43.90        38.02 o                         
  10  11   4        987.45       1208.38        65.87 o                         
  11  11   4        809.74        742.68        56.09 o                         
  12  11   4         92.85        158.24        54.86 o                         
  13  11   4        196.26         82.17        57.07 o                         
 -13  12   4        290.45        420.71        72.77 o                         
 -12  12   4       1566.78       1770.70        79.33 o                         
 -11  12   4        945.35        975.96        61.73 o                         
 -10  12   4         76.93        154.27        49.31 o                         
  -9  12   4        346.14        368.68        42.21 o                         
  -8  12   4        165.58        183.25        46.09 o                         
  -7  12   4        364.83        338.50        33.41 o                         
  -6  12   4          1.36        111.37        29.52 o                         
  -5  12   4        664.72        737.32        35.12 o                         
  -4  12   4       4463.68       4398.59        71.00 o                         
  -3  12   4        624.20        681.91        38.57 o                         
  -2  12   4      12387.26      12427.43       141.25 o                         
  -1  12   4        425.46        576.86        31.35 o                         
   0  12   4       1839.59       2174.20        72.43 o                         
   1  12   4         17.88        187.14        38.68 o                         
   2  12   4        782.90        808.48        34.01 o                         
   3  12   4        591.06        758.82        35.16 o                         
   4  12   4         87.76        193.42        27.22 o                         
   5  12   4         11.40        111.75        29.86 o                         
   6  12   4        234.79        207.48        35.96 o                         
   7  12   4        582.65        626.31        41.41 o                         
   8  12   4         39.19        120.82        41.95 o                         
   9  12   4         97.02         91.62        42.69 o                         
  10  12   4        978.75        960.63        58.16 o                         
  11  12   4         31.78        102.49        53.19 o                         
  12  12   4        229.26        306.29        61.38 o                         
 -12  13   4          0.77         61.27        61.93 o                         
 -11  13   4        216.61        221.63        55.64 o                         
 -10  13   4        634.64        737.67        69.53 o                         
  -9  13   4        889.43        923.74        62.36 o                         
  -8  13   4       3146.34       3312.13        77.12 o                         
  -7  13   4        162.07        340.01        35.30 o                         
  -6  13   4         28.00         48.23        30.35 o                         
  -5  13   4       1518.16       1725.65        49.70 o                         
  -4  13   4       7847.68       7675.26        99.64 o                         
  -3  13   4       5124.53       5267.34        93.21 o                         
  -2  13   4        732.61        894.20        47.49 o                         
  -1  13   4         17.39         67.62        26.52 o                         
   0  13   4       2328.15       2262.00        51.49 o                         
   1  13   4       5735.42       5808.77        91.09 o                         
   2  13   4       2313.07       2398.72        63.36 o                         
   3  13   4         23.03        104.92        34.63 o                         
   4  13   4         10.36        146.89        46.71 o                         
   5  13   4       1320.83       1573.85        53.00 o                         
   6  13   4       1271.73       1523.00        57.14 o                         
   7  13   4        417.38        413.93        43.52 o                         
   8  13   4          1.06         38.75        39.02 o                         
   9  13   4        246.60        245.17        58.91 o                         
  10  13   4          1.15         28.09        51.21 o                         
  11  13   4         30.46         40.40        55.88 o                         
  12  13   4        139.78        142.53        69.58 o                         
 -11  14   4         18.33         69.73        59.01 o                         
 -10  14   4         31.56        176.34        54.01 o                         
  -9  14   4       1573.55       1526.99       152.15 o                         
  -8  14   4        582.21        649.40        61.42 o                         
  -7  14   4       1753.17       1909.35        58.54 o                         
  -6  14   4          9.54         19.75        41.36 o                         
  -5  14   4        300.70        255.62        34.18 o                         
  -4  14   4         88.16         70.74        31.97 o                         
  -3  14   4        295.84        280.31        36.39 o                         
  -2  14   4       1988.40       1830.64        56.43 o                         
  -1  14   4       3289.15       3188.11        78.02 o                         
   0  14   4        588.37        645.82        47.47 o                         
   1  14   4        837.43        881.16        38.74 o                         
   2  14   4       7753.16       7592.43       105.04 o                         
   3  14   4       2142.33       2110.58        65.35 o                         
   4  14   4       7151.77       6728.44       105.20 o                         
   5  14   4        372.99        334.63        41.62 o                         
   6  14   4        718.60        674.91        58.30 o                         
   7  14   4        242.48        271.19        41.35 o                         
   8  14   4       1842.76       1585.91        64.22 o                         
   9  14   4         27.45        -48.97        48.97 o                         
  10  14   4        219.11        216.64        68.37 o                         
  11  14   4        520.74        491.13        67.30 o                         
 -11  15   4        211.25        290.80       121.39 o                         
 -10  15   4         19.13          2.14        53.85 o                         
  -9  15   4        353.18        346.94        61.71 o                         
  -8  15   4         26.82         40.35        73.94 o                         
  -7  15   4         45.14         99.55        47.67 o                         
  -6  15   4        140.95        128.47        42.23 o                         
  -5  15   4        210.02        215.00        38.84 o                         
  -4  15   4         48.85         79.94        33.98 o                         
  -3  15   4         96.82         65.53        37.06 o                         
  -2  15   4         60.01        102.89        35.54 o                         
  -1  15   4        369.23        284.38        35.61 o                         
   0  15   4       1830.66       1843.34        55.38 o                         
   1  15   4         24.01         54.28        34.45 o                         
   2  15   4        464.45        627.11        46.36 o                         
   3  15   4       5462.60       5421.20        94.70 o                         
   4  15   4         38.46         93.83        39.73 o                         
   5  15   4        515.17        388.24        41.42 o                         
   6  15   4       1848.77       1769.01        60.69 o                         
   7  15   4       1253.69       1104.10        61.90 o                         
   8  15   4         23.35        -27.87        47.91 o                         
   9  15   4        570.69        311.83        59.72 o                         
  10  15   4        179.85         89.24        65.12 o                         
 -10  16   4       1227.19       1394.84       102.55 o                         
  -9  16   4        257.35        248.93        56.37 o                         
  -8  16   4       2446.83       2418.99        82.12 o                         
  -7  16   4       3961.80       4285.85       117.02 o                         
  -6  16   4        223.75        327.76        54.69 o                         
  -5  16   4       1044.30        931.64        60.43 o                         
  -4  16   4          6.56         -3.91        41.92 o                         
  -3  16   4         75.67          6.71        40.53 o                         
  -2  16   4          3.01         54.81        41.37 o                         
  -1  16   4        535.33        507.31        42.71 o                         
   0  16   4       1653.62       1689.78        60.18 o                         
   1  16   4        374.72        292.63        45.67 o                         
   2  16   4         97.20         58.79        39.14 o                         
   3  16   4       1087.36       1156.37        51.99 o                         
   4  16   4       2419.37       2192.41        67.60 o                         
   5  16   4       3305.18       3048.98        78.29 o                         
   6  16   4        282.34        220.31        49.58 o                         
   7  16   4        302.95        287.93        56.33 o                         
   8  16   4          1.94         48.83        57.93 o                         
   9  16   4        327.29        251.04        67.38 o                         
  -8  17   4       2655.64       2586.57       138.37 o                         
  -7  17   4        297.91        145.30        57.78 o                         
  -6  17   4        765.30        828.73        65.01 o                         
  -5  17   4         47.80        137.85        52.20 o                         
  -4  17   4       1898.44       1887.97        73.45 o                         
  -3  17   4        149.22        134.95        50.50 o                         
  -2  17   4         16.64         64.53        47.87 o                         
  -1  17   4        116.04        119.12        57.39 o                         
   0  17   4       1331.94       1196.63        68.80 o                         
   1  17   4       2579.83       2839.65        92.81 o                         
   2  17   4       2068.88       2213.33        88.90 o                         
   3  17   4       1483.25       1313.72        60.86 o                         
   4  17   4        383.77        389.56        54.69 o                         
   5  17   4        708.41        802.61        62.73 o                         
   6  17   4       3398.05       3665.98       117.78 o                         
   7  17   4        260.72        310.64        75.12 o                         
   8  17   4         93.98         81.31        65.38 o                         
  -7  18   4        246.01        193.63        66.93 o                         
  -6  18   4         77.65         77.65        62.49 o                         
  -5  18   4          1.66        -54.64        54.64 o                         
  -4  18   4        176.19        241.23        60.90 o                         
  -3  18   4        708.97        851.24        72.51 o                         
  -2  18   4         80.61        200.42        53.82 o                         
  -1  18   4         44.98         87.28        53.28 o                         
   0  18   4         13.97         11.73        61.57 o                         
   1  18   4         31.85         52.23        71.29 o                         
   2  18   4        198.96        202.87        66.72 o                         
   3  18   4        399.77        427.96        70.66 o                         
   4  18   4          0.11         42.29        58.87 o                         
   5  18   4          2.76         67.22        62.58 o                         
   6  18   4          3.45        -41.39        72.02 o                         
   7  18   4        330.14        454.33        70.38 o                         
  -5  19   4        302.06        499.45        70.95 o                         
  -4  19   4       3173.38       3456.94       133.01 o                         
  -3  19   4         52.01        111.69        75.50 o                         
  -2  19   4         37.68        119.42        68.96 o                         
  -1  19   4          2.20        -16.28        74.26 o                         
   0  19   4         25.71        112.67        83.38 o                         
   1  19   4       1721.19       1638.56       116.54 o                         
   2  19   4        928.30        984.19        96.49 o                         
   3  19   4        714.49        698.21        96.53 o                         
   4  19   4       1264.85       1534.26       163.04 o                         
   5  19   4        582.98        546.75        79.79 o                         
  -2  20   4         13.91         34.06        69.02 o                         
  -1  20   4        543.92        535.61        87.66 o                         
   0  20   4         85.44         87.73        79.90 o                         
   1  20   4        287.70        267.24       104.03 o                         
   2  20   4          6.22         49.29        71.23 o                         
 -16   1   5        216.87        296.04        72.14 o                         
 -15   1   5         67.97        -75.22        77.32 o                         
 -14   1   5        166.15        220.89        66.49 o                         
 -13   1   5        182.38        200.58        42.06 o                         
 -12   1   5         17.47         50.76        27.96 o                         
 -11   1   5       2388.60       2639.48        58.11 o                         
 -10   1   5         24.80         53.48        25.60 o                         
  -9   1   5       3270.29       3234.22        56.37 o                         
  -8   1   5        666.23        821.80        26.22 o                         
  -7   1   5      32270.65      30749.52       266.41 o                         
  -6   1   5       5877.23       6004.03        62.92 o                         
  -5   1   5      40017.21      38737.11       295.89 o                         
  -4   1   5       2240.13       2117.02        34.78 o                         
  -3   1   5       5522.48       5572.14        46.98 o                         
  -2   1   5         18.59         26.52         6.93 o                         
  -1   1   5     234413.84     230918.94      4018.64 o                         
   0   1   5      22728.40      22047.68       439.77 o                         
   1   1   5         52.34         72.77         8.87 o                         
   2   1   5       4903.15       4110.88        34.88 o                         
   3   1   5      68459.10      73529.63       494.74 o                         
   4   1   5       4840.98       4876.84        43.86 o                         
   5   1   5       8551.32       8213.33        64.52 o                         
   6   1   5      17721.17      16676.16       136.10 o                         
   7   1   5       2531.45       2597.61        39.80 o                         
   8   1   5       6577.15       6258.56        86.28 o                         
   9   1   5      25647.23      25840.96       268.39 o                         
  10   1   5         84.86         59.97        35.44 o                         
  11   1   5        952.64       1147.04        53.92 o                         
  12   1   5        533.21        747.75        46.42 o                         
  13   1   5        115.49         90.22        42.01 o                         
  14   1   5        616.43        649.59        54.40 o                         
  15   1   5         52.61        110.30        67.23 o                         
 -16   2   5        200.94         85.84        71.32 o                         
 -15   2   5        578.04        473.00        87.48 o                         
 -14   2   5        175.00        382.76        69.92 o                         
 -13   2   5        991.51       1225.38        51.94 o                         
 -12   2   5          2.30         56.57        33.35 o                         
 -11   2   5        756.09        743.86        36.12 o                         
 -10   2   5       6732.92       6462.01        80.00 o                         
  -9   2   5       2869.57       2810.74        50.19 o                         
  -8   2   5      18119.14      17653.47       161.47 o                         
  -7   2   5          4.44         59.78        18.41 o                         
  -6   2   5      12706.34      13550.34       129.42 o                         
  -5   2   5      11846.61      10051.17        79.09 o                         
  -4   2   5       9304.72       9408.00        82.40 o                         
  -3   2   5        243.72        172.76        11.08 o                         
  -2   2   5       4394.10       4566.69        38.72 o                         
  -1   2   5      32885.13      33874.68       246.93 o                         
   0   2   5     156122.28     164581.72      2903.19 o                         
   1   2   5      13902.07      17107.54       127.22 o                         
   2   2   5       9650.18      10861.60        81.39 o                         
   3   2   5       2500.93       2367.67        28.31 o                         
   4   2   5      43285.14      45649.41       310.90 o                         
   5   2   5     112018.18     110016.70       803.78 o                         
   6   2   5       7380.45       6922.34        61.78 o                         
   7   2   5      27414.43      24928.52       199.86 o                         
   8   2   5        554.22        564.23        28.97 o                         
   9   2   5        138.09        151.38        30.95 o                         
  10   2   5       5447.79       5483.32        86.18 o                         
  11   2   5        419.70        384.27        45.28 o                         
  12   2   5        421.00        576.66        49.33 o                         
  13   2   5        144.98        134.92        42.18 o                         
  14   2   5        406.28        493.97        52.13 o                         
  15   2   5       1434.95       1297.36        79.44 o                         
 -16   3   5        499.74        505.03        76.98 o                         
 -15   3   5         32.94        138.44        65.84 o                         
 -14   3   5        374.41        327.67        64.73 o                         
 -13   3   5        255.87        512.91        57.65 o                         
 -12   3   5          3.09          3.79        36.90 o                         
 -11   3   5       5561.61       5032.10        76.00 o                         
 -10   3   5        905.01       1182.19        38.11 o                         
  -9   3   5       5069.74       5129.92        68.39 o                         
  -8   3   5       5944.34       5965.66        69.83 o                         
  -7   3   5       5742.23       5351.96        59.65 o                         
  -6   3   5       7634.57       7311.08        72.99 o                         
  -5   3   5      10688.47      10935.27        98.51 o                         
  -4   3   5      13850.35      15285.50       114.74 o                         
  -3   3   5       4818.06       4610.68        39.80 o                         
  -2   3   5       8530.48       9381.52        70.58 o                         
  -1   3   5      25782.04      25642.83       183.65 o                         
   0   3   5       3378.96       3251.70        31.06 o                         
   1   3   5      28416.97      31963.46       250.90 o                         
   2   3   5      36341.95      39824.90       277.26 o                         
   3   3   5       3297.48       3401.92        37.07 o                         
   4   3   5      58273.14      60396.88       409.83 o                         
   5   3   5       5109.00       4865.18        45.72 o                         
   6   3   5       2388.23       2296.50        33.92 o                         
   7   3   5      48770.27      46200.62       397.16 o                         
   8   3   5        641.40        563.85        28.18 o                         
   9   3   5       1807.98       1734.26        50.02 o                         
  10   3   5        100.12        132.97        33.70 o                         
  11   3   5         10.29         84.73        36.59 o                         
  12   3   5       1208.46       1264.23        58.55 o                         
  13   3   5        268.64        326.21        48.76 o                         
  14   3   5       1165.17       1392.06        64.15 o                         
  15   3   5        127.67        128.50        63.39 o                         
 -15   4   5         31.24        108.89        73.88 o                         
 -14   4   5        286.24        500.56        61.07 o                         
 -13   4   5        202.27        234.03        45.09 o                         
 -12   4   5        831.94        960.26        42.23 o                         
 -11   4   5        428.07        553.47        34.28 o                         
 -10   4   5       6330.67       6131.42        78.23 o                         
  -9   4   5       6498.81       6531.44        77.24 o                         
  -8   4   5        629.86        623.37        30.78 o                         
  -7   4   5      21592.24      22666.84       193.91 o                         
  -6   4   5        363.93        363.08        23.41 o                         
  -5   4   5         75.55        113.22        15.90 o                         
  -4   4   5       9865.36       8876.01        74.92 o                         
  -3   4   5       5600.52       6009.72        52.90 o                         
  -2   4   5       1871.72       1855.74        23.05 o                         
  -1   4   5      50194.63      53055.21       366.89 o                         
   0   4   5       3202.90       4046.20        35.30 o                         
   1   4   5      38094.32      39036.09       287.38 o                         
   2   4   5       2754.06       3238.93        33.03 o                         
   3   4   5       1965.45       2126.53        29.18 o                         
   4   4   5         45.34        105.99        15.42 o                         
   5   4   5       1584.82       1483.97        26.80 o                         
   6   4   5       5036.45       4630.86        57.54 o                         
   7   4   5       4402.57       3869.70        54.79 o                         
   8   4   5      28085.32      27303.20       253.85 o                         
   9   4   5       8978.63       8589.67       109.17 o                         
  10   4   5       2014.66       2056.60        57.91 o                         
  11   4   5        239.16        308.13        46.92 o                         
  12   4   5        584.22        591.15        45.81 o                         
  13   4   5        147.22        212.49        50.74 o                         
  14   4   5       1454.77       1477.95        86.30 o                         
  15   4   5        252.91        115.87        64.57 o                         
 -15   5   5        169.49        224.51        67.73 o                         
 -14   5   5         27.40          4.85        66.05 o                         
 -13   5   5          7.72         74.72        50.39 o                         
 -12   5   5       1158.80       1169.61        43.31 o                         
 -11   5   5        612.30        612.99        41.40 o                         
 -10   5   5       3618.18       3349.31        58.00 o                         
  -9   5   5         79.08        116.64        25.58 o                         
  -8   5   5      15988.29      15508.64       146.07 o                         
  -7   5   5         24.97        137.63        20.12 o                         
  -6   5   5      66746.37      65751.98       555.78 o                         
  -5   5   5      26575.84      27120.77       227.16 o                         
  -4   5   5         96.87        154.51        14.67 o                         
  -3   5   5       9118.07       9759.48        87.02 o                         
  -2   5   5       2191.72       1782.45        24.19 o                         
  -1   5   5      14194.30      13969.12       102.13 o                         
   0   5   5       7564.38       6974.68        67.19 o                         
   1   5   5      45627.94      46434.64       364.59 o                         
   2   5   5        271.56        442.77        14.59 o                         
   3   5   5       7835.77       8312.47        68.31 o                         
   4   5   5      12516.53      12713.95       100.56 o                         
   5   5   5      12850.54      11127.13        88.79 o                         
   6   5   5        191.60        384.47        22.48 o                         
   7   5   5       6271.41       6413.17        77.76 o                         
   8   5   5      10662.48      10465.55       112.87 o                         
   9   5   5       9862.09      10218.37       119.26 o                         
  10   5   5        214.48        183.77        37.67 o                         
  11   5   5       3835.36       3918.64        79.49 o                         
  12   5   5       2651.39       2240.43        64.52 o                         
  13   5   5       5347.20       5431.19       100.87 o                         
  14   5   5         24.40         76.52        54.09 o                         
  15   5   5        187.17         81.30        68.18 o                         
 -15   6   5        138.27         71.91        73.63 o                         
 -14   6   5         79.37        243.24        63.21 o                         
 -13   6   5       1674.54       1566.92        65.03 o                         
 -12   6   5        416.31        626.40        45.59 o                         
 -11   6   5       1476.80       1461.49        44.65 o                         
 -10   6   5        830.58        795.06        37.20 o                         
  -9   6   5       1506.03       1495.64        37.46 o                         
  -8   6   5       2331.16       2268.79        44.27 o                         
  -7   6   5       4052.87       4057.64        52.79 o                         
  -6   6   5       3639.05       3330.24        45.99 o                         
  -5   6   5      31408.29      28095.54       244.55 o                         
  -4   6   5       2068.85       2126.82        32.78 o                         
  -3   6   5      21380.47      22454.95       182.14 o                         
  -2   6   5       5929.27       5316.99        48.53 o                         
  -1   6   5        619.41        536.55        16.81 o                         
   0   6   5      10078.76      10632.97        83.19 o                         
   1   6   5      10885.86      11080.58        91.63 o                         
   2   6   5        218.03        272.83        17.43 o                         
   3   6   5       5035.26       4909.49        55.00 o                         
   4   6   5         13.55        112.63        16.71 o                         
   5   6   5      19871.13      20508.45       177.03 o                         
   6   6   5       1869.55       2140.71        44.36 o                         
   7   6   5        389.61        586.19        31.76 o                         
   8   6   5      10616.88       9905.86       109.03 o                         
   9   6   5       1987.25       2277.19        64.73 o                         
  10   6   5      11715.68      10765.64       136.72 o                         
  11   6   5         72.70         91.47        40.92 o                         
  12   6   5       3035.57       3196.72        80.15 o                         
  13   6   5          1.35         12.07        49.15 o                         
  14   6   5        261.43        220.35        61.34 o                         
  15   6   5          7.36         28.05        78.30 o                         
 -15   7   5        626.42        779.20        77.94 o                         
 -14   7   5         91.99        136.68        64.47 o                         
 -13   7   5        658.88        675.24        74.78 o                         
 -12   7   5       3976.03       3981.46        94.45 o                         
 -11   7   5       2110.78       2271.68        57.50 o                         
 -10   7   5       1621.67       1887.77        49.20 o                         
  -9   7   5       1585.80       1658.72        44.54 o                         
  -8   7   5       4745.46       4535.08        63.86 o                         
  -7   7   5        238.53        420.05        23.88 o                         
  -6   7   5       3252.12       3448.43        56.45 o                         
  -5   7   5      31653.41      31391.46       284.66 o                         
  -4   7   5         73.61        103.18        18.26 o                         
  -3   7   5      65375.32      66208.15       557.54 o                         
  -2   7   5      69878.36      67505.38       529.00 o                         
  -1   7   5       2560.76       2389.55        37.63 o                         
   0   7   5      38452.32      38327.92       304.31 o                         
   1   7   5       1571.22       1370.96        36.46 o                         
   2   7   5      13327.21      12305.86       106.50 o                         
   3   7   5        986.79       1210.58        25.86 o                         
   4   7   5        578.29        606.18        22.12 o                         
   5   7   5       1470.39       1622.66        37.28 o                         
   6   7   5       9211.33       9947.11       101.52 o                         
   7   7   5      14897.95      14878.91       157.86 o                         
   8   7   5       5997.84       6054.64        95.12 o                         
   9   7   5       3738.54       3643.13        78.81 o                         
  10   7   5       9757.51       9430.75       124.75 o                         
  11   7   5        373.45        243.69        41.05 o                         
  12   7   5       1823.02       2167.81        68.13 o                         
  13   7   5         54.83         18.28        48.40 o                         
  14   7   5         89.87        144.25        57.03 o                         
 -14   8   5       1255.92       1058.59       117.03 o                         
 -13   8   5         60.44        214.63        64.85 o                         
 -12   8   5         43.46         78.31        46.98 o                         
 -11   8   5        330.38        475.96        37.13 o                         
 -10   8   5        354.23        204.96        34.95 o                         
  -9   8   5       1089.65       1104.89        38.91 o                         
  -8   8   5        152.53        198.88        29.91 o                         
  -7   8   5         19.88         75.50        25.94 o                         
  -6   8   5       2305.40       2554.67        44.74 o                         
  -5   8   5       5772.81       5591.26        62.97 o                         
  -4   8   5      67544.48      68249.10       627.21 o                         
  -3   8   5      17131.01      17036.84       148.51 o                         
  -2   8   5      19323.05      18824.43       151.75 o                         
  -1   8   5      10078.51       9153.95        83.78 o                         
   0   8   5        678.14        588.22        20.00 o                         
   1   8   5       5660.15       5533.32        67.06 o                         
   2   8   5        724.61        657.61        21.40 o                         
   3   8   5      14626.46      13886.42       124.63 o                         
   4   8   5       1698.28       1633.68        34.86 o                         
   5   8   5      18530.30      18913.95       182.12 o                         
   6   8   5      19574.60      19059.82       170.07 o                         
   7   8   5      17222.78      17526.32       181.87 o                         
   8   8   5       6251.43       5696.43        86.87 o                         
   9   8   5      13786.03      13808.05       184.77 o                         
  10   8   5         65.88         53.59        37.58 o                         
  11   8   5         84.61        129.83        40.04 o                         
  12   8   5        217.42        127.72        48.44 o                         
  13   8   5       1658.99       1664.94        77.19 o                         
  14   8   5        944.25        924.19        88.33 o                         
 -14   9   5        594.05        285.79        69.88 o                         
 -13   9   5       1123.67       1256.87        71.41 o                         
 -12   9   5          2.46         35.09        47.48 o                         
 -11   9   5        512.65        480.52        53.03 o                         
 -10   9   5       4501.42       4343.64        79.68 o                         
  -9   9   5        421.63        526.36        35.62 o                         
  -8   9   5       1264.12       1394.43        39.89 o                         
  -7   9   5       3369.49       3178.33        56.99 o                         
  -6   9   5       1486.85       1502.68        39.11 o                         
  -5   9   5       3446.53       3870.49        62.08 o                         
  -4   9   5        288.69        398.17        24.98 o                         
  -3   9   5      18124.44      18218.34       179.57 o                         
  -2   9   5       4830.61       4372.99        65.73 o                         
  -1   9   5       3152.73       2802.84        42.60 o                         
   0   9   5      18322.32      18346.84       159.24 o                         
   1   9   5      40151.28      40984.88       401.68 o                         
   2   9   5       2488.49       2275.17        43.04 o                         
   3   9   5       6067.87       6249.40        77.03 o                         
   4   9   5       6468.85       6598.24        74.59 o                         
   5   9   5       2923.70       3034.38        47.92 o                         
   6   9   5       4762.83       4879.69        70.66 o                         
   7   9   5       1319.86       1408.94        41.02 o                         
   8   9   5       9070.62       8575.50       113.12 o                         
   9   9   5        337.25        210.56        37.33 o                         
  10   9   5        779.86        817.94        46.19 o                         
  11   9   5          7.15        -35.31        40.77 o                         
  12   9   5       1504.83       1477.56        65.77 o                         
  13   9   5       1148.39       1057.20        78.50 o                         
  14   9   5        679.56        480.33        67.66 o                         
 -14  10   5         21.12         42.78        67.11 o                         
 -13  10   5       1483.10       1699.37        81.03 o                         
 -12  10   5         15.04         -8.58        60.32 o                         
 -11  10   5          7.03        -33.56        44.88 o                         
 -10  10   5       1363.55       1550.46        54.16 o                         
  -9  10   5       2018.08       2050.71        52.21 o                         
  -8  10   5        323.01        305.22        32.02 o                         
  -7  10   5       6023.96       6045.23        79.98 o                         
  -6  10   5       5908.33       6209.57        86.98 o                         
  -5  10   5       4775.28       4342.41        62.08 o                         
  -4  10   5        563.00        691.16        30.51 o                         
  -3  10   5       6304.72       6486.33        79.61 o                         
  -2  10   5        192.31        362.74        28.08 o                         
  -1  10   5        263.40        297.42        21.78 o                         
   0  10   5      11612.45      11372.70       110.73 o                         
   1  10   5      12572.68      12283.33       123.36 o                         
   2  10   5         63.00        106.44        22.05 o                         
   3  10   5         69.02        146.65        22.53 o                         
   4  10   5         96.31        134.55        23.85 o                         
   5  10   5       2993.88       3069.23        65.07 o                         
   6  10   5       1349.77       1429.56        39.71 o                         
   7  10   5         41.81        113.93        33.83 o                         
   8  10   5        397.95        416.17        47.16 o                         
   9  10   5          6.03         10.87        37.96 o                         
  10  10   5        220.33        132.98        39.32 o                         
  11  10   5         74.88         94.15        47.61 o                         
  12  10   5        114.60        135.27        57.16 o                         
  13  10   5        238.28        340.56        60.51 o                         
 -13  11   5        346.88        508.69        71.28 o                         
 -12  11   5        135.95        182.76        54.42 o                         
 -11  11   5        541.49        452.73        55.31 o                         
 -10  11   5        356.84        338.58        45.68 o                         
  -9  11   5        421.28        485.81        36.72 o                         
  -8  11   5       3780.59       3616.56        68.27 o                         
  -7  11   5        114.49        188.86        38.41 o                         
  -6  11   5        776.75        628.37        32.39 o                         
  -5  11   5         41.26         59.28        26.76 o                         
  -4  11   5         67.14        179.40        33.87 o                         
  -3  11   5       9548.57       9879.18       110.50 o                         
  -2  11   5       4132.40       4019.64        65.05 o                         
  -1  11   5       4305.69       4232.99        68.16 o                         
   0  11   5      12638.87      12659.98       142.05 o                         
   1  11   5      18188.25      18332.52       169.88 o                         
   2  11   5      62451.79      60747.25       519.27 o                         
   3  11   5        249.72        218.05        26.05 o                         
   4  11   5       1951.73       1921.74        50.99 o                         
   5  11   5       7443.49       7632.73        88.41 o                         
   6  11   5       6853.01       6771.39        91.54 o                         
   7  11   5       1557.72       1789.29        60.66 o                         
   8  11   5       1468.77       1452.30        51.13 o                         
   9  11   5       2652.77       2515.92        69.30 o                         
  10  11   5         16.73         28.24        42.78 o                         
  11  11   5        234.37        233.36        49.29 o                         
  12  11   5        482.58        332.35        57.33 o                         
  13  11   5        149.76         93.55        63.33 o                         
 -13  12   5        423.90        542.00       102.65 o                         
 -12  12   5         66.23         26.34        69.29 o                         
 -11  12   5        291.19        462.85        60.27 o                         
 -10  12   5       1041.86       1247.30        80.79 o                         
  -9  12   5       1978.79       1853.03        57.89 o                         
  -8  12   5       1699.89       1710.30        51.98 o                         
  -7  12   5       2314.74       2354.32        56.62 o                         
  -6  12   5       1688.03       1745.81        46.81 o                         
  -5  12   5       2545.67       2522.35        55.90 o                         
  -4  12   5       6069.10       5952.90        81.79 o                         
  -3  12   5        424.21        638.66        32.24 o                         
  -2  12   5       2610.93       2649.75        66.38 o                         
  -1  12   5       1309.95       1450.02        41.49 o                         
   0  12   5       6607.53       6375.45        87.36 o                         
   1  12   5      37361.74      36404.35       348.54 o                         
   2  12   5      19606.36      19541.41       198.50 o                         
   3  12   5       6206.93       5973.04        82.65 o                         
   4  12   5      16925.93      17455.68       181.71 o                         
   5  12   5         81.14         75.44        32.80 o                         
   6  12   5        122.55        155.64        34.74 o                         
   7  12   5        175.85        186.35        41.85 o                         
   8  12   5       2306.01       2370.79        73.71 o                         
   9  12   5        720.70        749.58        47.33 o                         
  10  12   5         26.63         53.25        45.03 o                         
  11  12   5        652.43        513.85        58.31 o                         
  12  12   5        244.72        341.59        85.76 o                         
 -12  13   5        230.16        204.80        66.88 o                         
 -11  13   5        432.63        585.77        58.49 o                         
 -10  13   5       1123.93       1008.57        64.51 o                         
  -9  13   5         43.40        128.92        56.88 o                         
  -8  13   5       2766.06       2571.53        79.82 o                         
  -7  13   5       4524.42       4389.18        73.91 o                         
  -6  13   5        104.84         85.75        30.58 o                         
  -5  13   5        675.09        718.39        36.98 o                         
  -4  13   5       5694.87       5822.61        83.36 o                         
  -3  13   5         64.40         65.35        29.50 o                         
  -2  13   5       2259.86       2085.37        56.19 o                         
  -1  13   5       2795.71       2723.43        56.99 o                         
   0  13   5       4477.72       4431.34        91.80 o                         
   1  13   5       1782.98       1824.79        50.32 o                         
   2  13   5       5337.34       5282.08        94.00 o                         
   3  13   5      23301.72      22618.81       230.11 o                         
   4  13   5         12.68         -0.71        31.22 o                         
   5  13   5       1370.28       1377.78        47.98 o                         
   6  13   5       8728.49       8358.47       115.16 o                         
   7  13   5        427.93        454.45        41.74 o                         
   8  13   5        136.30        169.95        40.76 o                         
   9  13   5         10.51         29.09        43.58 o                         
  10  13   5        309.48        287.05        53.12 o                         
  11  13   5        416.27        362.72        67.53 o                         
  12  13   5          3.45         42.65        67.92 o                         
 -11  14   5        599.04        773.93        67.93 o                         
 -10  14   5        957.87        875.33        71.96 o                         
  -9  14   5        251.12        201.37        65.30 o                         
  -8  14   5         47.40         85.06        47.82 o                         
  -7  14   5        173.66        121.75        40.88 o                         
  -6  14   5       1604.99       1553.60        53.73 o                         
  -5  14   5       1161.72       1249.58        43.77 o                         
  -4  14   5        336.14        347.67        35.81 o                         
  -3  14   5       3349.62       3184.66        64.25 o                         
  -2  14   5       4585.58       4463.15        85.41 o                         
  -1  14   5          2.54        -14.42        32.87 o                         
   0  14   5        986.58        944.93        43.55 o                         
   1  14   5       3720.79       3789.93        76.24 o                         
   2  14   5         34.00        108.11        31.69 o                         
   3  14   5         12.32         52.71        32.58 o                         
   4  14   5       3441.78       3537.27        78.61 o                         
   5  14   5       6654.46       6683.29       101.10 o                         
   6  14   5          3.85         14.39        42.29 o                         
   7  14   5       3125.40       2989.96        80.35 o                         
   8  14   5         48.90         65.79        43.48 o                         
   9  14   5        682.92        806.40        64.61 o                         
  10  14   5        607.60        675.70        79.14 o                         
  11  14   5          0.43         13.11        65.47 o                         
 -11  15   5        323.81        285.71       168.65 o                         
 -10  15   5         38.36         78.64        62.70 o                         
  -9  15   5       1765.77       1793.54        72.61 o                         
  -8  15   5        525.00        467.57        59.16 o                         
  -7  15   5         80.28         56.25        46.92 o                         
  -6  15   5        684.71        607.69        50.62 o                         
  -5  15   5        146.92         98.14        42.19 o                         
  -4  15   5        137.31        140.10        34.39 o                         
  -3  15   5       1656.48       1600.74        56.93 o                         
  -2  15   5        758.81        633.01        39.81 o                         
  -1  15   5        322.70        284.61        39.47 o                         
   0  15   5       2333.81       2384.88        78.44 o                         
   1  15   5       6576.40       6418.56       100.76 o                         
   2  15   5       2075.01       2125.24        57.98 o                         
   3  15   5          6.38        101.38        38.29 o                         
   4  15   5       5523.42       5380.58        91.37 o                         
   5  15   5        399.54        429.23        44.99 o                         
   6  15   5       5613.67       5620.21        97.27 o                         
   7  15   5       1198.34       1249.44        57.17 o                         
   8  15   5         84.02         39.58        53.20 o                         
   9  15   5        187.66        271.62        59.66 o                         
  10  15   5        827.14        812.85        82.72 o                         
 -10  16   5        118.99        104.53        92.55 o                         
  -9  16   5         72.23        211.95        55.85 o                         
  -8  16   5        189.08        344.77        64.20 o                         
  -7  16   5        237.71        349.90        54.23 o                         
  -6  16   5         27.59         19.85        46.93 o                         
  -5  16   5        714.74        807.23        69.25 o                         
  -4  16   5        431.86        559.53        53.98 o                         
  -3  16   5         77.41         89.26        39.47 o                         
  -2  16   5       1601.93       1676.68        63.25 o                         
  -1  16   5          1.27         14.74        40.25 o                         
   0  16   5        469.52        534.70        44.10 o                         
   1  16   5        516.29        512.90        49.67 o                         
   2  16   5        551.00        519.61        50.67 o                         
   3  16   5       3235.42       3120.27        78.49 o                         
   4  16   5        288.54        311.38        41.89 o                         
   5  16   5       1263.16       1015.07        50.57 o                         
   6  16   5        299.34        261.32        51.09 o                         
   7  16   5        180.42        115.48        59.58 o                         
   8  16   5         12.09          1.51        60.41 o                         
   9  16   5        268.84        368.38        68.27 o                         
  -8  17   5         64.61        103.54        62.61 o                         
  -7  17   5         99.18        104.04        53.40 o                         
  -6  17   5       2908.60       3066.80        94.97 o                         
  -5  17   5          6.75         33.54        65.48 o                         
  -4  17   5        147.90        278.88        53.15 o                         
  -3  17   5        243.23        119.78        50.42 o                         
  -2  17   5       2725.88       2599.46        96.70 o                         
  -1  17   5          2.99         18.16        56.31 o                         
   0  17   5         22.68        114.21        50.68 o                         
   1  17   5       3944.44       4404.74       120.43 o                         
   2  17   5         61.91         28.48        48.49 o                         
   3  17   5         32.95        -15.68        43.74 o                         
   4  17   5       1485.65       1652.53        67.74 o                         
   5  17   5        157.76         66.09        57.99 o                         
   6  17   5       1526.10       1518.14        80.65 o                         
   7  17   5        232.36        548.89        84.36 o                         
   8  17   5        227.20        167.74        66.65 o                         
  -7  18   5       2362.43       2298.54        89.23 o                         
  -6  18   5        221.14        197.78        59.24 o                         
  -5  18   5       1615.47       1474.09        89.64 o                         
  -4  18   5        730.42        698.96        75.85 o                         
  -3  18   5        281.44        218.81        66.92 o                         
  -2  18   5        366.54        446.92        57.42 o                         
  -1  18   5       4456.37       4484.23       142.50 o                         
   0  18   5       2054.45       1916.12        86.54 o                         
   1  18   5         60.80        119.10        59.05 o                         
   2  18   5        916.01        848.33        85.90 o                         
   3  18   5       1521.58       1301.75       107.86 o                         
   4  18   5        143.92        100.18        59.77 o                         
   5  18   5       2222.19       2256.41        91.26 o                         
   6  18   5         56.93         -9.38        75.96 o                         
   7  18   5         17.35          1.78        70.87 o                         
  -5  19   5       1292.21       1160.67        79.77 o                         
  -4  19   5       3195.36       3180.98       130.03 o                         
  -3  19   5         25.66         41.67        78.44 o                         
  -2  19   5        904.95        988.26        80.40 o                         
  -1  19   5        201.73        279.62        91.41 o                         
   0  19   5         67.56         81.56        75.48 o                         
   1  19   5        754.88        600.68        81.21 o                         
   2  19   5         23.49          6.86        77.46 o                         
   3  19   5        321.72        333.22        76.87 o                         
   4  19   5        156.90        167.86        71.13 o                         
   5  19   5        233.90        206.66        69.00 o                         
  -2  20   5         24.11         78.68        80.91 o                         
  -1  20   5          1.64         97.53        80.99 o                         
   0  20   5        146.54        101.21        80.84 o                         
   1  20   5        365.40        323.04        83.39 o                         
   2  20   5         19.00         63.47        82.56 o                         
 -16   0   6          9.90       -120.30       120.30 o                         
 -15   0   6        507.84        410.62       185.62 o                         
 -14   0   6         46.88          9.48        81.40 o                         
 -13   0   6       3414.49       3190.27       138.19 o                         
 -12   0   6        982.06        884.03        61.78 o                         
 -11   0   6       8762.60       8922.72       238.29 o                         
 -10   0   6       2393.75       2419.34        87.70 o                         
  -9   0   6       1896.03       1893.93        67.47 o                         
  -8   0   6       1156.91       1277.79        47.69 o                         
  -7   0   6      54244.82      51762.76       646.88 o                         
  -6   0   6      40280.05      36628.18       460.48 o                         
  -5   0   6        154.89         62.98        18.18 o                         
  -4   0   6      32472.72      35570.00       484.33 o                         
  -3   0   6      37558.19      38015.81       362.92 o                         
  -2   0   6      56523.84      57682.35       546.21 o                         
  -1   0   6      57566.21      60498.60      1335.42 o                         
   0   0   6       5859.26       5878.78        73.92 o                         
   1   0   6      29976.41      31607.55       336.75 o                         
   2   0   6      76577.68      78199.60       741.50 o                         
   3   0   6     138066.61     135067.30      1651.87 o                         
   4   0   6      27146.40      25984.92       284.47 o                         
   5   0   6       1360.80       1029.46        28.94 o                         
   6   0   6      13496.74      13241.10       147.94 o                         
   7   0   6      11806.47      10563.62       125.57 o                         
   8   0   6       8873.71       9003.32       189.41 o                         
   9   0   6        887.59        900.04        57.70 o                         
  10   0   6       3646.82       3230.71        95.95 o                         
  11   0   6       5085.38       5060.25       122.04 o                         
  12   0   6       2423.80       2370.45       104.59 o                         
  13   0   6        565.57        710.73        68.86 o                         
  14   0   6        147.17        230.42        67.27 o                         
  15   0   6        388.35        265.91        99.73 o                         
 -16   1   6         39.71        128.65        70.19 o                         
 -15   1   6         34.81         99.70        74.36 o                         
 -14   1   6        477.20        463.16        80.37 o                         
 -13   1   6       1879.10       1654.69        62.05 o                         
 -12   1   6       1808.00       1545.12        55.54 o                         
 -11   1   6       1794.64       1715.08        46.51 o                         
 -10   1   6       1828.64       1912.88        65.64 o                         
  -9   1   6       1269.73       1030.37        33.68 o                         
  -8   1   6      11999.88      11655.30       117.96 o                         
  -7   1   6        119.93        228.16        21.78 o                         
  -6   1   6        888.59       1058.05        27.30 o                         
  -5   1   6       5896.13       5939.57        52.54 o                         
  -4   1   6      24841.35      25161.76       200.52 o                         
  -3   1   6      20366.52      21121.30       152.32 o                         
  -2   1   6        801.24       1099.49        14.64 o                         
  -1   1   6      13730.56      15457.16       148.36 o                         
   0   1   6       1047.40       1259.46        32.34 o                         
   1   1   6      18344.21      18194.10       143.17 o                         
   2   1   6         21.00         24.86         8.46 o                         
   3   1   6       4752.36       4675.44        38.81 o                         
   4   1   6        475.17        617.80        15.30 o                         
   5   1   6        260.42        383.95        16.16 o                         
   6   1   6       6635.85       7082.12        69.12 o                         
   7   1   6      21073.36      20189.90       193.48 o                         
   8   1   6       9642.35       9538.20       129.40 o                         
   9   1   6       2716.58       3334.17        68.27 o                         
  10   1   6       1904.99       2033.33        57.41 o                         
  11   1   6       2721.12       2447.38        66.52 o                         
  12   1   6         21.69          1.99        42.90 o                         
  13   1   6         11.41        -23.36        40.22 o                         
  14   1   6        488.25        317.09        48.47 o                         
  15   1   6          3.44        -66.23        66.23 o                         
 -16   2   6        310.13        178.28        72.63 o                         
 -15   2   6        459.90        415.90        70.41 o                         
 -14   2   6       1704.07       1973.37        92.55 o                         
 -13   2   6       1051.20       1090.73        49.44 o                         
 -12   2   6       1206.33       1319.59        50.48 o                         
 -11   2   6          4.55         93.72        30.87 o                         
 -10   2   6         30.64         91.83        26.17 o                         
  -9   2   6       7641.27       7575.30        87.13 o                         
  -8   2   6        160.26        264.25        21.28 o                         
  -7   2   6         21.90         43.50        18.18 o                         
  -6   2   6       7475.15       7957.89       102.39 o                         
  -5   2   6      19456.44      19684.08       154.86 o                         
  -4   2   6      49373.20      45133.42       323.54 o                         
  -3   2   6      91266.98      92195.84       670.28 o                         
  -2   2   6      22956.47      23985.18       181.54 o                         
  -1   2   6       1383.93       1907.90        24.68 o                         
   0   2   6        150.08        300.01         9.93 o                         
   1   2   6      18769.04      21304.33       157.60 o                         
   2   2   6      32117.71      31888.73       222.57 o                         
   3   2   6      97518.57      96684.65       649.51 o                         
   4   2   6       1471.14       1900.48        29.15 o                         
   5   2   6       2161.41       1590.61        35.80 o                         
   6   2   6       6667.53       6816.89        68.51 o                         
   7   2   6       2313.12       2508.92        41.00 o                         
   8   2   6       5770.70       6061.17        87.36 o                         
   9   2   6         65.57         92.79        34.67 o                         
  10   2   6        791.45        850.44        43.37 o                         
  11   2   6        137.06        147.45        42.18 o                         
  12   2   6          2.71         81.74        39.97 o                         
  13   2   6         28.89         -1.42        42.32 o                         
  14   2   6        350.03        306.89        50.32 o                         
  15   2   6          6.88         98.53        61.50 o                         
 -16   3   6        866.97        762.03        80.43 o                         
 -15   3   6        516.71        610.48        86.54 o                         
 -14   3   6       1986.44       1945.31        85.75 o                         
 -13   3   6       2577.12       2492.52        72.66 o                         
 -12   3   6       2761.13       2590.02        61.21 o                         
 -11   3   6        433.83        417.54        32.04 o                         
 -10   3   6        222.53        229.30        29.85 o                         
  -9   3   6        240.36        237.76        23.28 o                         
  -8   3   6       2733.73       2858.80        43.62 o                         
  -7   3   6        366.02        510.91        22.31 o                         
  -6   3   6         19.37         77.39        16.83 o                         
  -5   3   6      26759.46      24931.82       194.14 o                         
  -4   3   6      15150.28      16658.63       120.68 o                         
  -3   3   6      18994.46      19423.88       150.88 o                         
  -2   3   6       1044.28       1064.59        16.99 o                         
  -1   3   6        806.35        891.20        14.66 o                         
   0   3   6      21014.96      20922.62       142.80 o                         
   1   3   6      93779.19     103083.12       749.47 o                         
   2   3   6      58570.21      59863.07       414.14 o                         
   3   3   6         45.32          5.70        10.74 o                         
   4   3   6         13.51         81.54        14.04 o                         
   5   3   6      21214.62      20471.54       149.58 o                         
   6   3   6        528.33        442.42        19.82 o                         
   7   3   6       1333.29       1660.25        47.81 o                         
   8   3   6       1412.48       1676.94        43.00 o                         
   9   3   6       2159.12       2362.27        57.67 o                         
  10   3   6        248.07        312.96        42.76 o                         
  11   3   6        492.71        367.12        39.75 o                         
  12   3   6        953.53       1035.09        49.90 o                         
  13   3   6        111.71        133.09        44.80 o                         
  14   3   6        729.92        638.03        56.69 o                         
  15   3   6        572.30        590.44        68.96 o                         
 -15   4   6        568.90        421.74        71.47 o                         
 -14   4   6        190.50         91.84        61.04 o                         
 -13   4   6         11.00        -28.52        42.27 o                         
 -12   4   6       4006.53       3894.09        70.27 o                         
 -11   4   6       4473.56       4249.72        66.81 o                         
 -10   4   6       1334.40       1402.32        46.85 o                         
  -9   4   6        523.99        559.83        27.04 o                         
  -8   4   6       2043.00       2047.74        39.54 o                         
  -7   4   6       1185.26       1278.85        33.58 o                         
  -6   4   6      31134.86      31200.84       269.63 o                         
  -5   4   6       5304.05       5081.24        55.58 o                         
  -4   4   6        296.38        673.76        20.47 o                         
  -3   4   6      24985.24      23711.58       177.46 o                         
  -2   4   6      15242.65      16240.94       123.30 o                         
  -1   4   6       1466.32       1084.82        18.62 o                         
   0   4   6      16763.82      19179.61       138.82 o                         
   1   4   6       2950.71       3408.24        36.82 o                         
   2   4   6       2354.44       2877.93        32.73 o                         
   3   4   6       4272.44       5349.05        48.86 o                         
   4   4   6      10661.81      11177.93        91.25 o                         
   5   4   6       9137.86       8696.64        73.09 o                         
   6   4   6      33125.97      32738.81       309.74 o                         
   7   4   6       4215.07       4517.06        56.66 o                         
   8   4   6       2131.06       2346.77        56.01 o                         
   9   4   6         33.15        145.39        33.37 o                         
  10   4   6        105.23         80.30        33.84 o                         
  11   4   6         93.48        131.77        45.67 o                         
  12   4   6        100.58        231.70        42.82 o                         
  13   4   6         91.17        108.32        44.95 o                         
  14   4   6        364.74        492.32        61.79 o                         
  15   4   6        117.28         53.98        66.88 o                         
 -15   5   6         16.78        -22.70        66.06 o                         
 -14   5   6         85.05         26.08        75.40 o                         
 -13   5   6         10.66         12.56        59.19 o                         
 -12   5   6        754.80        865.21        41.41 o                         
 -11   5   6         62.26         92.42        30.66 o                         
 -10   5   6        446.77        460.74        28.84 o                         
  -9   5   6       1866.72       1999.37        43.67 o                         
  -8   5   6         65.58        218.78        23.40 o                         
  -7   5   6       1013.37       1034.86        28.23 o                         
  -6   5   6         49.54        360.11        30.25 o                         
  -5   5   6       3456.10       3450.28        44.39 o                         
  -4   5   6      17592.95      16460.09       131.89 o                         
  -3   5   6       6759.27       7247.57        59.36 o                         
  -2   5   6       5284.88       4776.82        44.42 o                         
  -1   5   6       7720.49       9828.48        75.82 o                         
   0   5   6       3970.78       3401.31        32.88 o                         
   1   5   6       1314.89       1177.60        26.32 o                         
   2   5   6       3490.92       2780.85        32.18 o                         
   3   5   6       8077.75       8364.12        67.20 o                         
   4   5   6        440.41        639.01        19.71 o                         
   5   5   6        483.19        571.04        19.54 o                         
   6   5   6      16126.35      16991.62       162.65 o                         
   7   5   6       1851.04       1834.30        52.24 o                         
   8   5   6        179.88        237.78        28.32 o                         
   9   5   6       2257.95       2068.11        57.88 o                         
  10   5   6         13.08         78.21        34.86 o                         
  11   5   6          4.45         39.27        38.39 o                         
  12   5   6        761.39        857.74        57.10 o                         
  13   5   6          0.34         67.10        55.47 o                         
  14   5   6         30.88         17.09        53.56 o                         
  15   5   6        417.78        688.86        83.39 o                         
 -15   6   6         58.63         77.66        72.90 o                         
 -14   6   6        148.97        111.20        60.99 o                         
 -13   6   6       1684.54       1705.95        72.59 o                         
 -12   6   6        619.87        670.94        44.26 o                         
 -11   6   6       3306.81       3351.10        68.10 o                         
 -10   6   6        710.81        789.24        34.95 o                         
  -9   6   6       2438.63       2258.69        46.46 o                         
  -8   6   6        133.29        131.07        22.41 o                         
  -7   6   6       2209.41       2590.05        45.06 o                         
  -6   6   6       1275.56       1279.75        32.48 o                         
  -5   6   6      12677.30      11836.97       111.39 o                         
  -4   6   6       2725.11       2568.12        35.09 o                         
  -3   6   6      22028.67      20383.98       166.73 o                         
  -2   6   6       3679.03       3547.80        39.77 o                         
  -1   6   6       8073.33       8240.88        66.37 o                         
   0   6   6      32087.08      32527.21       229.48 o                         
   1   6   6      46683.93      48069.54       365.89 o                         
   2   6   6       3580.27       3733.72        38.33 o                         
   3   6   6        980.26        798.20        23.36 o                         
   4   6   6       6096.91       6473.22        62.15 o                         
   5   6   6       6831.64       6277.65        66.91 o                         
   6   6   6       7082.98       6898.25        73.11 o                         
   7   6   6         16.50         31.12        22.12 o                         
   8   6   6        862.84        900.80        42.39 o                         
   9   6   6       1012.30       1054.31        45.43 o                         
  10   6   6        546.12        624.18        44.43 o                         
  11   6   6        215.80        130.10        39.45 o                         
  12   6   6         47.72         95.65        43.19 o                         
  13   6   6        855.92       1023.20        72.25 o                         
  14   6   6        881.07        742.75        64.11 o                         
  15   6   6        500.13        327.79       107.65 o                         
 -15   7   6        260.28        356.58        88.50 o                         
 -14   7   6        419.02        595.63        70.13 o                         
 -13   7   6         25.58         93.72        52.63 o                         
 -12   7   6       2224.17       2370.91        80.53 o                         
 -11   7   6         76.11        110.55        42.77 o                         
 -10   7   6       1001.89       1097.34        39.62 o                         
  -9   7   6        327.23        334.64        29.19 o                         
  -8   7   6        736.35        807.77        33.58 o                         
  -7   7   6        201.05        165.83        22.87 o                         
  -6   7   6       1411.12       1859.57        50.90 o                         
  -5   7   6       3262.20       3482.94        52.70 o                         
  -4   7   6       2931.99       2753.58        62.45 o                         
  -3   7   6       2559.70       2619.36        46.03 o                         
  -2   7   6       5613.66       5299.49        55.21 o                         
  -1   7   6       3012.46       3426.59        40.69 o                         
   0   7   6      16874.29      16472.73       142.06 o                         
   1   7   6      25412.96      24601.51       222.51 o                         
   2   7   6      21659.72      23261.83       203.93 o                         
   3   7   6       1236.74       1389.27        29.18 o                         
   4   7   6       9778.33      10284.90       100.42 o                         
   5   7   6       2661.17       2469.45        42.29 o                         
   6   7   6          6.81        153.63        22.19 o                         
   7   7   6        697.91        667.36        34.17 o                         
   8   7   6       1351.58       1604.50        45.48 o                         
   9   7   6        268.65        491.54        39.19 o                         
  10   7   6       1998.60       2095.49        59.94 o                         
  11   7   6          0.30         -4.04        38.44 o                         
  12   7   6          3.23         63.61        42.70 o                         
  13   7   6       1154.14       1042.21        68.79 o                         
  14   7   6        553.77        611.66        63.34 o                         
 -14   8   6          4.19         -2.79        63.74 o                         
 -13   8   6         94.32        178.43        57.73 o                         
 -12   8   6         12.45         51.89        52.10 o                         
 -11   8   6        575.09        711.54        41.62 o                         
 -10   8   6        394.46        568.66        40.51 o                         
  -9   8   6         34.31         -9.20        27.65 o                         
  -8   8   6       2289.32       2308.04        51.30 o                         
  -7   8   6       9497.52       8497.89       100.18 o                         
  -6   8   6       2461.55       2396.98        43.22 o                         
  -5   8   6       3294.68       3661.08        54.15 o                         
  -4   8   6        378.33        550.89        36.74 o                         
  -3   8   6        658.14       1032.45        38.05 o                         
  -2   8   6        297.76        370.00        18.73 o                         
  -1   8   6      17057.55      16596.06       134.98 o                         
   0   8   6      11235.74      11262.69        97.06 o                         
   1   8   6       1168.68       1070.98        37.57 o                         
   2   8   6       5930.18       6713.86        68.53 o                         
   3   8   6      10633.20      10279.08       101.36 o                         
   4   8   6        369.74        435.07        22.42 o                         
   5   8   6       1090.18       1332.84        33.40 o                         
   6   8   6        153.52        220.75        24.90 o                         
   7   8   6       2501.56       2852.93        61.51 o                         
   8   8   6         33.90        115.36        33.72 o                         
   9   8   6       2121.99       2185.66        63.54 o                         
  10   8   6        388.41        505.91        42.48 o                         
  11   8   6       1519.13       1498.77        54.47 o                         
  12   8   6        153.65        188.90        47.13 o                         
  13   8   6         16.21         82.21        69.51 o                         
  14   8   6         30.10         53.00        57.04 o                         
 -14   9   6        555.80        518.91        71.98 o                         
 -13   9   6         19.15         86.70        56.65 o                         
 -12   9   6       1248.52       1302.91        62.29 o                         
 -11   9   6         22.47        -36.45        36.45 o                         
 -10   9   6        910.71        944.65        39.89 o                         
  -9   9   6       3975.66       3783.92        65.82 o                         
  -8   9   6          2.40        -12.47        26.88 o                         
  -7   9   6       4140.47       4110.12        64.71 o                         
  -6   9   6       2360.96       2424.62        60.33 o                         
  -5   9   6      14864.38      15061.89       182.65 o                         
  -4   9   6       1265.26       1212.13        38.03 o                         
  -3   9   6      14891.13      15460.02       162.84 o                         
  -2   9   6       2969.64       3103.10        51.24 o                         
  -1   9   6      12670.59      13324.85       112.45 o                         
   0   9   6        287.32        310.50        19.72 o                         
   1   9   6        858.49       1090.66        31.93 o                         
   2   9   6       2391.86       2282.57        45.07 o                         
   3   9   6         53.73         83.01        21.52 o                         
   4   9   6       2844.12       2713.21        48.58 o                         
   5   9   6       1178.78       1119.06        31.27 o                         
   6   9   6       3049.38       3015.37        50.40 o                         
   7   9   6        179.28        214.92        31.54 o                         
   8   9   6         18.22         43.37        34.96 o                         
   9   9   6        371.07        545.05        40.79 o                         
  10   9   6       1577.51       1651.27        54.74 o                         
  11   9   6        362.77        355.34        54.55 o                         
  12   9   6        259.20        363.89        54.33 o                         
  13   9   6        849.73        773.65        77.43 o                         
  14   9   6        197.16        246.35        66.05 o                         
 -14  10   6          2.46        -37.39        66.34 o                         
 -13  10   6       1099.08       1244.24        78.67 o                         
 -12  10   6         58.25         82.78        50.31 o                         
 -11  10   6       1112.70       1121.71        59.17 o                         
 -10  10   6        184.65        292.47        35.42 o                         
  -9  10   6        481.79        534.27        35.11 o                         
  -8  10   6       3478.12       3595.79        66.38 o                         
  -7  10   6       2301.89       1945.13        48.82 o                         
  -6  10   6      10178.83      10172.82       121.28 o                         
  -5  10   6       4810.50       4679.15        74.05 o                         
  -4  10   6      15058.21      14765.84       151.89 o                         
  -3  10   6         98.31        160.72        23.35 o                         
  -2  10   6       3087.21       3441.13        56.04 o                         
  -1  10   6        191.00        185.57        21.45 o                         
   0  10   6        425.86        477.72        25.53 o                         
   1  10   6       3111.03       2968.08        50.13 o                         
   2  10   6        190.43        184.19        22.91 o                         
   3  10   6       1422.19       1611.09        39.34 o                         
   4  10   6        421.41        410.57        25.08 o                         
   5  10   6       2014.12       2095.05        44.35 o                         
   6  10   6       3326.10       3299.74        74.47 o                         
   7  10   6        385.37        398.15        37.53 o                         
   8  10   6          0.53         38.86        34.83 o                         
   9  10   6         33.88        127.49        38.06 o                         
  10  10   6         13.81         68.66        41.75 o                         
  11  10   6        148.26        259.06        45.72 o                         
  12  10   6        457.95        376.76        60.55 o                         
  13  10   6          8.04        -57.25        60.87 o                         
 -13  11   6        160.85        210.09        67.54 o                         
 -12  11   6          4.51        -27.16        54.95 o                         
 -11  11   6          0.14        -19.84        52.16 o                         
 -10  11   6         12.28          6.24        40.29 o                         
  -9  11   6          2.99         67.05        33.48 o                         
  -8  11   6        238.34        248.22        32.32 o                         
  -7  11   6        210.46        219.94        35.23 o                         
  -6  11   6       1251.19       1251.63        41.84 o                         
  -5  11   6        173.12        312.58        34.37 o                         
  -4  11   6      15880.07      15320.30       161.22 o                         
  -3  11   6        433.67        479.87        28.55 o                         
  -2  11   6       2449.64       2455.25        48.82 o                         
  -1  11   6       2166.28       2239.55        52.83 o                         
   0  11   6       1691.36       1634.88        47.78 o                         
   1  11   6        718.78        926.88        31.32 o                         
   2  11   6        335.36        584.49        29.12 o                         
   3  11   6       7677.96       7687.98        94.69 o                         
   4  11   6        763.91        944.78        35.67 o                         
   5  11   6         13.38         75.90        27.53 o                         
   6  11   6       3262.63       3381.31        72.16 o                         
   7  11   6       1035.35       1186.06        52.77 o                         
   8  11   6        458.89        564.80        43.19 o                         
   9  11   6        901.94        982.60        51.31 o                         
  10  11   6         48.42         97.56        42.30 o                         
  11  11   6        143.50        150.18        48.13 o                         
  12  11   6        194.43         65.34        58.32 o                         
  13  11   6         31.70        158.02        63.78 o                         
 -13  12   6        825.59        885.34        87.80 o                         
 -12  12   6        244.52        354.56        61.92 o                         
 -11  12   6         84.90        147.84        51.63 o                         
 -10  12   6         95.17        135.60        49.69 o                         
  -9  12   6        220.83        215.65        44.12 o                         
  -8  12   6         44.44         86.84        32.73 o                         
  -7  12   6         56.00        178.32        31.64 o                         
  -6  12   6       1134.47       1030.40        37.36 o                         
  -5  12   6        117.37         83.69        29.97 o                         
  -4  12   6      13874.08      13233.93       143.04 o                         
  -3  12   6      18450.63      17952.07       183.42 o                         
  -2  12   6       3457.32       3103.69        57.06 o                         
  -1  12   6        709.30        730.73        33.86 o                         
   0  12   6        471.37        562.74        34.42 o                         
   1  12   6        115.46        258.21        34.80 o                         
   2  12   6       4142.05       4376.27        69.77 o                         
   3  12   6        111.16        246.36        34.09 o                         
   4  12   6        826.22        886.33        35.53 o                         
   5  12   6          7.20         51.91        31.21 o                         
   6  12   6       2656.81       2802.85        76.11 o                         
   7  12   6        795.79        847.06        47.77 o                         
   8  12   6         36.93          0.23        37.79 o                         
   9  12   6        423.07        285.07        45.05 o                         
  10  12   6        167.14        138.71        45.94 o                         
  11  12   6         32.19         28.93        51.15 o                         
  12  12   6         47.71         56.21        68.26 o                         
 -12  13   6        263.71        294.35        67.77 o                         
 -11  13   6        195.58        171.74        55.71 o                         
 -10  13   6       1161.15       1089.02        63.07 o                         
  -9  13   6       3069.51       3227.80        91.94 o                         
  -8  13   6        194.09        324.95        42.98 o                         
  -7  13   6        172.82        271.65        33.91 o                         
  -6  13   6       3207.92       2933.79        60.45 o                         
  -5  13   6       2731.68       2604.86        73.93 o                         
  -4  13   6        327.47        332.42        32.03 o                         
  -3  13   6         21.64         -3.78        28.21 o                         
  -2  13   6       1321.21       1310.54        40.50 o                         
  -1  13   6       1028.93        980.58        37.30 o                         
   0  13   6        832.37        981.79        39.48 o                         
   1  13   6       2656.97       2919.51        60.19 o                         
   2  13   6       2650.02       2430.78        57.83 o                         
   3  13   6          3.13        105.57        31.28 o                         
   4  13   6        553.59        597.14        41.55 o                         
   5  13   6       4044.97       4124.73        77.74 o                         
   6  13   6        729.03        871.76        44.79 o                         
   7  13   6        657.91        649.72        47.46 o                         
   8  13   6        143.62        173.58        41.01 o                         
   9  13   6         11.40         84.09        44.34 o                         
  10  13   6        121.93         67.65        50.05 o                         
  11  13   6         83.67        151.48        59.75 o                         
  12  13   6        802.96        951.45        82.39 o                         
 -11  14   6         47.96         29.88        58.44 o                         
 -10  14   6        865.63        772.37        70.04 o                         
  -9  14   6       1804.01       2046.97        80.60 o                         
  -8  14   6       4750.34       5259.85       116.69 o                         
  -7  14   6         48.34         48.53        37.88 o                         
  -6  14   6        899.80        914.86        41.32 o                         
  -5  14   6       2077.42       2109.04        57.20 o                         
  -4  14   6       1003.56       1123.60        41.84 o                         
  -3  14   6       1973.03       2144.58        56.92 o                         
  -2  14   6         56.25        111.70        30.45 o                         
  -1  14   6        372.10        400.50        34.66 o                         
   0  14   6       1072.23       1225.29        55.40 o                         
   1  14   6          7.70        116.33        33.91 o                         
   2  14   6       1674.78       1732.95        57.49 o                         
   3  14   6        518.62        668.83        41.23 o                         
   4  14   6       2706.23       2712.52        67.76 o                         
   5  14   6        167.96        225.28        39.03 o                         
   6  14   6        215.76        353.50        41.16 o                         
   7  14   6       1041.94       1023.11        53.41 o                         
   8  14   6         10.58        -42.41        42.41 o                         
   9  14   6         45.12         31.16        49.79 o                         
  10  14   6         31.13        -19.88        56.42 o                         
  11  14   6         25.38        -29.71        65.93 o                         
 -10  15   6        115.85        134.06        58.23 o                         
  -9  15   6        638.63        770.99        69.45 o                         
  -8  15   6         59.36         89.35        57.91 o                         
  -7  15   6        232.58        263.46        49.52 o                         
  -6  15   6       1408.24       1653.64        78.33 o                         
  -5  15   6         50.13        -38.49        44.85 o                         
  -4  15   6       2724.75       2726.88        64.70 o                         
  -3  15   6         68.23        152.76        33.36 o                         
  -2  15   6       1787.38       1920.53        53.99 o                         
  -1  15   6        182.83        201.96        35.30 o                         
   0  15   6       1492.55       1869.13        70.41 o                         
   1  15   6         35.47         47.58        38.50 o                         
   2  15   6         18.48         51.38        33.91 o                         
   3  15   6       2473.61       2398.27        73.81 o                         
   4  15   6        160.58        220.61        39.30 o                         
   5  15   6         33.31         74.98        39.32 o                         
   6  15   6        497.81        585.93        45.45 o                         
   7  15   6        493.83        367.97        52.23 o                         
   8  15   6         20.38        -36.56        52.24 o                         
   9  15   6        191.58        166.38        64.12 o                         
  10  15   6         91.78        101.29        66.14 o                         
 -10  16   6        118.40        263.33       116.56 o                         
  -9  16   6       1081.09       1186.12        71.31 o                         
  -8  16   6        917.44        897.80        63.82 o                         
  -7  16   6        583.58        656.37        65.62 o                         
  -6  16   6        321.87        158.71        57.19 o                         
  -5  16   6        611.39        562.81        65.20 o                         
  -4  16   6         19.57         -0.29        49.21 o                         
  -3  16   6        628.13        547.98        50.37 o                         
  -2  16   6        178.94        323.56        42.65 o                         
  -1  16   6        293.63        272.63        38.78 o                         
   0  16   6       1312.21       1194.36        60.19 o                         
   1  16   6       7241.51       7424.82       132.57 o                         
   2  16   6       1544.70       1615.68        56.82 o                         
   3  16   6        377.56        540.10        48.85 o                         
   4  16   6        841.32        851.98        49.70 o                         
   5  16   6        311.99        238.39        53.81 o                         
   6  16   6         16.89         59.74        47.23 o                         
   7  16   6          0.98         13.54        54.26 o                         
   8  16   6         87.57        -59.36        59.36 o                         
   9  16   6        292.96        253.65        77.17 o                         
  -8  17   6        412.99        316.65        58.08 o                         
  -7  17   6         12.52        109.52        54.68 o                         
  -6  17   6         74.95        123.60        52.15 o                         
  -5  17   6          5.90         42.80        53.46 o                         
  -4  17   6        258.82        218.28        52.14 o                         
  -3  17   6         38.01         92.91        49.50 o                         
  -2  17   6         67.56         50.35        47.92 o                         
  -1  17   6        273.95        306.46        60.87 o                         
   0  17   6       5494.82       5553.93       139.49 o                         
   1  17   6        362.72        393.38        53.60 o                         
   2  17   6        187.37        299.26        50.62 o                         
   3  17   6        190.92        238.56        56.17 o                         
   4  17   6       1514.89       1652.31        71.43 o                         
   5  17   6        553.41        434.17        65.12 o                         
   6  17   6        166.76        183.03        63.10 o                         
   7  17   6          2.43        -24.74        59.99 o                         
   8  17   6        723.12        585.21        74.44 o                         
  -7  18   6        237.29        324.66        62.74 o                         
  -6  18   6        179.75        202.89        59.46 o                         
  -5  18   6        192.34        321.53        73.85 o                         
  -4  18   6         10.63         67.79        56.45 o                         
  -3  18   6       1492.55       1547.02        78.35 o                         
  -2  18   6        245.61        340.66        65.29 o                         
  -1  18   6        241.67        303.66        68.81 o                         
   0  18   6        496.24        517.44        64.17 o                         
   1  18   6         44.96        125.98        58.21 o                         
   2  18   6        566.47        574.55        65.44 o                         
   3  18   6         11.91         62.99        66.81 o                         
   4  18   6        683.60        690.44        68.56 o                         
   5  18   6       1276.79       1219.47        78.18 o                         
   6  18   6         95.42        106.25        74.62 o                         
   7  18   6         14.10         52.14        71.68 o                         
  -5  19   6       1180.73       1292.14       115.83 o                         
  -4  19   6         62.94         58.38        86.28 o                         
  -3  19   6        276.42        335.47        68.81 o                         
  -2  19   6        147.05        101.58        66.92 o                         
  -1  19   6        235.16        188.89        79.73 o                         
   0  19   6        350.84        308.06        81.01 o                         
   1  19   6       1707.74       1607.45        91.11 o                         
   2  19   6        479.31        489.14        74.61 o                         
   3  19   6       1010.96        980.52        84.75 o                         
   4  19   6        277.85        353.18        95.63 o                         
   5  19   6        152.31        128.56        75.22 o                         
  -2  20   6       1091.27        993.10       111.18 o                         
  -1  20   6        192.77        165.82        94.39 o                         
   0  20   6        460.91        339.67        85.30 o                         
   1  20   6        335.81        346.71        84.22 o                         
   2  20   6        262.89        280.96        89.47 o                         
 -16   1   7         44.67        -39.11        66.84 o                         
 -15   1   7        147.26        215.54        82.42 o                         
 -14   1   7        399.74        367.83        62.79 o                         
 -13   1   7       1755.66       1408.33        49.78 o                         
 -12   1   7        511.77        633.03        38.42 o                         
 -11   1   7       2084.49       1783.38        47.61 o                         
 -10   1   7         60.88         83.70        28.11 o                         
  -9   1   7        170.90        179.81        25.24 o                         
  -8   1   7      12474.51      12082.39       115.78 o                         
  -7   1   7       9503.51       8852.40        87.50 o                         
  -6   1   7       5383.39       5858.64        64.27 o                         
  -5   1   7      35978.06      33549.54       256.97 o                         
  -4   1   7       8721.46       8410.51        63.99 o                         
  -3   1   7      17760.42      17370.27       125.94 o                         
  -2   1   7      36740.48      36928.55       286.67 o                         
  -1   1   7       7950.18       8183.34       112.90 o                         
   0   1   7       4597.24       5224.49        64.27 o                         
   1   1   7      26656.78      28670.53       210.15 o                         
   2   1   7       5585.84       5742.01        53.67 o                         
   3   1   7       5392.98       5562.21        44.47 o                         
   4   1   7       3654.89       3759.90        35.25 o                         
   5   1   7      50493.29      47795.51       326.78 o                         
   6   1   7       1452.14       1574.79        32.48 o                         
   7   1   7      16774.15      14944.84       201.12 o                         
   8   1   7      19564.26      19232.78       202.23 o                         
   9   1   7        698.67        732.62        39.87 o                         
  10   1   7       5813.80       5451.86        86.01 o                         
  11   1   7       1742.38       1776.49        57.33 o                         
  12   1   7        685.57        786.79        50.06 o                         
  13   1   7         31.75        -18.43        40.74 o                         
  14   1   7          2.95         17.13        45.31 o                         
  15   1   7         93.68        191.54        63.30 o                         
 -16   2   7        907.74       1085.82        84.12 o                         
 -15   2   7        133.26        -11.46        77.98 o                         
 -14   2   7        538.58        534.18        65.25 o                         
 -13   2   7        127.08        129.42        42.01 o                         
 -12   2   7        613.52        610.19        33.53 o                         
 -11   2   7      11136.99      10745.43       111.52 o                         
 -10   2   7       1405.22       1378.17        36.79 o                         
  -9   2   7       2569.14       2555.36        56.29 o                         
  -8   2   7       2017.00       2105.01        39.64 o                         
  -7   2   7      13975.64      12990.36       125.80 o                         
  -6   2   7     141400.66     134517.14      1167.15 o                         
  -5   2   7      54480.01      51823.46       420.57 o                         
  -4   2   7      28126.02      28773.16       208.07 o                         
  -3   2   7      21233.64      20344.74       151.30 o                         
  -2   2   7      52571.88      54560.90       472.71 o                         
  -1   2   7      70547.68      71705.45       679.31 o                         
   0   2   7       1122.76        806.13        13.01 o                         
   1   2   7      49277.59      51497.29       364.98 o                         
   2   2   7      28119.00      30066.08       216.00 o                         
   3   2   7      28081.86      28348.39       194.76 o                         
   4   2   7      88334.35      84076.34       581.87 o                         
   5   2   7      21966.37      21821.22       158.83 o                         
   6   2   7      22627.16      21146.01       169.69 o                         
   7   2   7       3848.53       3333.43        49.95 o                         
   8   2   7       3945.86       4033.03        70.00 o                         
   9   2   7      14233.59      14918.07       166.94 o                         
  10   2   7       7536.68       7612.94       104.29 o                         
  11   2   7        894.08       1015.81        46.29 o                         
  12   2   7       3415.49       3502.49        89.18 o                         
  13   2   7         78.05        114.00        44.07 o                         
  14   2   7         16.01         -2.84        45.31 o                         
  15   2   7        266.92        183.00        63.52 o                         
 -16   3   7          2.91          7.47        69.15 o                         
 -15   3   7         54.54          1.22        82.65 o                         
 -14   3   7         96.28         71.73        66.20 o                         
 -13   3   7       2744.93       3371.77        83.28 o                         
 -12   3   7        416.35        372.48        35.73 o                         
 -11   3   7        286.04        300.95        31.51 o                         
 -10   3   7      10736.78      10249.80       130.89 o                         
  -9   3   7        252.55        325.50        23.73 o                         
  -8   3   7       2486.01       2695.67        43.67 o                         
  -7   3   7      11433.19      10784.97       103.56 o                         
  -6   3   7       9361.17       9066.63        87.62 o                         
  -5   3   7      20106.01      19981.00       157.46 o                         
  -4   3   7      14239.00      15198.43       113.60 o                         
  -3   3   7       8861.88       9313.17        78.27 o                         
  -2   3   7       2559.28       2040.41        22.62 o                         
  -1   3   7        870.71       1092.58        14.38 o                         
   0   3   7      12031.61      12383.95        86.21 o                         
   1   3   7     123415.65     132558.52      1773.23 o                         
   2   3   7       1625.19       1365.58        20.74 o                         
   3   3   7       2445.31       2669.24        30.23 o                         
   4   3   7      63494.67      62685.04       425.30 o                         
   5   3   7      20158.57      19650.01       144.38 o                         
   6   3   7       5141.81       5001.82        57.84 o                         
   7   3   7       1267.55       1498.87        34.79 o                         
   8   3   7          9.99         54.49        27.05 o                         
   9   3   7        256.11        295.04        32.77 o                         
  10   3   7       1417.42       1565.85        62.35 o                         
  11   3   7       2634.18       2427.06        66.83 o                         
  12   3   7        746.50        969.56        49.35 o                         
  13   3   7        176.57        185.48        50.73 o                         
  14   3   7        170.32        258.68        51.02 o                         
  15   3   7         43.14        100.10        62.99 o                         
 -15   4   7        589.73        531.78        89.33 o                         
 -14   4   7       1254.29       1632.57        85.40 o                         
 -13   4   7        404.88        522.02        70.89 o                         
 -12   4   7        880.00        843.62        39.56 o                         
 -11   4   7       1545.07       1410.99        39.45 o                         
 -10   4   7       1166.89       1165.07        37.98 o                         
  -9   4   7          4.26        100.70        24.57 o                         
  -8   4   7       3945.94       3933.16        51.55 o                         
  -7   4   7        355.18        498.74        22.33 o                         
  -6   4   7       1489.65       1536.48        32.29 o                         
  -5   4   7      15590.30      14031.44       122.45 o                         
  -4   4   7       1057.81       1037.68        22.78 o                         
  -3   4   7       6106.72       5349.96        45.29 o                         
  -2   4   7      37374.16      39792.83       292.89 o                         
  -1   4   7      12550.98      13454.48        96.76 o                         
   0   4   7      46538.21      49693.44       335.29 o                         
   1   4   7      59381.29      61777.39       439.50 o                         
   2   4   7       5149.21       4758.58        46.92 o                         
   3   4   7      47087.21      51562.25       350.34 o                         
   4   4   7       8270.37       8450.39        72.05 o                         
   5   4   7        230.51        263.64        19.86 o                         
   6   4   7        707.73       1027.29        30.51 o                         
   7   4   7        480.77        488.42        27.26 o                         
   8   4   7      15961.18      15812.39       181.53 o                         
   9   4   7         62.48         98.20        37.74 o                         
  10   4   7       1134.75       1038.99        46.61 o                         
  11   4   7         19.51         38.46        39.77 o                         
  12   4   7        152.65         91.36        43.93 o                         
  13   4   7        291.93        238.37        51.81 o                         
  14   4   7          2.61        -50.28        50.28 o                         
  15   4   7         51.50         80.24        62.82 o                         
 -15   5   7        268.44        216.46        82.82 o                         
 -14   5   7        898.25        997.39        74.96 o                         
 -13   5   7          8.51         62.29        48.55 o                         
 -12   5   7        200.75        198.61        33.85 o                         
 -11   5   7         52.71        132.90        30.62 o                         
 -10   5   7        128.51        180.11        28.60 o                         
  -9   5   7       8010.17       7505.19        84.77 o                         
  -8   5   7        755.99        799.85        27.30 o                         
  -7   5   7       9088.14       8128.55        84.07 o                         
  -6   5   7        516.58        516.45        21.98 o                         
  -5   5   7       1669.44       1435.33        30.66 o                         
  -4   5   7       5991.16       5143.45        49.61 o                         
  -3   5   7       1689.72       2545.94        27.93 o                         
  -2   5   7        720.42       1262.53        21.90 o                         
  -1   5   7       7987.79       8633.97        64.02 o                         
   0   5   7      48698.51      49149.16       341.61 o                         
   1   5   7       9250.26       9724.72        80.67 o                         
   2   5   7     172583.75     177705.62      1254.88 o                         
   3   5   7      52585.38      51467.67       369.52 o                         
   4   5   7      19445.26      21739.88       167.81 o                         
   5   5   7       5694.45       5889.35        60.54 o                         
   6   5   7      14820.53      15004.21       140.58 o                         
   7   5   7       9711.46       9663.87        99.47 o                         
   8   5   7        422.96        543.30        33.92 o                         
   9   5   7       1320.41       1538.42        49.54 o                         
  10   5   7       1445.89       1579.25        54.44 o                         
  11   5   7       2328.33       2307.80        70.10 o                         
  12   5   7       2270.29       2415.52        70.03 o                         
  13   5   7        763.17        905.23        54.77 o                         
  14   5   7          7.62         12.36        54.88 o                         
  15   5   7        100.23        152.08        64.77 o                         
 -15   6   7         13.85         -5.25        74.05 o                         
 -14   6   7         14.73         59.01        60.75 o                         
 -13   6   7          2.77         27.60        47.56 o                         
 -12   6   7        233.74        319.35        40.22 o                         
 -11   6   7       2037.29       2049.39        62.80 o                         
 -10   6   7       2469.79       2447.34        56.48 o                         
  -9   6   7       1023.82       1101.03        32.51 o                         
  -8   6   7         72.08         57.24        26.80 o                         
  -7   6   7       2897.55       2544.00        45.67 o                         
  -6   6   7      12047.24      12385.67       117.31 o                         
  -5   6   7       5066.85       4722.69        55.03 o                         
  -4   6   7       5899.40       5263.35        55.56 o                         
  -3   6   7       3154.42       3034.94        38.74 o                         
  -2   6   7      19587.71      18637.07       147.55 o                         
  -1   6   7      58217.75      56270.17       438.16 o                         
   0   6   7      74546.14      75309.67       521.27 o                         
   1   6   7      52897.09      55736.17       452.40 o                         
   2   6   7       2781.88       2911.51        37.07 o                         
   3   6   7      37768.37      40865.56       324.41 o                         
   4   6   7      23512.85      23274.58       190.98 o                         
   5   6   7       1826.71       1898.86        36.23 o                         
   6   6   7        147.32        164.17        21.88 o                         
   7   6   7      11017.13      10475.28       106.99 o                         
   8   6   7         10.02         59.80        34.13 o                         
   9   6   7       5982.63       5737.87        88.78 o                         
  10   6   7        886.31        792.75        52.60 o                         
  11   6   7        997.78       1287.27        61.66 o                         
  12   6   7       1003.40        889.73        51.48 o                         
  13   6   7        666.11        704.04        58.27 o                         
  14   6   7        155.62         23.20        55.95 o                         
  15   6   7          0.01        101.80        72.10 o                         
 -15   7   7        353.18        413.22        74.41 o                         
 -14   7   7        997.72        993.29        75.79 o                         
 -13   7   7        638.70        681.17        67.16 o                         
 -12   7   7          1.09        -15.09        38.89 o                         
 -11   7   7        597.80        643.13        37.49 o                         
 -10   7   7        683.83        625.22        34.63 o                         
  -9   7   7       2198.69       2053.41        48.03 o                         
  -8   7   7         50.33         64.38        23.02 o                         
  -7   7   7       1896.96       1754.90        40.32 o                         
  -6   7   7      32632.78      31820.60       289.45 o                         
  -5   7   7        857.10       1005.59        26.91 o                         
  -4   7   7      51538.78      49306.34       436.02 o                         
  -3   7   7      57598.70      56312.19       442.90 o                         
  -2   7   7         43.18         94.67        11.68 o                         
  -1   7   7      60439.21      60660.26       460.59 o                         
   0   7   7      14939.54      15226.06       127.45 o                         
   1   7   7       4169.12       4308.77        55.37 o                         
   2   7   7         37.92         33.93        17.23 o                         
   3   7   7       1075.42       1123.90        25.88 o                         
   4   7   7       6896.05       7302.42        77.09 o                         
   5   7   7        758.85        956.09        28.86 o                         
   6   7   7      32589.01      31536.61       267.59 o                         
   7   7   7        727.32        728.57        29.53 o                         
   8   7   7       6058.15       5929.90        87.99 o                         
   9   7   7      27077.35      27386.88       286.30 o                         
  10   7   7        969.95       1073.82        53.88 o                         
  11   7   7       1197.36       1290.46        56.73 o                         
  12   7   7        134.95        103.04        46.78 o                         
  13   7   7         18.71        111.24        51.03 o                         
  14   7   7        151.37        196.58        57.60 o                         
 -14   8   7         46.52        100.53        64.63 o                         
 -13   8   7       2790.15       2664.50        92.39 o                         
 -12   8   7        406.81        492.52        53.94 o                         
 -11   8   7        688.35        728.03        43.59 o                         
 -10   8   7       1544.99       1584.14        44.65 o                         
  -9   8   7        397.15        387.10        30.82 o                         
  -8   8   7       7293.98       7257.19        87.69 o                         
  -7   8   7       2611.72       2788.91        55.87 o                         
  -6   8   7        139.21        153.93        22.17 o                         
  -5   8   7      40176.18      38726.79       334.47 o                         
  -4   8   7       6365.23       6344.79        75.40 o                         
  -3   8   7      97917.63      95962.70       838.03 o                         
  -2   8   7      33416.18      34452.14       276.22 o                         
  -1   8   7        807.51       1212.70        27.23 o                         
   0   8   7        515.70        599.79        24.06 o                         
   1   8   7        109.05         91.94        18.87 o                         
   2   8   7      25654.31      23504.82       199.83 o                         
   3   8   7       1214.70       1157.81        28.46 o                         
   4   8   7       9167.22       8791.93        86.40 o                         
   5   8   7       2157.81       2115.52        40.15 o                         
   6   8   7      10568.27      10517.63       111.27 o                         
   7   8   7       5310.46       5743.78        85.09 o                         
   8   8   7      11329.13      11490.93       138.21 o                         
   9   8   7        745.81        711.97        42.12 o                         
  10   8   7       4766.30       4608.25        86.23 o                         
  11   8   7          9.48         80.91        40.79 o                         
  12   8   7       1783.72       2079.50       100.19 o                         
  13   8   7        775.16        820.10        62.84 o                         
  14   8   7         77.89         31.37        61.90 o                         
 -14   9   7       1621.49       1619.88        93.78 o                         
 -13   9   7         17.24          8.92        59.82 o                         
 -12   9   7       2297.75       1919.35        71.17 o                         
 -11   9   7        272.33        240.45        40.69 o                         
 -10   9   7        491.79        740.46        38.60 o                         
  -9   9   7       1155.39       1343.21        44.86 o                         
  -8   9   7         14.83         46.90        28.72 o                         
  -7   9   7       4616.72       4734.65        70.92 o                         
  -6   9   7         37.64         66.64        26.24 o                         
  -5   9   7        136.15        229.13        24.48 o                         
  -4   9   7      22654.52      22760.37       211.42 o                         
  -3   9   7      30157.34      30013.92       272.88 o                         
  -2   9   7      48820.02      49085.91       476.82 o                         
  -1   9   7       6739.71       6506.02        61.42 o                         
   0   9   7       5025.64       5073.27        58.32 o                         
   1   9   7       1639.82       1578.88        37.33 o                         
   2   9   7      11478.78      11166.16       108.78 o                         
   3   9   7       5773.17       5550.33        62.43 o                         
   4   9   7       4114.05       4003.46        53.47 o                         
   5   9   7       6566.34       6510.29        78.72 o                         
   6   9   7       1302.37       1340.40        42.10 o                         
   7   9   7      11530.12      11367.52       135.68 o                         
   8   9   7        187.58        211.79        35.86 o                         
   9   9   7       1872.82       1813.85        56.06 o                         
  10   9   7        755.00        707.06        45.39 o                         
  11   9   7       1220.47       1295.28        61.85 o                         
  12   9   7        464.84        467.98        55.80 o                         
  13   9   7       1450.31       1447.35        71.66 o                         
  14   9   7        471.96        396.63        71.81 o                         
 -14  10   7        321.61        188.61        68.85 o                         
 -13  10   7        240.66        197.70        64.86 o                         
 -12  10   7        677.11        607.18        55.98 o                         
 -11  10   7       6155.02       6211.33       139.72 o                         
 -10  10   7          0.07        -32.68        32.68 o                         
  -9  10   7         18.59         25.30        33.55 o                         
  -8  10   7       6074.39       5776.34        89.74 o                         
  -7  10   7       1078.31       1214.60        37.48 o                         
  -6  10   7       2316.66       2422.70        55.70 o                         
  -5  10   7       2527.70       2443.57        51.58 o                         
  -4  10   7       6984.02       7406.23        92.20 o                         
  -3  10   7       2827.17       2755.48        49.50 o                         
  -2  10   7        144.70         67.38        23.98 o                         
  -1  10   7      12344.93      11812.13       118.55 o                         
   0  10   7       2850.13       2688.60        48.28 o                         
   1  10   7       3201.00       3595.02        56.68 o                         
   2  10   7       4798.07       4929.71        61.36 o                         
   3  10   7       2654.60       2580.88        46.26 o                         
   4  10   7       2972.27       2936.26        51.27 o                         
   5  10   7         37.68         77.29        28.37 o                         
   6  10   7        868.59        767.83        42.36 o                         
   7  10   7       3966.88       3782.94        88.73 o                         
   8  10   7          2.52        -37.92        37.92 o                         
   9  10   7       4038.06       4087.44        83.10 o                         
  10  10   7        450.54        358.41        42.89 o                         
  11  10   7       1401.59       1543.54        61.73 o                         
  12  10   7        522.97        442.02        70.42 o                         
  13  10   7          0.95        -60.41        85.53 o                         
 -13  11   7         26.05         52.93        64.42 o                         
 -12  11   7         24.42         -6.89        54.51 o                         
 -11  11   7       2962.77       3119.57       118.86 o                         
 -10  11   7       2172.95       2291.02        68.37 o                         
  -9  11   7       6234.43       6177.35        93.52 o                         
  -8  11   7        181.11        116.06        30.70 o                         
  -7  11   7       7355.70       7284.06       100.62 o                         
  -6  11   7        688.52        744.21        33.17 o                         
  -5  11   7      10298.31      10185.34       115.50 o                         
  -4  11   7       8717.31       8763.59       101.70 o                         
  -3  11   7       4029.82       4188.78        64.02 o                         
  -2  11   7         75.54        127.62        23.86 o                         
  -1  11   7        191.97        272.91        23.92 o                         
   0  11   7       4720.15       4774.24        67.58 o                         
   1  11   7      21179.51      20895.16       219.26 o                         
   2  11   7        180.24        227.23        29.93 o                         
   3  11   7          1.96         13.68        25.69 o                         
   4  11   7       8592.14       8245.06       100.15 o                         
   5  11   7       3276.35       3195.16        58.87 o                         
   6  11   7       2343.67       2490.97        62.67 o                         
   7  11   7       2512.35       2385.94        68.26 o                         
   8  11   7       9057.24       8696.25       119.79 o                         
   9  11   7       1191.86       1082.57        49.99 o                         
  10  11   7       3967.17       3858.96        96.57 o                         
  11  11   7         33.89        -45.87        45.87 o                         
  12  11   7        399.05        390.85        58.71 o                         
  13  11   7        851.52        749.67        79.12 o                         
 -13  12   7        325.11        342.38        71.13 o                         
 -12  12   7        187.09        273.54        65.25 o                         
 -11  12   7        273.02        271.34        52.63 o                         
 -10  12   7       8534.68       8722.54       150.79 o                         
  -9  12   7       1125.41        940.73        47.74 o                         
  -8  12   7      11870.29      12114.65       142.45 o                         
  -7  12   7       4706.94       4230.80        69.82 o                         
  -6  12   7       3184.54       2864.73        57.39 o                         
  -5  12   7         81.08        125.92        29.50 o                         
  -4  12   7       2503.40       2646.37        62.87 o                         
  -3  12   7       9320.23       9067.27       110.90 o                         
  -2  12   7        571.91        680.22        32.17 o                         
  -1  12   7        672.44        775.84        33.34 o                         
   0  12   7      14871.30      14973.99       160.66 o                         
   1  12   7      14408.27      13712.32       154.41 o                         
   2  12   7      10928.08      10347.11       125.09 o                         
   3  12   7      20999.85      20627.98       220.83 o                         
   4  12   7        156.48        199.01        32.72 o                         
   5  12   7       2057.86       1938.08        51.07 o                         
   6  12   7         29.43         74.90        39.65 o                         
   7  12   7       2809.39       3189.79        72.75 o                         
   8  12   7       1876.61       2052.99        61.40 o                         
   9  12   7       2551.61       2573.15        73.08 o                         
  10  12   7        114.88          7.95        44.59 o                         
  11  12   7        690.81        571.10        60.20 o                         
  12  12   7        375.25        341.09        65.61 o                         
 -12  13   7        341.95        413.71        89.91 o                         
 -11  13   7        533.43        449.61        61.80 o                         
 -10  13   7         47.03         45.16        53.15 o                         
  -9  13   7       6910.17       6571.82       121.00 o                         
  -8  13   7       2663.10       2329.75        66.11 o                         
  -7  13   7       3420.79       3274.70        64.71 o                         
  -6  13   7       3073.45       3182.07        61.59 o                         
  -5  13   7        421.92        487.10        35.52 o                         
  -4  13   7        153.46        199.85        30.89 o                         
  -3  13   7          6.87         22.81        28.04 o                         
  -2  13   7       3329.70       3108.14        59.45 o                         
  -1  13   7       3485.50       3503.50        59.59 o                         
   0  13   7       2476.57       2302.43        57.66 o                         
   1  13   7       2471.75       2340.24        58.91 o                         
   2  13   7       7780.34       8322.65       103.24 o                         
   3  13   7        313.34        221.92        52.90 o                         
   4  13   7       1546.17       1572.85        45.36 o                         
   5  13   7      10004.92      10237.73       155.73 o                         
   6  13   7        640.70        641.47        55.61 o                         
   7  13   7         46.62         48.96        37.57 o                         
   8  13   7       5010.41       5118.35        98.22 o                         
   9  13   7         61.64         25.23        41.99 o                         
  10  13   7        130.35        105.31        51.51 o                         
  11  13   7         51.87          2.83        59.72 o                         
  12  13   7       1621.76       1618.02        98.55 o                         
 -11  14   7        668.84        762.42        69.33 o                         
 -10  14   7        941.92        745.70        60.77 o                         
  -9  14   7        621.79        595.92        56.14 o                         
  -8  14   7          0.22        117.42        54.36 o                         
  -7  14   7       4730.87       4655.75       119.87 o                         
  -6  14   7          1.95         64.29        33.54 o                         
  -5  14   7          5.22         41.78        31.86 o                         
  -4  14   7       8009.40       8124.23       104.14 o                         
  -3  14   7      11284.51      11187.27       140.74 o                         
  -2  14   7        610.09        456.84        34.78 o                         
  -1  14   7        479.26        441.81        32.12 o                         
   0  14   7       1302.81       1135.82        57.43 o                         
   1  14   7       8666.10       8672.86       113.92 o                         
   2  14   7        369.92        248.96        37.48 o                         
   3  14   7         16.55        -24.87        31.48 o                         
   4  14   7       7101.45       7270.32       137.29 o                         
   5  14   7       4531.60       4793.84        93.35 o                         
   6  14   7      11202.68      11425.08       145.74 o                         
   7  14   7       1418.20       1548.69        55.31 o                         
   8  14   7          8.81          3.76        40.42 o                         
   9  14   7        664.76        655.46        61.71 o                         
  10  14   7        213.56         42.22        60.02 o                         
  11  14   7        194.71        220.25        69.59 o                         
 -10  15   7        804.77        705.16        65.66 o                         
  -9  15   7        239.53        153.20        57.47 o                         
  -8  15   7         48.13         73.31        48.98 o                         
  -7  15   7        623.51        691.39        55.17 o                         
  -6  15   7       3304.71       3605.68        90.76 o                         
  -5  15   7        574.87        428.11        42.28 o                         
  -4  15   7       3302.73       3212.72        67.65 o                         
  -3  15   7        346.34        288.83        34.61 o                         
  -2  15   7       3520.73       3734.58        82.23 o                         
  -1  15   7       1057.85       1006.79        42.62 o                         
   0  15   7       6136.11       5994.78       104.06 o                         
   1  15   7        655.25        684.30        44.63 o                         
   2  15   7       1728.12       1760.06        50.67 o                         
   3  15   7       4095.38       3900.65        92.63 o                         
   4  15   7       1358.82       1536.84        57.40 o                         
   5  15   7      10248.75      10131.44       142.06 o                         
   6  15   7        109.58         80.84        40.73 o                         
   7  15   7        105.63        114.24        48.66 o                         
   8  15   7        689.97        645.74        61.54 o                         
   9  15   7        565.24        841.65        91.52 o                         
  10  15   7        890.45        897.59        81.26 o                         
 -10  16   7         77.80        216.36       154.14 o                         
  -9  16   7        119.54         92.51        67.62 o                         
  -8  16   7        211.69        216.57        55.93 o                         
  -7  16   7         22.32         32.10        53.81 o                         
  -6  16   7        364.34        441.43        63.66 o                         
  -5  16   7       1028.62       1018.05        65.96 o                         
  -4  16   7         60.99        -22.17        50.34 o                         
  -3  16   7       2097.11       1871.66        67.17 o                         
  -2  16   7         17.57         24.91        40.81 o                         
  -1  16   7        181.23        275.85        41.10 o                         
   0  16   7        604.59        503.09        42.13 o                         
   1  16   7         24.62         82.98        44.25 o                         
   2  16   7       1428.87       1524.21        54.42 o                         
   3  16   7          9.64        -21.01        38.71 o                         
   4  16   7       1158.89       1115.92        62.28 o                         
   5  16   7          0.53         12.91        51.57 o                         
   6  16   7        309.71        378.24        56.33 o                         
   7  16   7        144.89         61.46        58.92 o                         
   8  16   7        194.63        235.44        64.07 o                         
   9  16   7         22.49          7.03        75.98 o                         
  -8  17   7        180.47        129.45        56.32 o                         
  -7  17   7       1418.34       1361.77        67.91 o                         
  -6  17   7        529.91        432.84        55.46 o                         
  -5  17   7        457.02        378.59        56.07 o                         
  -4  17   7         54.63         41.61        58.08 o                         
  -3  17   7       2090.51       2092.04        76.06 o                         
  -2  17   7        146.53        112.18        52.47 o                         
  -1  17   7        800.96        740.67        74.27 o                         
   0  17   7       6351.61       6382.74       146.04 o                         
   1  17   7        593.34        538.78        59.53 o                         
   2  17   7        974.09        885.16        61.09 o                         
   3  17   7       1269.78       1436.84        71.12 o                         
   4  17   7          3.99         41.25        51.05 o                         
   5  17   7        546.71        482.37        63.60 o                         
   6  17   7         89.02        122.91        61.25 o                         
   7  17   7        598.25        758.38        74.85 o                         
   8  17   7        162.32        251.18        81.72 o                         
  -7  18   7        814.22        885.10        71.03 o                         
  -6  18   7        404.76        502.05        64.33 o                         
  -5  18   7        204.91        102.94        56.51 o                         
  -4  18   7         13.83          0.94        53.20 o                         
  -3  18   7       1259.40       1197.84        73.46 o                         
  -2  18   7       7219.22       7269.94       143.45 o                         
  -1  18   7       4528.87       4953.43       207.09 o                         
   0  18   7        677.50        842.67        69.05 o                         
   1  18   7       9094.72       8728.59       159.32 o                         
   2  18   7       3157.93       2955.83       106.35 o                         
   3  18   7        507.13        389.94        72.14 o                         
   4  18   7       1316.43       1310.86        84.09 o                         
   5  18   7       1712.79       1661.59        94.14 o                         
   6  18   7        791.76        808.75        88.79 o                         
   7  18   7         14.68          7.48       165.42 o                         
  -5  19   7       1027.07       1023.53        85.05 o                         
  -4  19   7          6.50         85.81        67.02 o                         
  -3  19   7        571.48        646.05        70.30 o                         
  -2  19   7       2235.32       2005.93       116.45 o                         
  -1  19   7       1840.33       1839.42       116.64 o                         
   0  19   7       3678.77       3748.59       148.95 o                         
   1  19   7        278.73        248.05        71.51 o                         
   2  19   7        690.94        753.63        79.46 o                         
   3  19   7         46.18         59.70        72.86 o                         
   4  19   7       2403.57       2404.77        95.26 o                         
   5  19   7       1162.48       1098.42        91.94 o                         
  -2  20   7        645.75        691.47        97.16 o                         
  -1  20   7          1.87        131.04        94.98 o                         
   0  20   7          8.47        -65.78        78.19 o                         
   1  20   7         65.07        206.27        83.68 o                         
 -16   0   8        351.55        339.65       102.47 o                         
 -15   0   8        450.97        601.23        99.10 o                         
 -14   0   8        800.54        949.63       116.50 o                         
 -13   0   8       1118.64       1105.35        61.90 o                         
 -12   0   8       1325.32       1303.95        62.80 o                         
 -11   0   8       1117.31       1320.67        56.46 o                         
 -10   0   8        650.77        662.21        43.48 o                         
  -9   0   8      17098.64      16828.96       230.15 o                         
  -8   0   8       4201.35       4169.25        72.63 o                         
  -7   0   8       4243.96       4274.79        75.76 o                         
  -6   0   8      82256.80      81070.19       999.66 o                         
  -5   0   8       5490.78       5786.40        69.67 o                         
  -4   0   8      34267.25      37322.03       399.71 o                         
  -3   0   8     160669.00     161903.58      2792.35 o                         
  -2   0   8       5421.77       4239.25        54.48 o                         
  -1   0   8       2897.00       2543.21       102.37 o                         
   0   0   8     108301.46     122750.76      2655.28 o                         
   1   0   8      80339.54      82735.44       825.54 o                         
   2   0   8       4175.30       4456.70        56.70 o                         
   3   0   8      43922.49      47332.07       453.40 o                         
   4   0   8        155.05        101.59        18.52 o                         
   5   0   8       1589.74       2045.60        39.38 o                         
   6   0   8      24474.40      23662.34       284.31 o                         
   7   0   8      21223.51      21189.56       370.66 o                         
   8   0   8        264.99        165.05        38.88 o                         
   9   0   8       7012.97       6646.90       137.01 o                         
  10   0   8      17354.25      17280.00       270.08 o                         
  11   0   8         21.73        114.67        59.97 o                         
  12   0   8         47.23         36.56        69.06 o                         
  13   0   8       2657.62       2416.19       101.31 o                         
  14   0   8        403.40        376.75        70.49 o                         
  15   0   8        366.49        206.59        86.59 o                         
 -16   1   8          0.39         75.51        68.72 o                         
 -15   1   8        222.89        241.99        66.60 o                         
 -14   1   8        180.20        152.09        59.29 o                         
 -13   1   8         53.39        112.84        41.73 o                         
 -12   1   8       1962.85       2052.80        55.61 o                         
 -11   1   8        428.04        499.85        31.46 o                         
 -10   1   8         49.95         48.39        24.31 o                         
  -9   1   8       1604.70       1500.24        39.59 o                         
  -8   1   8      12594.39      12333.21       118.62 o                         
  -7   1   8        554.44        486.55        22.77 o                         
  -6   1   8      21556.20      22635.99       214.73 o                         
  -5   1   8      72072.41      67413.98       480.02 o                         
  -4   1   8       6351.52       6709.53        52.37 o                         
  -3   1   8      55283.43      58440.97       402.45 o                         
  -2   1   8      14825.28      15097.94       128.15 o                         
  -1   1   8      14344.20      15344.39       162.50 o                         
   0   1   8         57.02         27.13         7.58 o                         
   1   1   8      69078.45      71219.38       502.95 o                         
   2   1   8        344.31        275.70        13.23 o                         
   3   1   8       9720.49       8940.52        66.29 o                         
   4   1   8       6096.37       6112.64        51.43 o                         
   5   1   8        871.21        983.87        27.05 o                         
   6   1   8       9648.56      10072.22        88.41 o                         
   7   1   8       4653.59       4070.13        51.52 o                         
   8   1   8         64.11        147.14        27.57 o                         
   9   1   8       8907.23       9093.43       119.97 o                         
  10   1   8       5465.76       5459.07        86.87 o                         
  11   1   8       3406.08       3580.11        75.61 o                         
  12   1   8       1723.49       1926.38        59.00 o                         
  13   1   8        110.98        154.55        43.17 o                         
  14   1   8        638.91        565.16        53.72 o                         
  15   1   8        175.36        220.14        63.78 o                         
 -16   2   8        118.86        148.36        83.00 o                         
 -15   2   8        138.01        113.19        66.46 o                         
 -14   2   8        238.48        229.87        60.62 o                         
 -13   2   8        241.50        213.75        40.51 o                         
 -12   2   8         51.47        170.33        31.28 o                         
 -11   2   8        258.31        333.35        31.64 o                         
 -10   2   8        959.15       1033.90        33.62 o                         
  -9   2   8       2883.68       2827.99        49.21 o                         
  -8   2   8        392.95        627.08        32.15 o                         
  -7   2   8       2682.77       2548.46        45.97 o                         
  -6   2   8      29096.68      26917.59       242.33 o                         
  -5   2   8      32281.17      32702.50       269.09 o                         
  -4   2   8       4794.97       4956.86        44.88 o                         
  -3   2   8       2563.51       2435.00        27.23 o                         
  -2   2   8      21827.07      23853.54       227.52 o                         
  -1   2   8         41.27         99.79        11.31 o                         
   0   2   8      63221.64      68568.14       548.73 o                         
   1   2   8      53694.03      58893.53       405.85 o                         
   2   2   8         68.43         16.78        10.25 o                         
   3   2   8       1016.92        873.35        18.29 o                         
   4   2   8       1472.56       1876.07        38.13 o                         
   5   2   8          2.86         80.29        15.22 o                         
   6   2   8      10359.65      10260.46        90.53 o                         
   7   2   8        495.64        476.35        24.84 o                         
   8   2   8       1993.87       2100.99        58.41 o                         
   9   2   8         79.91        167.73        31.40 o                         
  10   2   8       1925.75       2104.52        58.12 o                         
  11   2   8        807.59        841.34        44.86 o                         
  12   2   8        170.78        218.09        48.33 o                         
  13   2   8       2194.33       2421.67        84.55 o                         
  14   2   8          0.47        -23.81        44.73 o                         
  15   2   8        499.44        523.89        68.19 o                         
 -16   3   8        343.05        360.38        74.30 o                         
 -15   3   8        241.19        281.52        70.34 o                         
 -14   3   8       1418.25       1615.63       114.92 o                         
 -13   3   8          7.57        108.42        42.54 o                         
 -12   3   8       1527.40       1666.98        56.51 o                         
 -11   3   8        608.50        821.45        34.47 o                         
 -10   3   8       1325.86       1231.61        36.33 o                         
  -9   3   8        909.11        917.35        28.95 o                         
  -8   3   8        197.95        216.13        21.97 o                         
  -7   3   8       2253.13       2594.68        52.99 o                         
  -6   3   8       5435.95       4775.40        58.25 o                         
  -5   3   8         99.27         69.87        14.20 o                         
  -4   3   8       2734.99       2777.74        30.17 o                         
  -3   3   8        268.63        328.47        12.91 o                         
  -2   3   8       1237.89        708.66        17.83 o                         
  -1   3   8       3310.56       3619.97        38.17 o                         
   0   3   8       8945.67      10350.70        77.06 o                         
   1   3   8      28997.80      32546.94       226.76 o                         
   2   3   8       3198.93       4967.83        43.91 o                         
   3   3   8       1079.01       1292.05        21.95 o                         
   4   3   8         36.93        113.09        14.74 o                         
   5   3   8       7468.53       7127.01        64.25 o                         
   6   3   8       4421.00       3946.90        46.29 o                         
   7   3   8      14585.19      13841.63       137.21 o                         
   8   3   8       4870.81       4433.44        70.47 o                         
   9   3   8        391.97        451.98        34.57 o                         
  10   3   8         38.55          5.82        32.71 o                         
  11   3   8       1590.25       1528.75        51.75 o                         
  12   3   8         42.93         83.96        40.82 o                         
  13   3   8        213.47        215.32        46.98 o                         
  14   3   8       1415.52       1371.91        62.51 o                         
  15   3   8        355.76        374.75        67.26 o                         
 -15   4   8        148.37        174.39        69.91 o                         
 -14   4   8        112.08        272.58        80.13 o                         
 -13   4   8       3000.08       2993.20       115.55 o                         
 -12   4   8         47.23         19.38        30.30 o                         
 -11   4   8        857.87        816.37        34.17 o                         
 -10   4   8        675.09        518.72        31.15 o                         
  -9   4   8       3516.77       3482.77        51.94 o                         
  -8   4   8         73.10        229.28        21.93 o                         
  -7   4   8         29.01         70.00        19.49 o                         
  -6   4   8       1404.34       1096.00        25.98 o                         
  -5   4   8      12051.64      12454.02       105.82 o                         
  -4   4   8      40033.94      39092.47       281.28 o                         
  -3   4   8      27143.39      25761.76       186.43 o                         
  -2   4   8       3136.72       2793.52        27.60 o                         
  -1   4   8      18206.89      17922.60       130.78 o                         
   0   4   8      79684.25      82357.67       567.43 o                         
   1   4   8      12941.81      12622.93       104.19 o                         
   2   4   8      22681.32      23667.54       183.56 o                         
   3   4   8       2855.74       2717.19        30.93 o                         
   4   4   8      10420.75      10763.99        91.58 o                         
   5   4   8      49028.01      48935.09       363.98 o                         
   6   4   8       1203.59       1027.43        33.72 o                         
   7   4   8        842.65        702.13        27.86 o                         
   8   4   8         95.23        115.61        30.79 o                         
   9   4   8        712.83        805.43        40.91 o                         
  10   4   8         80.86        101.00        34.81 o                         
  11   4   8       1609.26       1824.67        56.15 o                         
  12   4   8       1088.42        815.75        48.66 o                         
  13   4   8          6.34        -42.85        42.85 o                         
  14   4   8        234.70        258.42        53.91 o                         
  15   4   8        317.57        232.94        65.79 o                         
 -15   5   8         41.72        -46.72        65.13 o                         
 -14   5   8        165.92        110.47        61.12 o                         
 -13   5   8       1843.63       1928.53        77.14 o                         
 -12   5   8        293.97        267.07        38.30 o                         
 -11   5   8        698.24        697.51        34.53 o                         
 -10   5   8       1771.95       2042.72        51.04 o                         
  -9   5   8        939.32        988.52        30.74 o                         
  -8   5   8        341.53        618.48        33.38 o                         
  -7   5   8        707.95        731.82        26.84 o                         
  -6   5   8       1463.36       1880.38        48.06 o                         
  -5   5   8        593.53        715.35        21.94 o                         
  -4   5   8         46.88         63.48        12.95 o                         
  -3   5   8      23972.44      24469.56       179.30 o                         
  -2   5   8          9.55          2.64        10.75 o                         
  -1   5   8        966.08        932.38        19.77 o                         
   0   5   8      38461.94      37421.79       254.83 o                         
   1   5   8      23413.90      23386.41       176.01 o                         
   2   5   8        138.61        175.52        15.55 o                         
   3   5   8      32317.72      31767.08       231.78 o                         
   4   5   8       5260.17       5032.66        54.94 o                         
   5   5   8       2101.52       1904.97        31.81 o                         
   6   5   8       3999.73       4046.28        54.09 o                         
   7   5   8        986.32        955.70        29.89 o                         
   8   5   8       2250.38       2323.69        61.36 o                         
   9   5   8       2378.45       2639.70        63.34 o                         
  10   5   8        514.41        624.00        45.07 o                         
  11   5   8       2114.98       2500.31        78.94 o                         
  12   5   8        802.87        883.61        50.60 o                         
  13   5   8        162.53        239.79        46.86 o                         
  14   5   8        982.75       1129.28        65.37 o                         
  15   5   8         89.84        265.32        79.71 o                         
 -15   6   8         37.57        141.55        65.74 o                         
 -14   6   8        138.08         21.41        60.59 o                         
 -13   6   8         93.93         85.35        51.88 o                         
 -12   6   8       5543.92       5446.30        98.23 o                         
 -11   6   8          0.91        135.48        33.44 o                         
 -10   6   8        597.94        687.66        33.50 o                         
  -9   6   8         29.14         53.93        23.37 o                         
  -8   6   8       1595.06       1568.45        42.40 o                         
  -7   6   8       1118.08       1166.46        31.59 o                         
  -6   6   8        178.07        186.29        19.75 o                         
  -5   6   8       2559.74       2534.05        38.78 o                         
  -4   6   8       1494.09       1267.38        26.95 o                         
  -3   6   8        576.55        678.98        18.53 o                         
  -2   6   8        536.80        562.38        16.49 o                         
  -1   6   8      42331.23      39343.80       275.78 o                         
   0   6   8      12653.02      14403.71       112.07 o                         
   1   6   8        737.99        945.12        24.89 o                         
   2   6   8     107212.31     107725.53       837.56 o                         
   3   6   8        459.45        261.78        18.37 o                         
   4   6   8      45634.29      45981.91       354.18 o                         
   5   6   8       1739.28       1958.46        45.19 o                         
   6   6   8       1806.00       1743.42        43.68 o                         
   7   6   8        838.39        874.21        34.03 o                         
   8   6   8       2619.37       2739.80        92.42 o                         
   9   6   8        106.14         88.46        34.05 o                         
  10   6   8         32.74         55.89        35.91 o                         
  11   6   8        178.89        235.51        41.14 o                         
  12   6   8       1302.61       1568.83        69.26 o                         
  13   6   8        400.02        441.46        53.60 o                         
  14   6   8       1206.46       1292.44        83.00 o                         
  15   6   8         31.89         -1.72        76.29 o                         
 -15   7   8         11.66         -5.73        65.30 o                         
 -14   7   8        358.20        368.45        66.55 o                         
 -13   7   8        641.51        722.66        82.68 o                         
 -12   7   8        597.25        385.49        43.46 o                         
 -11   7   8       5370.27       5269.00        82.75 o                         
 -10   7   8         21.51         73.67        28.91 o                         
  -9   7   8        178.73        171.31        25.59 o                         
  -8   7   8        451.53        529.50        29.76 o                         
  -7   7   8       5733.54       5530.89        68.68 o                         
  -6   7   8        406.03        570.98        25.88 o                         
  -5   7   8        366.51        542.50        28.53 o                         
  -4   7   8       2061.03       2278.34        59.16 o                         
  -3   7   8       8670.99       9581.12        88.01 o                         
  -2   7   8        253.27        229.32        19.81 o                         
  -1   7   8          4.63         51.00        14.40 o                         
   0   7   8       1473.74       1446.76        26.63 o                         
   1   7   8      17059.84      18123.54       161.56 o                         
   2   7   8       1419.09       1134.44        25.89 o                         
   3   7   8      22532.66      23517.80       181.49 o                         
   4   7   8       1642.34       2161.61        49.72 o                         
   5   7   8       2617.73       2804.97        43.84 o                         
   6   7   8        679.65        874.92        29.78 o                         
   7   7   8       3214.98       3041.12        59.94 o                         
   8   7   8        242.64        294.44        45.85 o                         
   9   7   8       1930.96       2427.18        66.35 o                         
  10   7   8         51.15         82.45        38.01 o                         
  11   7   8        452.58        476.81        44.43 o                         
  12   7   8         27.58         21.48        42.61 o                         
  13   7   8       1372.29       1542.98        69.50 o                         
  14   7   8         54.75        -55.57        55.57 o                         
 -14   8   8         25.76        121.96        63.90 o                         
 -13   8   8       1426.70       1530.54        98.28 o                         
 -12   8   8        847.27        700.97        61.03 o                         
 -11   8   8       6139.04       6167.79        92.47 o                         
 -10   8   8          0.57          7.45        29.10 o                         
  -9   8   8       1899.48       2125.50        50.98 o                         
  -8   8   8       9638.32       9501.05       111.49 o                         
  -7   8   8       8659.75       8555.68        92.03 o                         
  -6   8   8        309.57        294.59        23.26 o                         
  -5   8   8       1001.19       1163.08        44.69 o                         
  -4   8   8       2788.52       3149.44        63.87 o                         
  -3   8   8        199.20        225.84        45.62 o                         
  -2   8   8       4753.25       5307.93        59.70 o                         
  -1   8   8      13181.02      13514.17       115.84 o                         
   0   8   8      26366.93      27063.11       235.54 o                         
   1   8   8      23456.62      24576.90       224.90 o                         
   2   8   8      11318.11      11555.47       102.50 o                         
   3   8   8       9494.92       9329.95        86.10 o                         
   4   8   8       1039.31       1135.44        31.56 o                         
   5   8   8         28.66        129.10        24.34 o                         
   6   8   8       3733.42       3710.11        57.07 o                         
   7   8   8      10178.54      10207.14       124.68 o                         
   8   8   8         28.57        161.61        43.98 o                         
   9   8   8          2.04          0.31        38.63 o                         
  10   8   8       2924.07       2723.89        73.24 o                         
  11   8   8        390.40        462.68        44.10 o                         
  12   8   8        151.34         80.60        47.03 o                         
  13   8   8          4.72        -49.17        52.83 o                         
  14   8   8          1.91         34.12        58.16 o                         
 -14   9   8        679.30        920.57        76.78 o                         
 -13   9   8        379.54        571.24        67.35 o                         
 -12   9   8        791.27        749.60        76.18 o                         
 -11   9   8         14.93         29.47        38.57 o                         
 -10   9   8       1234.61       1355.36        43.16 o                         
  -9   9   8       1748.95       1690.31        47.05 o                         
  -8   9   8       2051.49       2194.58        53.21 o                         
  -7   9   8       2920.34       3140.95        60.90 o                         
  -6   9   8         23.60         19.96        24.89 o                         
  -5   9   8        332.16        519.51        26.51 o                         
  -4   9   8       1340.63       1357.17        44.54 o                         
  -3   9   8       2786.80       3230.61        60.18 o                         
  -2   9   8       4298.06       4232.66        52.74 o                         
  -1   9   8       8802.49       8228.25        83.53 o                         
   0   9   8       1111.37       1054.83        24.39 o                         
   1   9   8          0.34          5.36        19.55 o                         
   2   9   8       2175.02       2112.34        50.71 o                         
   3   9   8        613.63        675.69        24.46 o                         
   4   9   8        669.92        632.04        26.34 o                         
   5   9   8        505.14        501.67        27.56 o                         
   6   9   8       1150.37       1271.45        40.80 o                         
   7   9   8         46.70        125.13        32.57 o                         
   8   9   8       1153.57       1205.02        57.47 o                         
   9   9   8       2237.59       2194.87        71.43 o                         
  10   9   8        429.91        427.21        56.91 o                         
  11   9   8        362.68        495.71        49.15 o                         
  12   9   8         19.34         36.07        53.49 o                         
  13   9   8        194.24        318.97        58.93 o                         
  14   9   8        594.85        611.75       111.40 o                         
 -14  10   8        188.15        175.50        71.03 o                         
 -13  10   8         23.21         75.75        62.90 o                         
 -12  10   8        376.99        457.40        58.05 o                         
 -11  10   8        496.90        635.16        54.79 o                         
 -10  10   8        348.89        315.72        36.63 o                         
  -9  10   8         89.05        110.50        33.24 o                         
  -8  10   8        200.50        252.81        30.68 o                         
  -7  10   8       2710.87       2527.94        60.41 o                         
  -6  10   8        953.52       1052.04        37.76 o                         
  -5  10   8         24.53         46.17        27.64 o                         
  -4  10   8       1766.76       1844.86        46.51 o                         
  -3  10   8       2213.06       2205.32        48.42 o                         
  -2  10   8       2747.96       2495.69        48.41 o                         
  -1  10   8       1235.99       1363.81        35.55 o                         
   0  10   8         15.35        113.45        20.69 o                         
   1  10   8       4897.27       4636.59        75.88 o                         
   2  10   8          8.90         12.72        25.05 o                         
   3  10   8          1.14         10.38        23.52 o                         
   4  10   8       9383.55       9699.70       106.91 o                         
   5  10   8       1275.04       1260.88        41.50 o                         
   6  10   8        413.41        518.01        32.10 o                         
   7  10   8       3955.83       4028.09        81.25 o                         
   8  10   8         10.44        -39.36        45.28 o                         
   9  10   8       3205.95       3247.06        81.06 o                         
  10  10   8          6.30         27.06        43.72 o                         
  11  10   8         65.84        169.85        49.32 o                         
  12  10   8        696.36        815.29        73.83 o                         
  13  10   8        231.56        171.84        72.39 o                         
 -13  11   8          1.69         42.29        63.26 o                         
 -12  11   8         76.04         59.66        70.69 o                         
 -11  11   8          2.94         72.09        51.85 o                         
 -10  11   8        336.99        317.11        44.96 o                         
  -9  11   8         63.85         50.09        34.43 o                         
  -8  11   8         75.24         70.62        29.96 o                         
  -7  11   8        859.37       1110.38        42.27 o                         
  -6  11   8       1205.97       1372.91        39.15 o                         
  -5  11   8       4426.14       4723.52        75.09 o                         
  -4  11   8       2968.40       3043.32        59.18 o                         
  -3  11   8         39.53        127.75        27.70 o                         
  -2  11   8       2198.58       2049.23        47.87 o                         
  -1  11   8        260.07        342.38        26.81 o                         
   0  11   8         34.04         59.99        22.32 o                         
   1  11   8        302.79        209.72        31.18 o                         
   2  11   8       2023.14       2167.25        67.57 o                         
   3  11   8       1215.79       1284.13        40.88 o                         
   4  11   8        683.40        748.49        39.35 o                         
   5  11   8       2200.03       2036.82        55.57 o                         
   6  11   8       1451.02       1569.68        50.69 o                         
   7  11   8         39.51         33.61        37.55 o                         
   8  11   8       3103.44       3242.11        92.47 o                         
   9  11   8         58.05         86.64        42.75 o                         
  10  11   8        450.42        463.02        52.39 o                         
  11  11   8        231.21        154.49        57.31 o                         
  12  11   8        135.03        149.60        60.77 o                         
  13  11   8        338.40        349.35        85.69 o                         
 -13  12   8         60.50          4.61        65.49 o                         
 -12  12   8          1.85         73.93        61.74 o                         
 -11  12   8         30.67         57.32        50.25 o                         
 -10  12   8        911.52       1025.34        63.27 o                         
  -9  12   8        125.29        146.82        43.01 o                         
  -8  12   8         73.03        269.91        42.34 o                         
  -7  12   8       1487.42       1486.08        46.34 o                         
  -6  12   8       1223.38       1301.26        46.56 o                         
  -5  12   8       2468.20       2527.63        58.28 o                         
  -4  12   8      15776.98      15503.09       162.52 o                         
  -3  12   8       3276.63       3326.32        84.01 o                         
  -2  12   8        735.11        787.41        32.38 o                         
  -1  12   8         41.63         43.01        23.85 o                         
   0  12   8         32.84        120.21        27.89 o                         
   1  12   8       1037.37       1203.76        53.91 o                         
   2  12   8        129.64        245.05        37.59 o                         
   3  12   8         28.01         98.66        31.56 o                         
   4  12   8        168.88        146.65        31.23 o                         
   5  12   8       1210.47       1349.60        47.88 o                         
   6  12   8       4289.29       3944.58        85.71 o                         
   7  12   8        415.32        532.71        44.23 o                         
   8  12   8        131.44        159.34        46.71 o                         
   9  12   8         78.10         43.08        44.56 o                         
  10  12   8          6.79         51.29        46.64 o                         
  11  12   8        133.83        106.84        57.14 o                         
  12  12   8        103.67        189.35        67.96 o                         
 -12  13   8          2.02         -6.53        63.69 o                         
 -11  13   8        228.57        137.56        58.49 o                         
 -10  13   8         15.56         65.87        53.61 o                         
  -9  13   8        110.78        278.35        51.78 o                         
  -8  13   8        341.20        376.55        49.63 o                         
  -7  13   8         14.36         57.30        33.38 o                         
  -6  13   8         53.87        136.64        30.70 o                         
  -5  13   8          0.18        -17.33        29.25 o                         
  -4  13   8        428.99        453.23        34.34 o                         
  -3  13   8         11.11        -27.26        27.26 o                         
  -2  13   8       3474.94       3361.25        60.75 o                         
  -1  13   8        278.62        273.71        28.67 o                         
   0  13   8        402.82        440.13        34.15 o                         
   1  13   8        297.94        343.14        36.64 o                         
   2  13   8        304.10        337.03        34.79 o                         
   3  13   8          4.21         61.23        34.18 o                         
   4  13   8       1117.34       1097.52        39.80 o                         
   5  13   8        209.47        294.80        37.31 o                         
   6  13   8       2281.65       2274.17        73.98 o                         
   7  13   8        643.61        642.41        47.77 o                         
   8  13   8       1781.98       2085.45        81.63 o                         
   9  13   8          5.25        -24.11        43.00 o                         
  10  13   8       1563.27       1677.02        75.18 o                         
  11  13   8         80.20        111.77        72.09 o                         
 -11  14   8         32.27          7.13        62.70 o                         
 -10  14   8        168.93        302.62        54.99 o                         
  -9  14   8       1106.91       1258.49        64.60 o                         
  -8  14   8       1008.39       1033.92        68.52 o                         
  -7  14   8         34.42         48.95        40.67 o                         
  -6  14   8        362.85        351.52        41.70 o                         
  -5  14   8        519.19        583.94        37.60 o                         
  -4  14   8       1078.07       1046.92        45.70 o                         
  -3  14   8       1977.18       2084.03        59.76 o                         
  -2  14   8        358.69        350.23        32.59 o                         
  -1  14   8         45.53         48.74        28.66 o                         
   0  14   8       1790.14       1876.21        56.08 o                         
   1  14   8        329.57        367.40        37.11 o                         
   2  14   8        960.96        966.66        43.10 o                         
   3  14   8        704.74        668.10        38.20 o                         
   4  14   8       2015.91       1909.32        55.92 o                         
   5  14   8       3943.56       4004.44        81.21 o                         
   6  14   8       4738.88       4473.44        91.80 o                         
   7  14   8       3672.15       3763.43        90.24 o                         
   8  14   8        548.24        577.04        55.20 o                         
   9  14   8        586.92        714.76        63.40 o                         
  10  14   8        136.16        246.51        65.80 o                         
  11  14   8        663.89        763.09        81.59 o                         
 -10  15   8        103.29         81.68        59.22 o                         
  -9  15   8        702.84        604.97        58.30 o                         
  -8  15   8         51.53         25.88        48.62 o                         
  -7  15   8         18.03         72.73        54.43 o                         
  -6  15   8        100.62        156.11        45.93 o                         
  -5  15   8        647.77        608.04        44.56 o                         
  -4  15   8        720.77        754.82        40.21 o                         
  -3  15   8          5.63         71.21        35.85 o                         
  -2  15   8        847.85       1052.28        48.79 o                         
  -1  15   8       4419.47       4180.84        87.46 o                         
   0  15   8          1.11        -33.25        33.25 o                         
   1  15   8        319.25        294.12        37.89 o                         
   2  15   8         54.42        125.61        39.45 o                         
   3  15   8       3120.88       3091.58        76.97 o                         
   4  15   8         60.52        118.90        38.26 o                         
   5  15   8       4710.96       4263.87        86.28 o                         
   6  15   8       1289.39       1150.12        57.56 o                         
   7  15   8       1178.50       1026.31        64.25 o                         
   8  15   8       1117.53       1372.51        77.26 o                         
   9  15   8          4.61         39.45        61.97 o                         
  10  15   8         10.31         78.94        91.77 o                         
  -9  16   8       1076.96       1118.62        71.80 o                         
  -8  16   8        576.78        645.08        59.95 o                         
  -7  16   8         93.06         69.73        68.16 o                         
  -6  16   8         31.71         64.22        53.99 o                         
  -5  16   8         39.66        123.45        54.81 o                         
  -4  16   8        281.03        238.44        49.67 o                         
  -3  16   8          4.05        -21.15        43.98 o                         
  -2  16   8       3102.48       3031.95        75.65 o                         
  -1  16   8       1639.93       1596.30        59.53 o                         
   0  16   8       2915.41       2704.75        75.01 o                         
   1  16   8       7207.79       7338.20       143.61 o                         
   2  16   8       4705.65       4408.43        97.73 o                         
   3  16   8       1297.71       1312.10        69.07 o                         
   4  16   8       2211.86       2271.39        69.05 o                         
   5  16   8        572.60        599.98        52.32 o                         
   6  16   8       1983.18       1928.34        75.95 o                         
   7  16   8          0.68         83.25        58.77 o                         
   8  16   8        290.68        340.75        66.67 o                         
   9  16   8         23.18        -49.21        94.36 o                         
  -8  17   8        300.80        300.04        59.47 o                         
  -7  17   8        159.17        259.77        56.26 o                         
  -6  17   8         58.45        127.60        55.66 o                         
  -5  17   8         67.23         49.54        52.50 o                         
  -4  17   8         11.35         51.39        58.43 o                         
  -3  17   8        251.85        219.70        52.09 o                         
  -2  17   8         49.85         21.52        48.48 o                         
  -1  17   8         69.93         92.53        66.90 o                         
   0  17   8        426.35        442.18        55.31 o                         
   1  17   8         35.87         15.91        50.14 o                         
   2  17   8        299.13        334.84        58.04 o                         
   3  17   8        995.16        877.50        66.37 o                         
   4  17   8         31.59          0.54        49.55 o                         
   5  17   8        605.58        689.09        62.32 o                         
   6  17   8          4.73          4.44        59.83 o                         
   7  17   8         20.68         29.87        61.81 o                         
   8  17   8        246.63        303.24       112.74 o                         
  -7  18   8         12.84         69.31        63.41 o                         
  -6  18   8          1.14        -22.57        52.14 o                         
  -5  18   8         62.64         94.22        56.68 o                         
  -4  18   8        322.91        311.21        57.56 o                         
  -3  18   8        980.96       1024.36        65.41 o                         
  -2  18   8        475.63        483.38        58.25 o                         
  -1  18   8        282.12        317.15       101.76 o                         
   0  18   8         50.69        127.99        68.85 o                         
   1  18   8        272.79        297.46        58.94 o                         
   2  18   8        800.90        759.71        80.84 o                         
   3  18   8        687.08        749.50        84.17 o                         
   4  18   8          1.64        -32.38        78.03 o                         
   5  18   8        345.00        582.59        76.86 o                         
   6  18   8        231.40        366.26        75.89 o                         
  -5  19   8        204.34        239.24        72.14 o                         
  -4  19   8        372.61        203.86       120.48 o                         
  -3  19   8         54.56         77.38        61.94 o                         
  -2  19   8        240.80        292.06        68.34 o                         
  -1  19   8         12.09         24.48        67.16 o                         
   0  19   8       1624.27       1653.51        96.29 o                         
   1  19   8        653.53        498.11        75.15 o                         
   2  19   8        451.25        466.96        76.65 o                         
   3  19   8        945.64        907.38        79.96 o                         
   4  19   8         59.77         26.60        75.47 o                         
   5  19   8        186.21         83.86       103.59 o                         
  -2  20   8       1437.81       1313.98       144.23 o                         
  -1  20   8       1266.42       1355.77       102.74 o                         
   0  20   8          5.38         35.38        77.98 o                         
   1  20   8        740.53        940.24       112.39 o                         
 -16   1   9        583.60        614.96        76.19 o                         
 -15   1   9        228.40        200.79        64.76 o                         
 -14   1   9         36.44        155.85        60.32 o                         
 -13   1   9        665.36        707.69        49.55 o                         
 -12   1   9        170.29        173.91        30.75 o                         
 -11   1   9       1457.73       1591.73        41.36 o                         
 -10   1   9        840.60        915.65        30.96 o                         
  -9   1   9       1120.82       1302.98        34.83 o                         
  -8   1   9       2099.42       2138.31        41.71 o                         
  -7   1   9        346.53        355.34        20.78 o                         
  -6   1   9      57466.48      55910.52       490.64 o                         
  -5   1   9       8898.36       9498.85        81.99 o                         
  -4   1   9      25826.89      26797.22       192.94 o                         
  -3   1   9      28895.49      29751.06       218.49 o                         
  -2   1   9      21020.87      22929.77       247.45 o                         
  -1   1   9        481.35        412.83        12.11 o                         
   0   1   9        102.15        188.27         7.62 o                         
   1   1   9          6.03         30.86         7.96 o                         
   2   1   9      11791.15      10464.55        83.73 o                         
   3   1   9       3213.26       3306.46        32.85 o                         
   4   1   9      59543.91      61182.76       437.40 o                         
   5   1   9        272.93        374.09        17.56 o                         
   6   1   9      27018.70      26342.57       206.26 o                         
   7   1   9        913.13        997.05        29.88 o                         
   8   1   9        955.39        927.06        35.50 o                         
   9   1   9          5.27         45.19        31.77 o                         
  10   1   9       1167.69       1311.21        48.96 o                         
  11   1   9         16.90        106.05        37.45 o                         
  12   1   9         18.53         92.46        40.06 o                         
  13   1   9          0.34        -50.59        50.59 o                         
  14   1   9         93.11         36.62        46.66 o                         
  15   1   9        204.40        231.48        61.33 o                         
 -16   2   9        553.75        453.76        75.12 o                         
 -15   2   9        250.61        359.05        67.40 o                         
 -14   2   9        412.26        469.84        73.05 o                         
 -13   2   9         21.09         92.33        42.47 o                         
 -12   2   9       5607.42       5320.96        82.81 o                         
 -11   2   9        303.54        192.34        29.09 o                         
 -10   2   9         54.99         64.91        24.52 o                         
  -9   2   9        446.59        512.63        26.96 o                         
  -8   2   9       2961.98       2960.41        47.33 o                         
  -7   2   9      20341.01      18710.76       181.97 o                         
  -6   2   9      25293.44      26233.49       227.37 o                         
  -5   2   9       3431.89       3337.13        38.54 o                         
  -4   2   9        128.72         53.39         9.73 o                         
  -3   2   9      25340.94      23801.83       231.06 o                         
  -2   2   9     162262.36     146567.69      3099.02 o                         
  -1   2   9        625.73        648.01        16.31 o                         
   0   2   9      19109.87      19269.33       170.06 o                         
   1   2   9      53515.75      58062.25       411.21 o                         
   2   2   9      88072.37      88965.52       647.94 o                         
   3   2   9      69732.18      75165.74       566.68 o                         
   4   2   9       2597.82       1832.38        32.51 o                         
   5   2   9      35648.59      36914.96       261.84 o                         
   6   2   9      38163.97      38920.81       301.77 o                         
   7   2   9      20745.26      20334.52       192.18 o                         
   8   2   9        329.39        277.96        31.17 o                         
   9   2   9       1400.46       1342.00        46.31 o                         
  10   2   9         49.88         -6.94        33.37 o                         
  11   2   9       2257.55       1999.31        58.80 o                         
  12   2   9        274.03        439.47        44.49 o                         
  13   2   9       1188.47       1212.47        63.50 o                         
  14   2   9         59.51        106.03        46.76 o                         
  15   2   9        265.69        261.77        65.17 o                         
 -16   3   9        256.45        269.67        71.93 o                         
 -15   3   9         32.00         72.59        64.10 o                         
 -14   3   9        233.51        230.34        72.78 o                         
 -13   3   9        211.19        196.54        44.92 o                         
 -12   3   9       3897.80       3906.18        66.49 o                         
 -11   3   9      14082.84      13629.86       137.62 o                         
 -10   3   9        303.94        355.33        27.67 o                         
  -9   3   9        417.47        452.49        28.85 o                         
  -8   3   9        189.03        150.58        21.10 o                         
  -7   3   9       5733.67       5440.27        63.64 o                         
  -6   3   9        968.90        886.65        28.79 o                         
  -5   3   9         17.21         15.67        13.59 o                         
  -4   3   9        796.96        752.54        16.40 o                         
  -3   3   9          2.85         11.95        12.57 o                         
  -2   3   9       1781.25       1585.96        26.34 o                         
  -1   3   9      68539.27      73200.49       609.11 o                         
   0   3   9        207.82        427.61        12.18 o                         
   1   3   9      57515.48      60619.48       418.69 o                         
   2   3   9        461.51        498.47        14.73 o                         
   3   3   9      11895.25      11986.80        89.57 o                         
   4   3   9      11436.10      13481.86       101.42 o                         
   5   3   9      18619.14      18179.20       142.88 o                         
   6   3   9         10.57          3.46        18.02 o                         
   7   3   9      25685.98      26607.91       246.10 o                         
   8   3   9        866.36        804.39        37.45 o                         
   9   3   9        496.57        632.27        36.59 o                         
  10   3   9        143.32        127.69        34.85 o                         
  11   3   9         35.62         26.57        37.03 o                         
  12   3   9          5.72        -21.73        44.67 o                         
  13   3   9       1329.85       1555.30        63.14 o                         
  14   3   9        501.99        472.44        53.12 o                         
  15   3   9        132.78        140.38        62.96 o                         
 -15   4   9        187.91        217.83        66.41 o                         
 -14   4   9        207.12        195.44        63.13 o                         
 -13   4   9          0.30         50.31        61.09 o                         
 -12   4   9        555.78        520.97        33.11 o                         
 -11   4   9       8089.33       7315.28       110.30 o                         
 -10   4   9       2816.29       2979.82        51.59 o                         
  -9   4   9       6421.32       6346.63        82.49 o                         
  -8   4   9        630.01        688.26        33.08 o                         
  -7   4   9      13693.10      13463.18       125.57 o                         
  -6   4   9         46.72         86.29        17.30 o                         
  -5   4   9      30542.01      27626.52       229.08 o                         
  -4   4   9      11069.58      10477.22        92.20 o                         
  -3   4   9       1114.50        902.10        16.60 o                         
  -2   4   9          2.20         10.58        10.58 o                         
  -1   4   9       8221.72       8280.72        61.95 o                         
   0   4   9       7751.89       9206.47        75.02 o                         
   1   4   9       5740.90       6627.73        50.57 o                         
   2   4   9      36447.67      37921.04       289.53 o                         
   3   4   9       6548.31       6497.97        55.45 o                         
   4   4   9        988.45       1301.30        31.59 o                         
   5   4   9        404.78        519.35        20.18 o                         
   6   4   9       3694.54       3995.87        52.69 o                         
   7   4   9      14777.20      15032.87       155.08 o                         
   8   4   9       3642.85       3525.07        74.37 o                         
   9   4   9       8923.24       8690.79       118.16 o                         
  10   4   9        511.88        580.65        43.66 o                         
  11   4   9        367.33        311.29        45.72 o                         
  12   4   9        711.95        609.04        47.23 o                         
  13   4   9        407.96        466.91        49.11 o                         
  14   4   9        277.50        278.16        58.84 o                         
  15   4   9        285.00        261.61        79.67 o                         
 -15   5   9          2.56        -23.19        63.43 o                         
 -14   5   9         52.81        -16.47        59.72 o                         
 -13   5   9         84.43        152.22        54.55 o                         
 -12   5   9        824.45        672.70        38.29 o                         
 -11   5   9        902.67       1032.51        35.98 o                         
 -10   5   9      16245.93      15830.56       157.15 o                         
  -9   5   9         52.96        117.91        27.85 o                         
  -8   5   9      19164.36      19009.98       174.49 o                         
  -7   5   9        919.13        838.47        27.13 o                         
  -6   5   9      62555.67      59526.59       485.25 o                         
  -5   5   9        499.76        562.72        18.83 o                         
  -4   5   9       6083.70       5731.90        54.81 o                         
  -3   5   9        177.90        210.06        12.51 o                         
  -2   5   9      30377.66      29613.70       213.83 o                         
  -1   5   9       5534.45       4506.84        42.80 o                         
   0   5   9        549.37        490.54        13.11 o                         
   1   5   9      19974.99      21381.26       161.88 o                         
   2   5   9        186.81         82.16        14.91 o                         
   3   5   9       4990.38       4752.05        50.17 o                         
   4   5   9       8686.53       8993.51        82.48 o                         
   5   5   9        590.78        476.89        19.48 o                         
   6   5   9        225.52        143.99        21.82 o                         
   7   5   9       1341.98       1517.34        39.47 o                         
   8   5   9      12808.89      12447.92       145.51 o                         
   9   5   9        627.34        599.72        41.23 o                         
  10   5   9       3504.90       3325.23        73.34 o                         
  11   5   9       1357.51       1448.90        54.86 o                         
  12   5   9        491.99        277.47        47.02 o                         
  13   5   9        703.04        595.02        57.90 o                         
  14   5   9        756.33        774.56        69.47 o                         
  15   5   9         60.54        -27.40        68.06 o                         
 -15   6   9          1.27        -62.21        62.21 o                         
 -14   6   9         78.56         63.40        72.12 o                         
 -13   6   9       1189.90       1358.81        72.24 o                         
 -12   6   9       1335.20       1313.04        60.40 o                         
 -11   6   9       6505.98       6043.69        86.68 o                         
 -10   6   9        104.33         78.06        26.27 o                         
  -9   6   9       2355.51       2338.33        48.37 o                         
  -8   6   9        566.46        605.35        26.84 o                         
  -7   6   9      12918.43      12910.36       123.37 o                         
  -6   6   9          3.83          0.30        18.03 o                         
  -5   6   9        899.26       1031.35        25.19 o                         
  -4   6   9      10162.11       9584.77        95.69 o                         
  -3   6   9         55.62         70.77        14.10 o                         
  -2   6   9       9939.47      10002.84        83.44 o                         
  -1   6   9       2102.94       2334.26        29.79 o                         
   0   6   9       4408.90       4132.02        44.48 o                         
   1   6   9      19702.24      20987.52       176.52 o                         
   2   6   9      14938.58      15709.10       141.14 o                         
   3   6   9       2196.76       2436.07        39.62 o                         
   4   6   9       3701.30       3624.70        53.18 o                         
   5   6   9       3545.60       3476.05        47.29 o                         
   6   6   9       9165.14       9677.00       104.64 o                         
   7   6   9       5421.67       5199.23        70.14 o                         
   8   6   9      20133.02      19178.15       206.37 o                         
   9   6   9        502.12        448.12        37.63 o                         
  10   6   9       3972.16       4296.46        80.67 o                         
  11   6   9       3802.36       3924.14        83.32 o                         
  12   6   9       1785.81       1866.98        64.79 o                         
  13   6   9         39.97         82.91        56.51 o                         
  14   6   9        187.42        153.51        60.15 o                         
 -15   7   9        352.44        260.36        69.53 o                         
 -14   7   9        320.48        332.64        66.10 o                         
 -13   7   9        467.84        450.88        59.74 o                         
 -12   7   9       1630.47       1526.02        57.13 o                         
 -11   7   9        650.77        727.98        40.02 o                         
 -10   7   9          1.23         25.80        27.60 o                         
  -9   7   9        158.95        140.73        25.70 o                         
  -8   7   9       3420.55       3356.44        55.29 o                         
  -7   7   9       8065.42       7881.85       120.40 o                         
  -6   7   9       3203.86       3176.15        45.13 o                         
  -5   7   9       4485.26       4239.51        52.20 o                         
  -4   7   9      21686.89      20098.45       171.64 o                         
  -3   7   9      10338.91       9906.44        90.35 o                         
  -2   7   9      19539.88      19623.93       160.59 o                         
  -1   7   9      19396.47      20017.12       153.66 o                         
   0   7   9       5367.24       5242.95        51.13 o                         
   1   7   9        783.50        840.26        22.42 o                         
   2   7   9      21611.16      21015.65       173.34 o                         
   3   7   9        686.53        527.31        20.72 o                         
   4   7   9       7990.93       8303.44        89.10 o                         
   5   7   9       3869.97       3971.60        55.57 o                         
   6   7   9       1808.81       1943.70        47.04 o                         
   7   7   9       3411.25       3521.44        59.42 o                         
   8   7   9      12003.03      12132.86       143.10 o                         
   9   7   9       5065.44       4950.33        85.05 o                         
  10   7   9         40.52        -36.07        36.07 o                         
  11   7   9         95.37         69.66        49.35 o                         
  12   7   9       1245.17       1384.70        64.20 o                         
  13   7   9          1.32        120.88        54.93 o                         
  14   7   9         86.18         13.62        56.40 o                         
 -14   8   9       1738.86       1906.28       104.53 o                         
 -13   8   9        310.73        360.77        75.33 o                         
 -12   8   9        883.70        815.16        54.99 o                         
 -11   8   9        129.69        151.71        35.63 o                         
 -10   8   9          6.09        -11.89        32.51 o                         
  -9   8   9       7182.51       6976.34        97.65 o                         
  -8   8   9        143.06        141.74        26.01 o                         
  -7   8   9        977.86       1160.29        32.82 o                         
  -6   8   9       2686.62       2718.17        45.96 o                         
  -5   8   9       8782.04       8205.22        88.78 o                         
  -4   8   9      41601.96      42851.98       400.53 o                         
  -3   8   9      41590.71      39897.12       328.85 o                         
  -2   8   9       2022.04       2129.28        33.55 o                         
  -1   8   9       2119.65       1975.85        35.23 o                         
   0   8   9         58.27         69.63        17.29 o                         
   1   8   9      19344.86      18234.90       163.79 o                         
   2   8   9       7160.59       7199.27       109.17 o                         
   3   8   9       1811.19       1684.43        38.11 o                         
   4   8   9        963.66       1203.67        33.63 o                         
   5   8   9      32112.50      31928.08       306.54 o                         
   6   8   9       5865.19       6224.00        80.44 o                         
   7   8   9      13974.01      13980.41       162.02 o                         
   8   8   9       1779.37       1940.23        54.55 o                         
   9   8   9       4140.17       4124.64        79.76 o                         
  10   8   9          1.33         64.17        37.81 o                         
  11   8   9       1634.14       1464.36        57.02 o                         
  12   8   9       1067.33       1074.22        59.34 o                         
  13   8   9        474.04        465.67        63.25 o                         
  14   8   9        462.14        522.07       103.93 o                         
 -14   9   9        237.59        267.06        70.89 o                         
 -13   9   9       1045.14        934.18        72.36 o                         
 -12   9   9        236.25        286.74        71.12 o                         
 -11   9   9       2429.25       2677.90        91.72 o                         
 -10   9   9        945.76       1022.62        40.88 o                         
  -9   9   9         35.52         65.33        31.85 o                         
  -8   9   9        675.87        658.00        37.93 o                         
  -7   9   9       3607.96       3228.35        60.73 o                         
  -6   9   9       2626.00       2700.90        50.07 o                         
  -5   9   9       8160.55       7923.14        97.35 o                         
  -4   9   9      29296.10      29491.05       268.77 o                         
  -3   9   9      33266.69      34185.94       308.14 o                         
  -2   9   9        570.19        706.17        23.50 o                         
  -1   9   9        816.09        923.44        24.59 o                         
   0   9   9       7601.70       8026.58        84.19 o                         
   1   9   9        113.06        113.35        18.67 o                         
   2   9   9        158.98        205.56        21.83 o                         
   3   9   9       7013.92       7270.18        89.43 o                         
   4   9   9       8844.56       9056.11        98.67 o                         
   5   9   9         65.06         50.10        24.13 o                         
   6   9   9       8462.12       8600.37        98.55 o                         
   7   9   9        591.83        575.92        35.71 o                         
   8   9   9        205.56        215.61        38.27 o                         
   9   9   9        204.73        255.45        43.17 o                         
  10   9   9        134.99        161.58        45.44 o                         
  11   9   9        160.45        127.66        47.34 o                         
  12   9   9        237.03        226.24        50.13 o                         
  13   9   9       1173.34       1097.16        68.49 o                         
 -14  10   9          5.62        218.96        81.62 o                         
 -13  10   9         94.02         35.48        62.16 o                         
 -12  10   9        737.33        707.83        66.46 o                         
 -11  10   9         33.61        176.59        60.45 o                         
 -10  10   9         41.56         32.64        37.59 o                         
  -9  10   9        577.79        626.13        40.79 o                         
  -8  10   9        241.54        280.84        53.88 o                         
  -7  10   9         11.52        129.42        30.97 o                         
  -6  10   9        515.88        519.00        33.03 o                         
  -5  10   9         60.52        109.58        26.75 o                         
  -4  10   9       2202.25       2392.41        62.95 o                         
  -3  10   9      18928.52      18996.51       219.20 o                         
  -2  10   9       1634.75       1474.72        39.25 o                         
  -1  10   9        487.59        586.26        25.69 o                         
   0  10   9      16283.21      15461.37       143.14 o                         
   1  10   9      11438.94      11663.96       129.77 o                         
   2  10   9       2237.91       2138.61        49.05 o                         
   3  10   9         39.34         31.08        23.83 o                         
   4  10   9         37.57         86.83        24.83 o                         
   5  10   9        432.77        446.77        29.80 o                         
   6  10   9       1479.61       1554.01        42.33 o                         
   7  10   9        564.26        570.74        39.01 o                         
   8  10   9        318.60        267.30        41.55 o                         
   9  10   9        237.79        271.63        40.84 o                         
  10  10   9        391.03        330.54        43.31 o                         
  11  10   9          0.14          1.00        42.50 o                         
  12  10   9       1145.44       1091.44        64.69 o                         
  13  10   9        126.16        139.26        63.76 o                         
 -13  11   9        556.70        841.73        73.95 o                         
 -12  11   9        425.18        444.06        62.64 o                         
 -11  11   9        488.31        644.65        63.46 o                         
 -10  11   9        968.31       1171.90        61.09 o                         
  -9  11   9        414.35        309.62        37.11 o                         
  -8  11   9       1194.50       1237.96        41.33 o                         
  -7  11   9       2286.31       2103.44        60.78 o                         
  -6  11   9         19.67         49.56        28.96 o                         
  -5  11   9       9526.13       9697.21       116.73 o                         
  -4  11   9       1267.21       1356.04        42.33 o                         
  -3  11   9      14244.74      13917.78       152.46 o                         
  -2  11   9       7313.57       7661.68       105.69 o                         
  -1  11   9       9500.60       9622.77       102.79 o                         
   0  11   9      10615.24      10734.38       112.30 o                         
   1  11   9      12195.60      12535.68       140.11 o                         
   2  11   9       1390.23       1419.58        45.57 o                         
   3  11   9      10778.61      10914.01       121.81 o                         
   4  11   9        108.73        182.25        27.23 o                         
   5  11   9        259.85        412.24        32.76 o                         
   6  11   9       1884.57       1980.62        56.25 o                         
   7  11   9        317.42        466.23        45.42 o                         
   8  11   9        737.66        741.37        47.41 o                         
   9  11   9        643.69        558.34        44.73 o                         
  10  11   9         45.26         26.08        41.33 o                         
  11  11   9        167.06         19.92        47.00 o                         
  12  11   9        214.66        184.61        67.63 o                         
  13  11   9         98.08        139.69       101.29 o                         
 -13  12   9         85.45        -52.78        71.00 o                         
 -12  12   9        288.30        381.73        65.80 o                         
 -11  12   9        903.29        732.93        62.32 o                         
 -10  12   9        912.68       1037.65        70.02 o                         
  -9  12   9       3903.20       3846.60        86.76 o                         
  -8  12   9       2233.80       2215.99        68.19 o                         
  -7  12   9        791.09        859.92        37.50 o                         
  -6  12   9       1717.88       1907.89        48.42 o                         
  -5  12   9       1254.19       1403.42        42.23 o                         
  -4  12   9       6992.02       6998.47        94.55 o                         
  -3  12   9        636.25        540.80        30.60 o                         
  -2  12   9       9444.10       8931.13       111.22 o                         
  -1  12   9        477.70        638.79        36.35 o                         
   0  12   9      22432.27      22511.25       223.54 o                         
   1  12   9       5226.77       5301.59        75.46 o                         
   2  12   9      24149.80      24473.71       254.91 o                         
   3  12   9        542.10        553.40        33.81 o                         
   4  12   9       8068.71       8200.96       107.13 o                         
   5  12   9        195.79        245.43        31.38 o                         
   6  12   9        915.81        698.14        41.14 o                         
   7  12   9        771.69        830.96        44.65 o                         
   8  12   9        474.96        556.04        43.76 o                         
   9  12   9        105.95         23.84        40.53 o                         
  10  12   9         14.91        -44.28        44.28 o                         
  11  12   9          6.09         24.14        61.69 o                         
  12  12   9         52.49         35.72        67.02 o                         
 -12  13   9        305.18        224.54        66.97 o                         
 -11  13   9        226.39        146.39        57.81 o                         
 -10  13   9       1621.19       1606.88        74.78 o                         
  -9  13   9       1789.14       1826.05        79.19 o                         
  -8  13   9       1390.17       1371.17        55.69 o                         
  -7  13   9       3585.06       3816.90        77.60 o                         
  -6  13   9        579.15        535.79        36.20 o                         
  -5  13   9        262.18        268.08        31.68 o                         
  -4  13   9       5547.49       5563.49        79.97 o                         
  -3  13   9         37.04         65.36        27.79 o                         
  -2  13   9       1513.52       1583.24        44.58 o                         
  -1  13   9       8975.68       8358.03        96.79 o                         
   0  13   9       4899.71       4704.44        76.86 o                         
   1  13   9      11350.34      10960.15       125.75 o                         
   2  13   9       3705.88       3797.14        73.08 o                         
   3  13   9       6198.40       6138.41       103.50 o                         
   4  13   9      10751.32      10666.52       120.71 o                         
   5  13   9       1673.63       1650.95        48.79 o                         
   6  13   9       3907.87       3930.06        79.18 o                         
   7  13   9         79.19        137.67        39.32 o                         
   8  13   9         19.54        116.89        42.84 o                         
   9  13   9          7.93         33.99        41.85 o                         
  10  13   9          9.40        119.03        60.76 o                         
  11  13   9         22.46        -14.79        70.18 o                         
 -11  14   9         20.42         11.40        62.06 o                         
 -10  14   9       1303.51       1326.53        77.29 o                         
  -9  14   9        420.40        369.60        53.41 o                         
  -8  14   9        571.43        494.88        61.86 o                         
  -7  14   9        452.02        472.60        54.99 o                         
  -6  14   9         20.16         18.83        36.08 o                         
  -5  14   9      13682.10      13652.72       181.67 o                         
  -4  14   9       3179.13       3012.92        65.64 o                         
  -3  14   9        531.18        778.40        47.26 o                         
  -2  14   9        127.24        156.40        30.78 o                         
  -1  14   9       8602.40       8086.33       116.64 o                         
   0  14   9       1969.94       2067.97        63.70 o                         
   1  14   9         16.62         26.23        30.41 o                         
   2  14   9       3147.83       3300.54        75.06 o                         
   3  14   9        197.09        306.20        42.43 o                         
   4  14   9        166.22        190.95        35.12 o                         
   5  14   9      12682.70      12712.75       155.34 o                         
   6  14   9         38.16        110.71        39.84 o                         
   7  14   9         57.19        109.57        42.90 o                         
   8  14   9       1628.83       1481.08        60.88 o                         
   9  14   9        320.13        333.93        56.31 o                         
  10  14   9        582.49        528.04        70.19 o                         
  11  14   9         98.16         13.16        82.68 o                         
 -10  15   9        130.16         35.18        59.79 o                         
  -9  15   9       1862.06       1777.30        72.08 o                         
  -8  15   9       2261.74       2422.88        79.69 o                         
  -7  15   9       1849.53       2050.94        90.01 o                         
  -6  15   9         53.80         -3.75        44.25 o                         
  -5  15   9         93.74         49.57        38.83 o                         
  -4  15   9       1480.62       1571.42        51.11 o                         
  -3  15   9       2737.83       2601.46        65.30 o                         
  -2  15   9       3055.52       2952.06        82.37 o                         
  -1  15   9       5067.22       5063.00        88.58 o                         
   0  15   9        201.03        231.53        35.71 o                         
   1  15   9       3988.08       3973.80        73.57 o                         
   2  15   9       1476.45       1483.04        53.40 o                         
   3  15   9         18.77         42.95        38.58 o                         
   4  15   9       3770.23       3494.17        76.91 o                         
   5  15   9        509.31        578.34        45.65 o                         
   6  15   9        415.56        396.06        47.57 o                         
   7  15   9        734.81        631.98        54.51 o                         
   8  15   9        340.67        455.37        61.81 o                         
   9  15   9         92.72        100.31        64.10 o                         
  10  15   9          6.29         81.34        78.33 o                         
  -9  16   9        145.82        163.15        58.27 o                         
  -8  16   9         11.25          9.98        55.51 o                         
  -7  16   9        332.49        314.66        53.56 o                         
  -6  16   9        725.29        726.16        63.63 o                         
  -5  16   9        420.11        485.87        54.29 o                         
  -4  16   9        880.12        847.90        57.16 o                         
  -3  16   9        100.12         10.42        46.57 o                         
  -2  16   9        488.49        465.91        43.67 o                         
  -1  16   9        264.34        299.70        40.80 o                         
   0  16   9        829.59        919.34        57.51 o                         
   1  16   9       1589.80       1698.41        63.85 o                         
   2  16   9          0.43          3.27        47.80 o                         
   3  16   9       1267.53       1352.17        66.07 o                         
   4  16   9        844.31        988.32        58.56 o                         
   5  16   9        732.95        708.26        64.19 o                         
   6  16   9         10.64        -24.08        50.33 o                         
   7  16   9        225.26         26.59        59.44 o                         
   8  16   9          9.71         43.17        62.20 o                         
   9  16   9        147.85        179.68        79.66 o                         
  -8  17   9        680.09        750.81        67.70 o                         
  -7  17   9        179.28        294.82       107.57 o                         
  -6  17   9        484.51        409.76        63.30 o                         
  -5  17   9        199.21        283.29        64.08 o                         
  -4  17   9        103.02        124.15        52.91 o                         
  -3  17   9          6.06        -16.38        50.00 o                         
  -2  17   9        234.88        147.92        49.44 o                         
  -1  17   9       1738.07       1887.55        98.31 o                         
   0  17   9          3.79        109.88        55.84 o                         
   1  17   9       2837.66       2794.28        96.61 o                         
   2  17   9        141.98         50.61        51.56 o                         
   3  17   9        409.97        448.38        55.59 o                         
   4  17   9         19.34          7.30        47.82 o                         
   5  17   9        145.18         67.01        54.41 o                         
   6  17   9          8.65         34.57        60.24 o                         
   7  17   9         28.68        -17.46        71.73 o                         
   8  17   9         41.81        127.81        80.54 o                         
  -7  18   9       1232.38       1284.80        95.24 o                         
  -6  18   9        100.73         18.46        53.89 o                         
  -5  18   9       1697.15       1699.54        91.51 o                         
  -4  18   9        214.03        175.29        55.58 o                         
  -3  18   9        809.87        963.84        79.99 o                         
  -2  18   9       1474.98       1676.04        72.45 o                         
  -1  18   9        129.10         87.45        77.81 o                         
   0  18   9       5751.62       5749.00       142.29 o                         
   1  18   9       1089.29        910.28        77.24 o                         
   2  18   9          6.01        -66.91        66.91 o                         
   3  18   9          7.13         -2.17        57.72 o                         
   4  18   9         20.09        -46.56        59.61 o                         
   5  18   9       1490.07       1215.32        78.31 o                         
   6  18   9        785.59        696.35        75.47 o                         
  -5  19   9        342.46        274.84        66.78 o                         
  -4  19   9       1668.53       1569.32        82.53 o                         
  -3  19   9       1095.06        966.26        72.37 o                         
  -2  19   9       1019.04       1134.52        94.51 o                         
  -1  19   9        298.98        266.59        72.03 o                         
   0  19   9        209.96        116.44        69.98 o                         
   1  19   9        282.82        200.17        71.59 o                         
   2  19   9        601.12        570.13        77.80 o                         
   3  19   9         77.23          6.47        62.09 o                         
   4  19   9         57.72        137.89        64.91 o                         
  -1  20   9        157.28         71.27        80.71 o                         
   0  20   9         92.91        324.87        93.83 o                         
 -16   0  10        449.72        273.32        99.50 o                         
 -15   0  10        594.09        657.12       100.08 o                         
 -14   0  10          1.49        -13.61        77.19 o                         
 -13   0  10         35.08          2.07        51.31 o                         
 -12   0  10        577.19        627.38        46.61 o                         
 -11   0  10        136.02         93.83        36.72 o                         
 -10   0  10        183.26         98.32        32.91 o                         
  -9   0  10      12975.20      11833.41       158.86 o                         
  -8   0  10       1316.55       1216.88        43.84 o                         
  -7   0  10      12184.53      12540.81       171.35 o                         
  -6   0  10       1947.17       2069.56        66.20 o                         
  -5   0  10      17191.81      13557.79       153.73 o                         
  -4   0  10     147774.75     150406.22      1423.38 o                         
  -3   0  10       1813.91       1967.06        26.24 o                         
  -2   0  10      42769.52      43736.15       586.61 o                         
  -1   0  10       4155.50       4681.63        74.56 o                         
   0   0  10      10742.70      11130.07       113.64 o                         
   1   0  10      58971.24      60060.42       575.04 o                         
   2   0  10       8040.15       9100.35       104.17 o                         
   3   0  10       2730.96       2717.72        41.52 o                         
   4   0  10        926.10        971.99        27.20 o                         
   5   0  10      53166.61      44098.23       427.61 o                         
   6   0  10      40395.18      37064.80       435.62 o                         
   7   0  10      40151.95      38038.71       449.16 o                         
   8   0  10        466.92        295.37        41.96 o                         
   9   0  10      10617.33      11471.31       192.70 o                         
  10   0  10        307.96        144.44        50.48 o                         
  11   0  10       1470.50       1420.32        72.28 o                         
  12   0  10        156.56        238.10        59.02 o                         
  13   0  10        245.05        175.77       114.48 o                         
  14   0  10        246.79        286.79        70.04 o                         
  15   0  10       1308.59       1343.66       105.19 o                         
 -16   1  10        193.90        210.44        76.79 o                         
 -15   1  10         67.08         35.40        62.21 o                         
 -14   1  10         20.51         13.66        71.21 o                         
 -13   1  10        132.24         74.27        39.70 o                         
 -12   1  10        416.60        376.51        30.61 o                         
 -11   1  10       5275.09       5196.65        68.33 o                         
 -10   1  10       1229.23       1147.20        32.14 o                         
  -9   1  10       4267.97       4092.34        55.17 o                         
  -8   1  10       3330.13       3054.30        45.01 o                         
  -7   1  10       7404.46       7705.67        81.18 o                         
  -6   1  10      58359.78      58191.90       490.09 o                         
  -5   1  10        250.14        191.03        14.44 o                         
  -4   1  10       3454.91       4032.18        35.55 o                         
  -3   1  10      73666.23      73773.12       639.41 o                         
  -2   1  10      26794.25      26763.59       255.90 o                         
  -1   1  10      14649.38      15866.76       171.25 o                         
   0   1  10        413.85        382.90         8.75 o                         
   1   1  10         22.17         23.49         8.07 o                         
   2   1  10      63455.96      61227.84       461.01 o                         
   3   1  10      26254.61      26859.43       207.15 o                         
   4   1  10      10436.86       9856.89        78.76 o                         
   5   1  10       5236.70       5382.52        49.10 o                         
   6   1  10      14091.83      14374.53       134.15 o                         
   7   1  10      48641.07      47487.93       393.51 o                         
   8   1  10         42.43         33.75        26.86 o                         
   9   1  10        179.91        160.78        33.54 o                         
  10   1  10       4574.43       4804.13        82.62 o                         
  11   1  10        631.73        685.13        43.70 o                         
  12   1  10        216.83         73.29        48.66 o                         
  13   1  10          5.81         30.19        44.00 o                         
  14   1  10        230.25        184.52        47.74 o                         
  15   1  10         75.75         22.09        63.19 o                         
 -16   2  10        690.11        587.85       103.19 o
[truncated: 1,058,185 more chars]
